# Supplementary material for: A gene expression signature in developing Purkinje cells predicts autism and intellectual disability co-morbidity status
Source: Sci Rep. 2019 Jan 24;9:485. doi: 10.1038/s41598-018-37284-1 (PMC6346046; doi:10.1038/s41598-018-37284-1)
Supplement: Supplementary file 2 — Table S1 [file 41598_2018_37284_MOESM2_ESM.xls]

## Sheet: Curated Ataxia Genes
Ensembl Gene ID	Gene Name	Human Candidate	Mouse Model
ENSMUSG00000017412	Cacnb4	1	1
ENSMUSG00000024357	Sil1	1	1
ENSMUSG00000034656	Cacna1a	1	1
ENSMUSG00000000838	Fmr1	1	0
ENSMUSG00000001627	Ifrd1	1	0
ENSMUSG00000003617	Cp	1	0
ENSMUSG00000004263	Atn1	1	0
ENSMUSG00000005360	Slc1a3	1	0
ENSMUSG00000005621	Zfp592	1	0
ENSMUSG00000014767	Tbp	1	0
ENSMUSG00000014782	Plekhg4	1	0
ENSMUSG00000016200	Syt14	1	0
ENSMUSG00000016541	Atxn10	1	0
ENSMUSG00000019971	Cep290	1	0
ENSMUSG00000019986	Ahi1	1	0
ENSMUSG00000020003	Pex7	1	0
ENSMUSG00000021177	Tdp1	1	0
ENSMUSG00000021738	Atxn7	1	0
ENSMUSG00000022620	Arsa	1	0
ENSMUSG00000023033	Scn8a	1	0
ENSMUSG00000024413	Npc1	1	0
ENSMUSG00000024500	Ppp2r2b	1	0
ENSMUSG00000024527	Afg3l2	1	0
ENSMUSG00000024924	Vldlr	1	0
ENSMUSG00000025232	Hexa	1	0
ENSMUSG00000025551	Fgf14	1	0
ENSMUSG00000026170	Cyp27a1	1	0
ENSMUSG00000026489	Adck3	1	0
ENSMUSG00000026664	Phyh	1	0
ENSMUSG00000027405	Nop56	1	0
ENSMUSG00000028411	Aptx	1	0
ENSMUSG00000030102	Itpr1	1	0
ENSMUSG00000031333	Abcb7	1	0
ENSMUSG00000031872	Bean1	1	0
ENSMUSG00000031928	Mre11a	1	0
ENSMUSG00000032046	Abhd12	1	0
ENSMUSG00000034218	Atm	1	0
ENSMUSG00000034958	Atcay	1	0
ENSMUSG00000034994	Eef2	1	0
ENSMUSG00000035735	Dagla	1	0
ENSMUSG00000037949	Ano10	1	0
ENSMUSG00000039176	Polg	1	0
ENSMUSG00000040896	Kcnd3	1	0
ENSMUSG00000041261	Car8	1	0
ENSMUSG00000042605	Atxn2	1	0
ENSMUSG00000043535	Setx	1	0
ENSMUSG00000045594	Glb1	1	0
ENSMUSG00000046230	Vps13a	1	0
ENSMUSG00000046876	Atxn1	1	0
ENSMUSG00000047976	Kcna1	1	0
ENSMUSG00000048279	Sacs	1	0
ENSMUSG00000059363	Fxn	1	0
ENSMUSG00000062785	Kcnc3	1	0
ENSMUSG00000067889	Sptbn2	1	0
ENSMUSG00000073988	Ttpa	1	0
ENSMUSG00000078816	Prkcg	1	0
ENSMUSG00000090100	Ttbk2	1	0
ENSMUSG00000004207	Psap	0	1
ENSMUSG00000010066	Cacna2d2	0	1
ENSMUSG00000019146	Cacng2	0	1
ENSMUSG00000021557	Agtpbp1	0	1
ENSMUSG00000024397	Aif1	0	1
ENSMUSG00000026048	Ercc5	0	1
ENSMUSG00000026131	Dst	0	1
ENSMUSG00000027716	Trpc3	0	1
ENSMUSG00000028222	Calb1	0	1
ENSMUSG00000029313	Aff1	0	1
ENSMUSG00000031960	Aars	0	1
ENSMUSG00000032238	Rora	0	1
ENSMUSG00000033615	Cplx1	0	1
ENSMUSG00000042453	Reln	0	1
ENSMUSG00000043301	Kcnj6	0	1
ENSMUSG00000071424	Grid2	0	1
ENSMUSG00000079037	Prnp	0	1
ENSMUSG00000087408	Cers1	0	1
