# Supplementary material for: A gene expression signature in developing Purkinje cells predicts autism and intellectual disability co-morbidity status
Source: Sci Rep. 2019 Jan 24;9:485. doi: 10.1038/s41598-018-37284-1 (PMC6346046; doi:10.1038/s41598-018-37284-1)
Supplement: Supplementary file 3 — Table S2 [file 41598_2018_37284_MOESM3_ESM.xls]

## Sheet: Readcounts
File Information				Initial Read Count	% Passed Quality Control	Files Merged (New Filename)	% Aligned	% of Aligned that are Uniquely Aligned (aligned once only)
Timepoint	Replicate	Lane	File Pair
P0	Rep1	1.6	1	9073326	94.78	P0_R1	98.96	72.95
P0	Rep1	1.6	2	9073326	84.62		99.02	72.16
P0	Rep1	2.1	1	8730098	94.25		98.99	71.53
P0	Rep1	2.1	2	8730098	87.44		99.04	76.91
P0	Rep1	3.1	1	9180088	94.27		98.95	76.17
P0	Rep1	3.1	2	9180088	88		99.19	78.05
P0	Rep1	3.2	1	9548152	95.26		99	75.92
P0	Rep1	3.2	2	9548152	87.69		99.08	76.96
P0	Rep1	3.3	1	9851944	95.51		98.96	77.16
P0	Rep1	3.3	2	9851944	87.6		99.07	72.17
P0	Rep1	3.4	1	9579436	95.23		99.08	70.4
P0	Rep1	3.4	2	9579436	87.46		99.06	72.95
P0	Rep2	1.6	1	8786139	92.65	P0_R2	98.96	73.88
P0	Rep2	1.6	2	8786139	81.76		98.86	73.31
P0	Rep2	2.1	1	8503190	91.82		98.96	74.23
P0	Rep2	2.1	2	8503190	85.75		98.96	72.95
P0	Rep2	3.1	1	8966782	91.86		99.02	72.16
P0	Rep2	3.1	2	8966782	86.64		98.99	71.53
P0	Rep2	3.2	1	9269143	93.19		99.04	76.91
P0	Rep2	3.2	2	9269143	86.21		98.95	76.17
P0	Rep2	3.3	1	9422263	93.51		99.19	78.05
P0	Rep2	3.3	2	9422263	86.06		99	75.92
P0	Rep2	3.4	1	9308243	93.17		99.08	76.96
P0	Rep2	3.4	2	9308243	85.85		98.96	77.16
P0	Rep3	1.6	1	8166291	94.82	P0_R3	99.07	72.17
P0	Rep3	1.6	2	8166291	82.65		99.08	70.4
P0	Rep3	2.1	1	7826596	94.22		99.06	72.95
P0	Rep3	2.1	2	7826596	85.61		98.96	73.88
P0	Rep3	3.1	1	8304475	94.26		98.86	73.31
P0	Rep3	3.1	2	8304475	86.2		98.96	74.23
P0	Rep3	3.2	1	8615579	95.19		98.96	72.95
P0	Rep3	3.2	2	8615579	85.85		99.02	72.16
P0	Rep3	3.3	1	8806286	95.47		98.99	71.53
P0	Rep3	3.3	2	8806286	85.76		99.04	76.91
P0	Rep3	3.4	1	8653501	95.19		98.95	76.17
P0	Rep3	3.4	2	8653501	85.65		99.19	78.05
P4	Rep1	1.6	1	9829288	93.98	P4_R1	99	75.92
P4	Rep1	1.6	2	9829288	82.11		99.08	76.96
P4	Rep1	2.1	1	11102645	93.78		98.96	77.16
P4	Rep1	2.1	2	11102645	85.61		99.07	72.17
P4	Rep1	3.1	1	10864872	93.63		99.08	70.4
P4	Rep1	3.1	2	10864872	86.22		99.06	72.95
P4	Rep1	3.2	1	11387850	94.67		98.96	73.88
P4	Rep1	3.2	2	11387850	85.86		98.86	73.31
P4	Rep1	3.3	1	11582686	94.96		98.96	74.23
P4	Rep1	3.3	2	11582686	85.77		98.96	72.95
P4	Rep1	3.4	1	11427923	94.64		99.02	72.16
P4	Rep1	3.4	2	11427923	85.63		98.99	71.53
P4	Rep2	1.6	1	9473850	94.07	P4_R2	99.04	76.91
P4	Rep2	1.6	2	9473850	80.79		98.95	76.17
P4	Rep2	2.1	1	10561812	93.87		99.19	78.05
P4	Rep2	2.1	2	10561812	84.12		99	75.92
P4	Rep2	3.1	1	10365928	93.71		99.08	76.96
P4	Rep2	3.1	2	10365928	84.78		98.96	77.16
P4	Rep2	3.2	1	10857771	94.76		99.07	72.17
P4	Rep2	3.2	2	10857771	84.4		99.08	70.4
P4	Rep2	3.3	1	11039970	95.04		99.06	72.95
P4	Rep2	3.3	2	11039970	84.32		98.96	73.88
P4	Rep2	3.4	1	10899836	94.73		98.86	73.31
P4	Rep2	3.4	2	10899836	84.15		98.96	74.23
P4	Rep3	1.6	1	9005776	97.13	P4_R3	98.96	72.95
P4	Rep3	1.6	2	9005776	82.74		99.02	72.16
P4	Rep3	2.1	1	9784931	96.97		98.99	71.53
P4	Rep3	2.1	2	9784931	84.24		99.04	76.91
P4	Rep3	3.1	1	9666652	96.91		98.95	76.17
P4	Rep3	3.1	2	9666652	84.5		99.19	78.05
P4	Rep3	3.2	1	10184428	97.4		99	75.92
P4	Rep3	3.2	2	10184428	84.28		99.08	76.96
P4	Rep3	3.3	1	10426556	97.54		98.96	77.16
P4	Rep3	3.3	2	10426556	84.23		99.07	72.17
P4	Rep3	3.4	1	10213595	97.39		99.08	70.4
P4	Rep3	3.4	2	10213595	84.2		99.06	72.95
P8	Rep1	1.6	1	5874589	96.38	P8_R1	98.96	73.88
P8	Rep1	1.6	2	5874589	80.93		98.86	73.31
P8	Rep1	2.1	1	6227527	96.17		98.96	74.23
P8	Rep1	2.1	2	6227527	83.04		98.96	72.95
P8	Rep1	3.1	1	6272073	96.12		99.02	72.16
P8	Rep1	3.1	2	6272073	83.31		98.99	71.53
P8	Rep1	3.2	1	6556584	96.77		99.04	76.91
P8	Rep1	3.2	2	6556584	83		98.95	76.17
P8	Rep1	3.3	1	6736927	96.92		99.19	78.05
P8	Rep1	3.3	2	6736927	82.97		99	75.92
P8	Rep1	3.4	1	6581071	96.75		99.08	76.96
P8	Rep1	3.4	2	6581071	82.93		98.96	77.16
P8	Rep2	1.6	1	10016666	93.89	P8_R2	99.07	72.17
P8	Rep2	1.6	2	10016666	76.65		99.08	70.4
P8	Rep2	2.1	1	11188212	93.66		99.06	72.95
P8	Rep2	2.1	2	11188212	79.88		98.96	73.88
P8	Rep2	3.1	1	11063987	93.52		98.86	73.31
P8	Rep2	3.1	2	11063987	80.58		98.96	74.23
P8	Rep2	3.2	1	11677957	94.58		98.96	72.95
P8	Rep2	3.2	2	11677957	80.11		99.02	72.16
P8	Rep2	3.3	1	11929228	94.88		98.99	71.53
P8	Rep2	3.3	2	11929228	79.98		99.04	76.91
P8	Rep2	3.4	1	11708248	94.55		98.95	76.17
P8	Rep2	3.4	2	11708248	79.83		99.19	78.05
P8	Rep3	1.6	1	12291148	89.39	P8_R3	99	75.92
P8	Rep3	1.6	2	12291148	79.06		99.08	76.96
P8	Rep3	2.1	1	13071855	88.65		98.96	77.16
P8	Rep3	2.1	2	13071855	84.54		99.07	72.17
P8	Rep3	3.1	1	13149853	88.54		99.08	70.4
P8	Rep3	3.1	2	13149853	85.86		99.06	72.95
P8	Rep3	3.2	1	13589268	90.42		98.96	73.88
P8	Rep3	3.2	2	13589268	85.31		98.86	73.31
P8	Rep3	3.3	1	13763213	90.95		98.96	74.23
P8	Rep3	3.3	2	13763213	85.14		98.96	72.95
P8	Rep3	3.4	1	13631863	90.38		99.02	72.16
P8	Rep3	3.4	2	13631863	84.79		98.99	71.53
P14	Rep1	1.6	1	6892696	93.87	P14_R1	99.04	76.91
P14	Rep1	1.6	2	6892696	81.5		98.95	76.17
P14	Rep1	2.1	1	6867723	93.25		99.19	78.05
P14	Rep1	2.1	2	6867723	84.68		99	75.92
P14	Rep1	3.1	1	7129465	93.24		99.08	76.96
P14	Rep1	3.1	2	7129465	85.49		98.96	77.16
P14	Rep1	3.2	1	7430316	94.37		99.07	72.17
P14	Rep1	3.2	2	7430316	85.06		99.08	70.4
P14	Rep1	3.3	1	7565683	94.67		99.06	72.95
P14	Rep1	3.3	2	7565683	84.95		98.96	73.88
P14	Rep1	3.4	1	7456565	94.34		98.86	73.31
P14	Rep1	3.4	2	7456565	84.78		98.96	74.23
P14	Rep2	1.6	1	16238975	83.61	P14_R2	98.96	72.95
P14	Rep2	1.6	2	16238975	74.87		99.02	72.16
P14	Rep2	2.1	1	15747279	81.78		98.99	71.53
P14	Rep2	2.1	2	15747279	82.94		99.04	76.91
P14	Rep2	3.1	1	16688304	81.95		98.95	76.17
P14	Rep2	3.1	2	16688304	85.17		99.19	78.05
P14	Rep2	3.2	1	16955387	84.71		99	75.92
P14	Rep2	3.2	2	16955387	84.25		99.08	76.96
P14	Rep2	3.3	1	17271618	85.48		98.96	77.16
P14	Rep2	3.3	2	17271618	84		99.07	72.17
P14	Rep2	3.4	1	17021208	84.64		99.08	70.4
P14	Rep2	3.4	2	17021208	83.42		99.06	72.95
P14	Rep3	1.6	1	8888810	97.76	P14_R3	98.96	73.88
P14	Rep3	1.6	2	8888810	87.38		98.86	73.31
P14	Rep3	2.1	1	8718118	97.56		98.96	74.23
P14	Rep3	2.1	2	8718118	88.82		98.96	72.95
P14	Rep3	3.1	1	9102227	97.56		99.02	72.16
P14	Rep3	3.1	2	9102227	88.99		98.99	71.53
P14	Rep3	3.2	1	9548002	97.96		99.04	76.91
P14	Rep3	3.2	2	9548002	88.83		98.95	76.17
P14	Rep3	3.3	1	9739003	98.07		99.19	78.05
P14	Rep3	3.3	2	9739003	88.81		99	75.92
P14	Rep3	3.4	1	9571772	97.96		99.08	76.96
P14	Rep3	3.4	2	9571772	88.76		98.96	77.16
P21	Rep1	1.6	1	8442843	96.02	P21_R1	99.07	72.17
P21	Rep1	1.6	2	8442843	82.56		99.08	70.4
P21	Rep1	2.1	1	8009841	95.56		99.06	72.95
P21	Rep1	2.1	2	8009841	84.65		98.96	73.88
P21	Rep1	3.1	1	8490061	95.58		98.86	73.31
P21	Rep1	3.1	2	8490061	85.09		98.96	74.23
P21	Rep1	3.2	1	8841860	96.33		98.96	72.95
P21	Rep1	3.2	2	8841860	84.78		99.02	72.16
P21	Rep1	3.3	1	9060629	96.55		98.99	71.53
P21	Rep1	3.3	2	9060629	84.74		99.04	76.91
P21	Rep1	3.4	1	8873618	96.32		98.95	76.17
P21	Rep1	3.4	2	8873618	84.65		99.19	78.05
P21	Rep2	1.6	1	9651494	93.94	P21_R2	99	75.92
P21	Rep2	1.6	2	9651494	79.74		99.08	76.96
P21	Rep2	2.1	1	11029819	93.8		98.96	77.16
P21	Rep2	2.1	2	11029819	83.08		99.07	72.17
P21	Rep2	3.1	1	10777669	93.62		99.08	70.4
P21	Rep2	3.1	2	10777669	83.8		99.06	72.95
P21	Rep2	3.2	1	11403446	94.71		98.96	73.88
P21	Rep2	3.2	2	11403446	83.41		98.86	73.31
P21	Rep2	3.3	1	11657802	95.02		98.96	74.23
P21	Rep2	3.3	2	11657802	83.29		98.96	72.95
P21	Rep2	3.4	1	11431282	94.68		99.02	72.16
P21	Rep2	3.4	2	11431282	83.12		98.99	71.53
P21	Rep3	1.6	1	9369776	96.13	P21_R3	99.04	76.91
P21	Rep3	1.6	2	9369776	82.64		98.95	76.17
P21	Rep3	2.1	1	8913556	95.72		99.19	78.05
P21	Rep3	2.1	2	8913556	84.81		99	75.92
P21	Rep3	3.1	1	9432132	95.72		99.08	76.96
P21	Rep3	3.1	2	9432132	85.17		98.96	77.16
P21	Rep3	3.2	1	9841687	96.45		99.07	72.17
P21	Rep3	3.2	2	9841687	84.91		99.08	70.4
P21	Rep3	3.3	1	10106283	96.64		99.06	72.95
P21	Rep3	3.3	2	10106283	84.87		98.96	73.88
P21	Rep3	3.4	1	9872745	96.43		98.86	73.31
P21	Rep3	3.4	2	9872745	84.77		98.96	74.23
