# Supplementary material for: A gene expression signature in developing Purkinje cells predicts autism and intellectual disability co-morbidity status
Source: Sci Rep. 2019 Jan 24;9:485. doi: 10.1038/s41598-018-37284-1 (PMC6346046; doi:10.1038/s41598-018-37284-1)
Supplement: Supplementary file 4 — Table S3 [file 41598_2018_37284_MOESM4_ESM.xls]

## Sheet: PC cluster all GOs
Enrichment	Term	Description	Number in Cluster and Category	Number in Category	Observed/Expected	Q-value
Gene Ontology (Biological Process)	GO:0051179	localization	682	1975	1.54427	2.47456e-12
Gene Ontology (Biological Process)	GO:0032879	regulation of localization	297	761	1.74534	1.60098e-09
Gene Ontology (Biological Process)	GO:0007267	cell-cell signaling	160	355	2.01557	3.06692e-09
Gene Ontology (Biological Process)	GO:0044763	single-organism cellular process	1195	3867	1.38198	3.16585e-09
Gene Ontology (Biological Process)	GO:0098662	inorganic cation transmembrane transport	111	223	2.226	2.83238e-09
Gene Ontology (Biological Process)	GO:0044699	single-organism process	1327	4379	1.3552	7.40254e-09
Gene Ontology (Biological Process)	GO:0007268	synaptic transmission	121	252	2.1473	8.65919e-09
Gene Ontology (Biological Process)	GO:0065008	regulation of biological quality	387	1089	1.58924	1.0751e-07
Gene Ontology (Biological Process)	GO:0051049	regulation of transport	226	575	1.75771	1.26431e-07
Gene Ontology (Biological Process)	GO:0019725	cellular homeostasis	115	263	1.95546	8.6666e-07
Gene Ontology (Biological Process)	GO:0007154	cell communication	588	1774	1.48228	2.22403e-06
Gene Ontology (Biological Process)	GO:0023052	signaling	576	1734	1.48553	2.36703e-06
Gene Ontology (Biological Process)	GO:0006629	lipid metabolic process	169	432	1.74948	2.75671e-06
Gene Ontology (Biological Process)	GO:0051641	cellular localization	334	945	1.5806	2.75671e-06
Gene Ontology (Biological Process)	GO:0044708	single-organism behavior	82	169	2.16987	3.08012e-06
Gene Ontology (Biological Process)	GO:0007610	behavior	117	272	1.92364	3.96289e-06
Gene Ontology (Biological Process)	GO:0044710	single-organism metabolic process	599	1897	1.4121	4.38081e-05
Gene Ontology (Biological Process)	GO:0051649	establishment of localization in cell	282	802	1.57247	5.07833e-05
Gene Ontology (Biological Process)	GO:0009987	cellular process	1377	4697	1.31105	0.000164719
Gene Ontology (Biological Process)	GO:0050896	response to stimulus	738	2361	1.39787	0.000231141
Gene Ontology (Biological Process)	GO:0044255	cellular lipid metabolic process	123	316	1.7407	0.000332956
Gene Ontology (Biological Process)	GO:0021680	cerebellar Purkinje cell layer development	14	18	3.47827	0.00145829
Gene Ontology (Biological Process)	GO:0065007	biological regulation	1008	3348	1.34642	0.00205941
Gene Ontology (Biological Process)	GO:0042221	response to chemical	305	924	1.47617	0.00922016
Gene Ontology (Biological Process)	GO:0016043	cellular component organization	543	1732	1.40204	0.0104246
Gene Ontology (Biological Process)	GO:0021700	developmental maturation	43	92	2.0902	0.0119022
Gene Ontology (Biological Process)	GO:0044281	small molecule metabolic process	315	976	1.44334	0.012323
Gene Ontology (Biological Process)	GO:0043603	cellular amide metabolic process	30	62	2.1639	0.0148438
Gene Ontology (Biological Process)	GO:0071840	cellular component organization or biogenesis	546	1757	1.38972	0.0196934
Gene Ontology (Biological Process)	GO:0016265	death	226	683	1.47977	0.0196072
Gene Ontology (Biological Process)	GO:0034367	macromolecular complex remodeling	6	6	4.47206	0.0212872
Gene Ontology (Biological Process)	GO:0034369	plasma lipoprotein particle remodeling	6	6	4.47206	0.0212872
Gene Ontology (Biological Process)	GO:0015807	L-amino acid transport	16	26	2.75203	0.0209867
Gene Ontology (Biological Process)	GO:0010646	regulation of cell communication	327	998	1.46529	0.0213849
Gene Ontology (Biological Process)	GO:1901216	positive regulation of neuron death	14	22	2.84585	0.0219672
Gene Ontology (Biological Process)	GO:0007215	glutamate receptor signaling pathway	21	36	2.6087	0.0222915
Gene Ontology (Biological Process)	GO:0006836	neurotransmitter transport	36	75	2.14659	0.0276751
Gene Ontology (Biological Process)	GO:0019637	organophosphate metabolic process	221	662	1.49294	0.0301968
Gene Ontology (Biological Process)	GO:1901701	cellular response to oxygen-containing compound	84	221	1.69979	0.0302595
Gene Ontology (Biological Process)	GO:1901564	organonitrogen compound metabolic process	264	811	1.45576	0.0315664
Gene Ontology (Biological Process)	GO:0006518	peptide metabolic process	23	47	2.18845	0.0356146
Gene Ontology (Biological Process)	GO:0044712	single-organism catabolic process	210	628	1.49543	0.0357127
Gene Ontology (Biological Process)	GO:0019752	carboxylic acid metabolic process	118	343	1.53849	0.0354796
Gene Ontology (Biological Process)	GO:0055114	oxidation-reduction process	136	407	1.49435	0.0434975
Gene Ontology (Biological Process)	GO:1901617	organic hydroxy compound biosynthetic process	28	61	2.05275	0.044706
Gene Ontology (Cellular Component)	GO:0044444	cytoplasmic part	942	2808	1.50024	5.27532e-19
Gene Ontology (Cellular Component)	GO:0016020	membrane	1067	3199	1.49162	1.31104e-18
Gene Ontology (Cellular Component)	GO:0044425	membrane part	797	2327	1.53168	5.79025e-14
Gene Ontology (Cellular Component)	GO:0005737	cytoplasm	1230	3957	1.3901	6.33722e-13
Gene Ontology (Cellular Component)	GO:0097458	neuron part	224	501	1.99948	1.34671e-12
Gene Ontology (Cellular Component)	GO:0012505	endomembrane system	494	1367	1.61609	7.14907e-12
Gene Ontology (Cellular Component)	GO:0031090	organelle membrane	298	776	1.71736	1.89233e-11
Gene Ontology (Cellular Component)	GO:0043005	neuron projection	199	445	1.99986	5.23507e-11
Gene Ontology (Cellular Component)	GO:0045202	synapse	151	317	2.13022	3.92994e-10
Gene Ontology (Cellular Component)	GO:0071944	cell periphery	526	1485	1.58404	3.06692e-09
Gene Ontology (Cellular Component)	GO:0031982	vesicle	473	1374	1.53951	3.26882e-09
Gene Ontology (Cellular Component)	GO:0031988	membrane-bounded vesicle	433	1254	1.54418	1.2938e-08
Gene Ontology (Cellular Component)	GO:0016021	integral component of membrane	636	1890	1.50488	1.99423e-08
Gene Ontology (Cellular Component)	GO:0044464	cell part	1563	5326	1.3124	2.87802e-08
Gene Ontology (Cellular Component)	GO:0005623	cell	1564	5335	1.31102	4.28471e-08
Gene Ontology (Cellular Component)	GO:0044456	synapse part	111	230	2.15825	6.31042e-08
Gene Ontology (Cellular Component)	GO:0042995	cell projection	283	735	1.72189	7.13639e-08
Gene Ontology (Cellular Component)	GO:0005783	endoplasmic reticulum	244	639	1.70764	8.20358e-08
Gene Ontology (Cellular Component)	GO:0044297	cell body	106	224	2.11624	2.14708e-07
Gene Ontology (Cellular Component)	GO:0043226	organelle	1334	4495	1.32719	2.32571e-07
Gene Ontology (Cellular Component)	GO:0005622	intracellular	1422	4824	1.31825	2.33994e-07
Gene Ontology (Cellular Component)	GO:0044424	intracellular part	1398	4740	1.31897	4.21894e-07
Gene Ontology (Cellular Component)	GO:0031301	integral component of organelle membrane	52	97	2.39739	2.62156e-06
Gene Ontology (Cellular Component)	GO:0043230	extracellular organelle	350	1034	1.51375	2.80364e-06
Gene Ontology (Cellular Component)	GO:0031300	intrinsic component of organelle membrane	54	104	2.32203	6.50352e-06
Gene Ontology (Cellular Component)	GO:0030054	cell junction	177	448	1.76686	1.40362e-05
Gene Ontology (Cellular Component)	GO:1902495	transmembrane transporter complex	60	120	2.23603	0.000203961
Gene Ontology (Cellular Component)	GO:0044459	plasma membrane part	250	695	1.60865	0.000387684
Gene Ontology (Cellular Component)	GO:0005576	extracellular region	458	1451	1.41158	0.000749175
Gene Ontology (Cellular Component)	GO:0031975	envelope	143	402	1.59081	0.00115459
Gene Ontology (Cellular Component)	GO:0005773	vacuole	88	221	1.78073	0.0025114
Gene Ontology (Cellular Component)	GO:0005764	lysosome	80	198	1.80689	0.00354707
Gene Ontology (Cellular Component)	GO:0098589	membrane region	147	400	1.64348	0.00530262
Gene Ontology (Cellular Component)	GO:0070469	respiratory chain	23	49	2.09913	0.0139282
Gene Ontology (Cellular Component)	GO:0005746	mitochondrial respiratory chain	20	41	2.18149	0.0168741
Gene Ontology (Cellular Component)	GO:0005856	cytoskeleton	234	685	1.52768	0.0209867
Gene Ontology (Cellular Component)	GO:0030964	NADH dehydrogenase complex	16	30	2.3851	0.0209867
Gene Ontology (Cellular Component)	GO:0005741	mitochondrial outer membrane	33	73	2.02161	0.0375034
Gene Ontology (Cellular Component)	GO:0005887	integral component of plasma membrane	102	268	1.70205	0.0396752
Gene Ontology (Molecular Function)	GO:0005515	protein binding	881	2799	1.4076	3.10146e-07
Gene Ontology (Molecular Function)	GO:0015077	monovalent inorganic cation transmembrane transporter activity	75	153	2.19218	3.35103e-06
Gene Ontology (Molecular Function)	GO:0005215	transporter activity	183	480	1.70497	2.6298e-05
Gene Ontology (Molecular Function)	GO:0000149	SNARE binding	26	43	2.70403	0.000954419
Gene Ontology (Molecular Function)	GO:0019905	syntaxin binding	20	31	2.8852	0.00221006
Gene Ontology (Molecular Function)	GO:0005509	calcium ion binding	85	212	1.79304	0.00538253
Gene Ontology (Molecular Function)	GO:0008092	cytoskeletal protein binding	119	309	1.72225	0.00603637
Gene Ontology (Molecular Function)	GO:0005488	binding	1262	4342	1.2998	0.0196934
Mouse Genome Informatics	MP:0001393	ataxia	73	133	2.45459	0.000100013
Mouse Genome Informatics	MP:0000877	abnormal Purkinje cell morphology	30	47	2.8545	0.0113749
Mouse Genome Informatics	MP:0002064	seizures	45	81	2.48448	0.0133957
Mouse Genome Informatics	MP:0002272	abnormal nervous system electrophysiology	35	59	2.65292	0.0190285
Mouse Genome Informatics	MP:0001363	increased anxiety-related response	34	59	2.57712	0.0190285
Kyoto Encyclopedia of Genes and Genomes	5010	Alzheimer's disease	58	114	2.27526	5.35111e-06
Kyoto Encyclopedia of Genes and Genomes	190	Oxidative phosphorylation	44	93	2.11581	0.000217699
Kyoto Encyclopedia of Genes and Genomes	5016	Huntington's disease	49	109	2.01037	0.00100533
Kyoto Encyclopedia of Genes and Genomes	5012	Parkinson's disease	40	88	2.03275	0.00141153
Kyoto Encyclopedia of Genes and Genomes	4720	Long-term potentiation	23	36	2.85715	0.00167438
Kyoto Encyclopedia of Genes and Genomes	1100	Metabolic pathways	186	531	1.56648	0.0066824
Kyoto Encyclopedia of Genes and Genomes	4141	Protein processing in endoplasmic reticulum	42	95	1.97712	0.0301675
Kyoto Encyclopedia of Genes and Genomes	4730	Long-term depression	20	35	2.55546	0.0301675
Kyoto Encyclopedia of Genes and Genomes	4070	Phosphatidylinositol signaling system	28	54	2.31884	0.030246
Kyoto Encyclopedia of Genes and Genomes	5014	Amyotrophic lateral sclerosis (ALS)	15	25	2.68323	0.0453353
