# Supplementary material for: A gene expression signature in developing Purkinje cells predicts autism and intellectual disability co-morbidity status
Source: Sci Rep. 2019 Jan 24;9:485. doi: 10.1038/s41598-018-37284-1 (PMC6346046; doi:10.1038/s41598-018-37284-1)
Supplement: Supplementary file 5 — Table S4 [file 41598_2018_37284_MOESM5_ESM.xls]

## Sheet: Enrichment tests
WGCNA Module	Autism Human Candidates		Autism Mouse Candidates		Autism Human SNVs		Ataxia Human Candidates		Ataxia Mouse Candidates		Schizophrenia Human Candidates
	Enrichment	P-value	Enrichment	P-value	Enrichment	P-value	Enrichment	P-value	Enrichment	P-value	Enrichment	P-value
aquamarine	1.54641	0.0417013	2.35755	0.000277114	1.13277	0.346014	4.25664	3.80788e-07	8.78592	1e-09	0.974216	0.593526
blue	1.15091	0.477942	1.43332	0.233386	1.02594	0.575464	0.948184	0.670023	0	1	1.38344	0.137015
chartreuse	0.679354	0.837598	0.601232	0.871881	0.18359	0.995711	0	1	0	1	1.29498	0.28182
chocolate	0.230452	0.986431	0.89933	0.641587	0.564638	0.899584	0.861379	0.69883	2.14126	0.376167	0.83786	0.718008
cornflowerblue	0.513528	0.831904	0.586448	0.796335	0.850782	0.663334	0	1	0	1	0.36608	0.936208
darkorange	1.33098	0.365699	1.13566	0.493219	0.731791	0.754789	0	1	0	1	0.630337	0.825235
darkorchid	0	1	0	1	1.25575	0.40875	0	1	0	1	0.726572	0.759694
darksalmon	1.33098	0.365367	0.806917	0.669987	0	1	0	1	0	1	0.951809	0.61688
darkturquoise	0	1	0	1	0.5879	0.806725	0	1	0	1	0	1
dodgerblue	2.63507	0.0405018	1.56672	0.329263	0	1	0	1	0	1	1.42771	0.344207
greenyellow	0.675834	0.747242	0.42419	0.891603	0.821828	0.68636	0	1	0	1	0.724728	0.77952
indianred	1.31311	0.323751	0.569337	0.864266	0.899022	0.659309	0	1	2.03335	0.391396	0.305067	0.989253
lightgoldenrod	0	1	0	1	1.30808	0.536444	0	1	0	1	1.18976	0.576065
lightslateblue	0.672351	0.760761	1.67687	0.328128	1.12523	0.524903	0	1	0	1	1.39972	0.361101
limegreen	1.42813	0.318873	1.67687	0.270986	2.67344	0.0144428	0	1	0	1	0	1
mediumseagreen	1.10539	0.479702	0.43626	0.892833	0.891871	0.642419	1.35906	0.532441	0	1	0.264391	0.97883
navy	0.639392	0.745874	0	1	0	1	0	1	0	1	1.35973	0.371835
