# Supplementary material for: A gene expression signature in developing Purkinje cells predicts autism and intellectual disability co-morbidity status
Source: Sci Rep. 2019 Jan 24;9:485. doi: 10.1038/s41598-018-37284-1 (PMC6346046; doi:10.1038/s41598-018-37284-1)
Supplement: Supplementary file 6 — Table S5 [file 41598_2018_37284_MOESM6_ESM.xls]

## Sheet: Genelists and ISHs
Ensembl Gene ID	Gene Name	Occurrence in Gene List		Occurrence in Cluster		Allen Brain Atlas ISH
		Human Autism	Mouse Autism	Cerebellum Purkinje	Neocortex L4	P4	P14
ENSMUSG00000025037	Maoa	1	1	1	1
ENSMUSG00000037217	Syn1	1	1	1	0
ENSMUSG00000027030	Stk39	1	1	1	0	Not available	Not available
ENSMUSG00000026904	Slc4a10	1	1	1	0	Not available	Not available
ENSMUSG00000037541	Shank2	1	1	1	0	Not available	Not available
ENSMUSG00000038738	Shank1	1	1	1	0	Not available	Not available
ENSMUSG00000064329	Scn1a	1	1	1	0
ENSMUSG00000008658	Rbfox1	1	1	1	0	Not available	Not available
ENSMUSG00000020893	Per1	1	1	1	0
ENSMUSG00000063142	Kcnma1	1	1	1	0	Not available	Not available
ENSMUSG00000049511	Htr1b	1	1	1	0
ENSMUSG00000071424	Grid2	1	1	1	0
ENSMUSG00000045103	Dmd	1	1	1	0	Not available	Not available
ENSMUSG00000030302	Atp2b2	1	1	1	0	Not available	Not available
ENSMUSG00000032826	Ank2	1	1	1	0	Not available	Not available
ENSMUSG00000035936	Aldh5a1	1	1	1	0	Not available	Not available
ENSMUSG00000027630	Tbl1xr1	1	0	1	0	Not available	Not available
ENSMUSG00000041540	Sox5	1	0	1	0
ENSMUSG00000019558	Slc6a8	1	0	1	0	Not available	Not available
ENSMUSG00000030683	Sez6l2	1	0	1	0	Not available	Not available
ENSMUSG00000061718	Ppp1r1b	1	0	1	0
ENSMUSG00000023089	Ndufa5	1	0	1	0	Not available	Not available
ENSMUSG00000029009	Mthfr	1	0	1	0	Not available	Not available
ENSMUSG00000068205	Macrod2	1	0	1	0	Not available	Not available
ENSMUSG00000044708	Kcnj10	1	0	1	0	Not available	Not available
ENSMUSG00000026102	Inpp1	1	0	1	0
ENSMUSG00000016194	Hsd11b1	1	0	1	0
ENSMUSG00000046240	Hepacam	1	0	1	0	Not available	Not available
ENSMUSG00000058571	Gpc6	1	0	1	0	Not available	Not available
ENSMUSG00000060988	Galnt13	1	0	1	0	Not available	Not available
ENSMUSG00000035329	Fbxo33	1	0	1	0	Not available	Not available
ENSMUSG00000036815	Dpp10	1	0	1	0	Not available	Not available
ENSMUSG00000041609	Ccdc64	1	0	1	0	Not available	Not available
ENSMUSG00000060227	Casc4	1	0	1	0	Not available	Not available
ENSMUSG00000057914	Cacnb2	1	0	1	0	Not available	Not available
ENSMUSG00000034156	Bzrap1	1	0	1	0	Not available	Not available
ENSMUSG00000029673	Auts2	1	0	1	0	Not available	Not available
ENSMUSG00000028373	Astn2	1	0	1	0
ENSMUSG00000046532	Ar	1	0	1	0
ENSMUSG00000050103	Agmo	1	0	1	0	Not available	Not available
ENSMUSG00000057880	Abat	1	0	1	0
ENSMUSG00000045414	1190002N15Rik	1	0	1	0	Not available	Not available
ENSMUSG00000029577	Ube3b	0	1	1	0	Not available	Not available
ENSMUSG00000023033	Scn8a	0	1	1	0	Not available	Not available
ENSMUSG00000029470	P2rx4	0	1	1	0
ENSMUSG00000051790	Nlgn2	0	1	1	0	Not available	Not available
ENSMUSG00000022619	Mapk8ip2	0	1	1	0	Not available	Not available
ENSMUSG00000063358	Mapk1	0	1	1	0	Not available	Not available
ENSMUSG00000056899	Immp2l	0	1	1	0	Not available	Not available
ENSMUSG00000003573	Homer3	0	1	1	0	Not available	Not available
ENSMUSG00000058135	Gstm1	0	1	1	0	Not available	Not available
ENSMUSG00000026959	Grin1	0	1	1	0
ENSMUSG00000033981	Gria2	0	1	1	0
ENSMUSG00000017167	Cntnap1	0	1	1	0	Not available	Not available
ENSMUSG00000008153	Clstn3	0	1	1	0	Not available	Not available
ENSMUSG00000029084	Cd38	0	1	1	0	Not available	Not available
ENSMUSG00000020866	Cacna1g	0	1	1	0
ENSMUSG00000054843	Atrnl1	0	1	1	0	Not available	Not available
ENSMUSG00000022892	App	0	1	1	0
ENSMUSG00000025326	Ube3a	1	1	0	1
ENSMUSG00000060681	Slc9a6	1	1	0	1	Not available	Not available
ENSMUSG00000013663	Pten	1	1	0	1
ENSMUSG00000025969	Nrp2	1	1	0	1	Not available	Not available
ENSMUSG00000063887	Nlgn1	1	1	0	1	Not available	Not available
ENSMUSG00000027799	Nbea	1	1	0	1	Not available	Not available
ENSMUSG00000005583	Mef2c	1	1	0	1
ENSMUSG00000039842	Mcph1	1	1	0	1	Not available	Not available
ENSMUSG00000033676	Gabrb3	1	1	0	1
ENSMUSG00000053754	Chd8	1	1	0	1	Not available	Not available
ENSMUSG00000051331	Cacna1c	1	1	0	1	Not available	Not available
ENSMUSG00000019986	Ahi1	1	1	0	1
ENSMUSG00000034269	Setd5	1	0	0	1	Not available	Not available
ENSMUSG00000023809	Rps6ka2	1	0	0	1	Not available	Not available
ENSMUSG00000041552	Ptchd1	1	0	0	1	Not available	Not available
ENSMUSG00000051323	Pcdh19	1	0	0	1
ENSMUSG00000059146	Ntrk3	1	0	0	1
ENSMUSG00000021488	Nsd1	1	0	0	1
ENSMUSG00000033768	Nrxn2	1	0	0	1	Not available	Not available
ENSMUSG00000022141	Nipbl	1	0	0	1	Not available	Not available
ENSMUSG00000039057	Myo16	1	0	0	1	Not available	Not available
ENSMUSG00000035653	Lrfn5	1	0	0	1	Not available	Not available
ENSMUSG00000002900	Lamb1	1	0	0	1
ENSMUSG00000059203	Il1rapl2	1	0	0	1	Not available	Not available
ENSMUSG00000033308	Dpyd	1	0	0	1	Not available	Not available
ENSMUSG00000004364	Cul3	1	0	0	1	Not available	Not available
ENSMUSG00000060843	Ctnna3	1	0	0	1	Not available	Not available
ENSMUSG00000036510	Cdh8	1	0	0	1
ENSMUSG00000022321	Cdh10	1	0	0	1
ENSMUSG00000031189	Aff2	1	0	0	1	Not available	Not available
ENSMUSG00000059602	Syn3	0	1	0	1	Not available	Not available
ENSMUSG00000033214	Slitrk5	0	1	0	1	Not available	Not available
ENSMUSG00000020745	Pafah1b1	0	1	0	1
ENSMUSG00000062991	Nrg1	0	1	0	1
ENSMUSG00000016346	Kcnq2	0	1	0	1	Not available	Not available
ENSMUSG00000020689	Itgb3	0	1	0	1
ENSMUSG00000022812	Gsk3b	0	1	0	1
ENSMUSG00000055540	Epha6	0	1	0	1
