# Supplementary material for: A gene expression signature in developing Purkinje cells predicts autism and intellectual disability co-morbidity status
Source: Sci Rep. 2019 Jan 24;9:485. doi: 10.1038/s41598-018-37284-1 (PMC6346046; doi:10.1038/s41598-018-37284-1)
Supplement: Supplementary file 7 — Table S6 [file 41598_2018_37284_MOESM7_ESM.xlsx]

## Sheet: Sheet1
SAMPLES	UNPAIRED_READS_EXAMINED	READ_PAIRS_EXAMINED	UNPAIRED_READ_DUPLICATES	READ_PAIR_DUPLICATES	READ_PAIR_OPTICAL_DUPLICATES	PERCENT_DUPLICATION	ESTIMATED_LIBRARY_SIZE	TOTAL_READS	PF_READS	MEAN_READ_LENGTH	PF_BASES	PF_ALIGNED_BASES	CODING_BASES	UTR_BASES	INTRONIC_BASES	INTERGENIC_BASES	PCT_CODING_BASES	PCT_UTR_BASES	PCT_INTRONIC_BASES	PCT_INTERGENIC_BASES	PCT_MRNA_BASES	PCT_USABLE_BASES	MEDIAN_CV_COVERAGE	MEDIAN_5PRIME_BIAS	MEDIAN_3PRIME_BIAS	MEDIAN_5PRIME_TO_3PRIME_BIAS	RIN	BioAn
P0_R1	98104	6682143	44566	457648	740	0.0713	46597862	14834892	14834892	99.899	1481991003	1414147228	527257760	542093591	220457723	124338154	0.372845	0.383336	0.155894	0.087924	0.756181	0.721564	0.521624	0.618809	0.369842	1.37069	7.5	73
P0_R2	78230	6208466	35816	401214	729	0.067085	46019367	13816152	13816152	99.8936	1380145485	1313875330	488459584	531768361	174753280	118894105	0.37177	0.404733	0.133006	0.090491	0.776503	0.739218	0.529836	0.536739	0.400257	1.12459	NA	161
P0_R3	68589	5826368	32798	435302	693	0.077073	37077805	13086127	13086127	99.8986	1307285359	1240787070	488751739	518025495	125293082	108716754	0.393905	0.417497	0.100979	0.087619	0.811402	0.770128	0.533087	0.534871	0.40437	1.22889	5.8	163
P4_R1	67776	4835146	32642	366077	552	0.078537	30339529	15604576	15604576	99.8941	1083330817	1027591273	420258333	438376062	76282960	92673918	0.408974	0.426605	0.074235	0.090186	0.83558	0.792587	0.514518	0.596773	0.38565	1.34239	7.2	256
P4_R2	135492	9800852	79294	1138069	1049	0.11934	38897499	14806060	14806060	99.8942	2241758006	2120507878	872666916	894941592	135338797	217560573	0.411537	0.422041	0.063824	0.102598	0.833578	0.788492	0.515132	0.605279	0.384449	1.44023	6.8	197
P4_R3	76855	6821224	37054	367491	697	0.056274	61119287	14569635	14569635	99.893	1523286997	1459246195	624940241	605760593	111098974	117446387	0.428262	0.415119	0.076134	0.080484	0.843381	0.807924	0.508887	0.563623	0.344411	1.43364	8.6	357
P8_R1	87123	6104776	42859	429180	720	0.07329	41421297	9242946	9242946	99.8932	1353593576	1284030881	464598816	580247730	123511227	115673108	0.361828	0.451895	0.09619	0.090086	0.813724	0.771906	0.535635	0.464251	0.450345	0.921436	NA	253
P8_R2	87704	6693720	43952	456318	785	0.070989	46910845	14789139	14789139	99.8914	1486685302	1404514306	553439450	592718014	140621190	117735652	0.394043	0.422009	0.100121	0.083827	0.816053	0.770948	0.514208	0.61482	0.395905	1.30753	NA	264
P8_R3	106834	6807460	56479	572960	751	0.087627	38182381	18419788	18419788	99.8911	1502861709	1422916812	575221161	615985957	116268487	115441207	0.404255	0.432904	0.081711	0.08113	0.837159	0.792626	0.525524	0.551232	0.385808	1.19033	7.5	264
P14_R1	93679	7158183	53722	506129	776	0.073975	48270845	10844590	10844590	99.896	1558805156	1475877874	615417861	693065563	64512975	102881475	0.416984	0.469595	0.043712	0.069709	0.88658	0.839414	0.539808	0.482313	0.439415	0.869562	NA	594
P14_R2	94292	6785037	51345	487259	745	0.075076	45012914	22441763	22441763	99.8922	1479039044	1398675327	557654752	648944542	84369952	107706081	0.398702	0.463971	0.060321	0.077006	0.862673	0.815799	0.528784	0.531084	0.432745	1.01422	8	906
P14_R3	92864	6704834	51523	468574	718	0.073221	45771412	15248179	15248179	99.8996	1455404373	1380433738	547587278	675528164	57777373	99540923	0.396678	0.489359	0.041855	0.072108	0.886037	0.840396	0.520855	0.496383	0.465147	0.838037	NA	368
P21_R1	61029	4229001	32067	307560	443	0.07597	27683295	13549992	13549992	99.8963	923307069	868982028	280667864	453981489	56076195	78256480	0.322985	0.522429	0.064531	0.090055	0.845414	0.795672	0.613563	0.338508	0.615729	0.469764	5.1	518
P21_R2	105994	6765838	62399	677960	705	0.104	31493797	14882564	14882564	99.8944	1477307200	1378226993	497015698	698969402	67642595	114599298	0.36062	0.507151	0.049079	0.08315	0.867771	0.809571	0.575057	0.484806	0.527085	0.749995	5.3	386
P21_R3	122051	8484020	70701	567757	883	0.07058	60613701	15043919	15043919	99.8983	1839972857	1743459044	714466123	821878702	86055632	121058587	0.409798	0.471407	0.049359	0.069436	0.881205	0.834982	0.530905	0.519442	0.432768	0.953908	NA	389
