# Supplementary material for: A gene expression signature in developing Purkinje cells predicts autism and intellectual disability co-morbidity status
Source: Sci Rep. 2019 Jan 24;9:485. doi: 10.1038/s41598-018-37284-1 (PMC6346046; doi:10.1038/s41598-018-37284-1)
Supplement: Supplementary file 8 — Table S7 [file 41598_2018_37284_MOESM8_ESM.xlsx]

## Sheet: ClusteringGeneAssignment
ensemblD	moduleColors
ENSMUSG00000000001	blue
ENSMUSG00000000028	indianred
ENSMUSG00000000031	chartreuse
ENSMUSG00000000037	cornflowerblue
ENSMUSG00000000049	aquamarine
ENSMUSG00000000056	aquamarine
ENSMUSG00000000058	blue
ENSMUSG00000000078	blue
ENSMUSG00000000085	blue
ENSMUSG00000000088	aquamarine
ENSMUSG00000000093	limegreen
ENSMUSG00000000094	dodgerblue
ENSMUSG00000000120	mediumseagreen
ENSMUSG00000000125	aquamarine
ENSMUSG00000000126	chocolate
ENSMUSG00000000127	blue
ENSMUSG00000000131	indianred
ENSMUSG00000000134	cornflowerblue
ENSMUSG00000000142	blue
ENSMUSG00000000148	greenyellow
ENSMUSG00000000149	indianred
ENSMUSG00000000154	chocolate
ENSMUSG00000000159	lightslateblue
ENSMUSG00000000167	aquamarine
ENSMUSG00000000168	aquamarine
ENSMUSG00000000171	aquamarine
ENSMUSG00000000184	blue
ENSMUSG00000000194	aquamarine
ENSMUSG00000000197	aquamarine
ENSMUSG00000000202	aquamarine
ENSMUSG00000000214	aquamarine
ENSMUSG00000000215	greenyellow
ENSMUSG00000000216	lightslateblue
ENSMUSG00000000223	blue
ENSMUSG00000000244	darkturquoise
ENSMUSG00000000253	aquamarine
ENSMUSG00000000263	navy
ENSMUSG00000000266	aquamarine
ENSMUSG00000000275	blue
ENSMUSG00000000276	aquamarine
ENSMUSG00000000278	indianred
ENSMUSG00000000282	chartreuse
ENSMUSG00000000295	blue
ENSMUSG00000000296	chocolate
ENSMUSG00000000301	lightgoldenrod
ENSMUSG00000000303	darkturquoise
ENSMUSG00000000305	blue
ENSMUSG00000000308	aquamarine
ENSMUSG00000000317	indianred
ENSMUSG00000000318	mediumseagreen
ENSMUSG00000000320	mediumseagreen
ENSMUSG00000000325	blue
ENSMUSG00000000326	aquamarine
ENSMUSG00000000339	mediumseagreen
ENSMUSG00000000340	aquamarine
ENSMUSG00000000346	aquamarine
ENSMUSG00000000355	greenyellow
ENSMUSG00000000359	mediumseagreen
ENSMUSG00000000365	greenyellow
ENSMUSG00000000374	aquamarine
ENSMUSG00000000378	aquamarine
ENSMUSG00000000384	blue
ENSMUSG00000000385	darkorchid
ENSMUSG00000000392	dodgerblue
ENSMUSG00000000394	darkorange
ENSMUSG00000000399	aquamarine
ENSMUSG00000000402	indianred
ENSMUSG00000000409	blue
ENSMUSG00000000411	chartreuse
ENSMUSG00000000416	aquamarine
ENSMUSG00000000420	aquamarine
ENSMUSG00000000439	blue
ENSMUSG00000000440	limegreen
ENSMUSG00000000441	indianred
ENSMUSG00000000486	greenyellow
ENSMUSG00000000489	blue
ENSMUSG00000000530	darksalmon
ENSMUSG00000000531	navy
ENSMUSG00000000532	chartreuse
ENSMUSG00000000538	aquamarine
ENSMUSG00000000552	aquamarine
ENSMUSG00000000555	mediumseagreen
ENSMUSG00000000560	mediumseagreen
ENSMUSG00000000561	aquamarine
ENSMUSG00000000562	darksalmon
ENSMUSG00000000563	lightgoldenrod
ENSMUSG00000000567	blue
ENSMUSG00000000568	chartreuse
ENSMUSG00000000579	blue
ENSMUSG00000000581	blue
ENSMUSG00000000594	lightgoldenrod
ENSMUSG00000000600	lightslateblue
ENSMUSG00000000605	mediumseagreen
ENSMUSG00000000627	aquamarine
ENSMUSG00000000628	aquamarine
ENSMUSG00000000631	aquamarine
ENSMUSG00000000632	blue
ENSMUSG00000000682	chocolate
ENSMUSG00000000686	chocolate
ENSMUSG00000000693	chocolate
ENSMUSG00000000706	blue
ENSMUSG00000000708	aquamarine
ENSMUSG00000000711	aquamarine
ENSMUSG00000000724	cornflowerblue
ENSMUSG00000000732	darkorchid
ENSMUSG00000000738	lightslateblue
ENSMUSG00000000739	chocolate
ENSMUSG00000000740	blue
ENSMUSG00000000743	blue
ENSMUSG00000000751	aquamarine
ENSMUSG00000000753	chocolate
ENSMUSG00000000759	blue
ENSMUSG00000000766	mediumseagreen
ENSMUSG00000000776	chartreuse
ENSMUSG00000000782	chartreuse
ENSMUSG00000000787	indianred
ENSMUSG00000000791	darkturquoise
ENSMUSG00000000792	lightslateblue
ENSMUSG00000000794	indianred
ENSMUSG00000000804	indianred
ENSMUSG00000000805	lightslateblue
ENSMUSG00000000811	indianred
ENSMUSG00000000823	blue
ENSMUSG00000000826	aquamarine
ENSMUSG00000000827	indianred
ENSMUSG00000000838	blue
ENSMUSG00000000861	blue
ENSMUSG00000000869	indianred
ENSMUSG00000000876	aquamarine
ENSMUSG00000000881	aquamarine
ENSMUSG00000000884	greenyellow
ENSMUSG00000000901	blue
ENSMUSG00000000902	blue
ENSMUSG00000000915	lightslateblue
ENSMUSG00000000916	blue
ENSMUSG00000000934	darkorange
ENSMUSG00000000948	aquamarine
ENSMUSG00000000957	lightgoldenrod
ENSMUSG00000000958	darkorange
ENSMUSG00000000959	blue
ENSMUSG00000000976	darkorange
ENSMUSG00000000982	cornflowerblue
ENSMUSG00000001016	blue
ENSMUSG00000001017	blue
ENSMUSG00000001018	aquamarine
ENSMUSG00000001020	chocolate
ENSMUSG00000001021	cornflowerblue
ENSMUSG00000001023	darkorchid
ENSMUSG00000001025	aquamarine
ENSMUSG00000001027	darkorchid
ENSMUSG00000001029	mediumseagreen
ENSMUSG00000001034	chartreuse
ENSMUSG00000001036	blue
ENSMUSG00000001039	cornflowerblue
ENSMUSG00000001052	aquamarine
ENSMUSG00000001053	blue
ENSMUSG00000001054	dodgerblue
ENSMUSG00000001056	greenyellow
ENSMUSG00000001062	greenyellow
ENSMUSG00000001065	chartreuse
ENSMUSG00000001082	blue
ENSMUSG00000001089	aquamarine
ENSMUSG00000001098	blue
ENSMUSG00000001100	aquamarine
ENSMUSG00000001103	indianred
ENSMUSG00000001105	greenyellow
ENSMUSG00000001119	chocolate
ENSMUSG00000001120	mediumseagreen
ENSMUSG00000001123	indianred
ENSMUSG00000001127	aquamarine
ENSMUSG00000001128	limegreen
ENSMUSG00000001131	chocolate
ENSMUSG00000001134	indianred
ENSMUSG00000001138	aquamarine
ENSMUSG00000001143	aquamarine
ENSMUSG00000001150	greenyellow
ENSMUSG00000001151	lightslateblue
ENSMUSG00000001156	indianred
ENSMUSG00000001157	lightslateblue
ENSMUSG00000001158	blue
ENSMUSG00000001166	blue
ENSMUSG00000001173	aquamarine
ENSMUSG00000001175	aquamarine
ENSMUSG00000001211	aquamarine
ENSMUSG00000001227	aquamarine
ENSMUSG00000001228	blue
ENSMUSG00000001229	aquamarine
ENSMUSG00000001240	cornflowerblue
ENSMUSG00000001247	indianred
ENSMUSG00000001248	blue
ENSMUSG00000001249	mediumseagreen
ENSMUSG00000001260	aquamarine
ENSMUSG00000001270	aquamarine
ENSMUSG00000001280	blue
ENSMUSG00000001281	chocolate
ENSMUSG00000001285	blue
ENSMUSG00000001288	chartreuse
ENSMUSG00000001289	blue
ENSMUSG00000001300	blue
ENSMUSG00000001305	greenyellow
ENSMUSG00000001313	lightgoldenrod
ENSMUSG00000001323	aquamarine
ENSMUSG00000001333	mediumseagreen
ENSMUSG00000001334	aquamarine
ENSMUSG00000001349	blue
ENSMUSG00000001366	aquamarine
ENSMUSG00000001376	blue
ENSMUSG00000001379	aquamarine
ENSMUSG00000001380	greenyellow
ENSMUSG00000001383	navy
ENSMUSG00000001403	blue
ENSMUSG00000001415	cornflowerblue
ENSMUSG00000001416	darkorange
ENSMUSG00000001417	navy
ENSMUSG00000001418	aquamarine
ENSMUSG00000001419	chartreuse
ENSMUSG00000001424	aquamarine
ENSMUSG00000001435	aquamarine
ENSMUSG00000001436	mediumseagreen
ENSMUSG00000001440	blue
ENSMUSG00000001441	navy
ENSMUSG00000001445	limegreen
ENSMUSG00000001467	blue
ENSMUSG00000001472	aquamarine
ENSMUSG00000001473	blue
ENSMUSG00000001482	blue
ENSMUSG00000001493	dodgerblue
ENSMUSG00000001504	blue
ENSMUSG00000001506	chocolate
ENSMUSG00000001507	aquamarine
ENSMUSG00000001508	navy
ENSMUSG00000001510	limegreen
ENSMUSG00000001517	chartreuse
ENSMUSG00000001518	indianred
ENSMUSG00000001520	greenyellow
ENSMUSG00000001521	blue
ENSMUSG00000001524	aquamarine
ENSMUSG00000001525	blue
ENSMUSG00000001542	aquamarine
ENSMUSG00000001552	aquamarine
ENSMUSG00000001555	blue
ENSMUSG00000001558	blue
ENSMUSG00000001569	chocolate
ENSMUSG00000001576	aquamarine
ENSMUSG00000001583	navy
ENSMUSG00000001604	chocolate
ENSMUSG00000001627	greenyellow
ENSMUSG00000001630	aquamarine
ENSMUSG00000001632	aquamarine
ENSMUSG00000001642	aquamarine
ENSMUSG00000001663	lightgoldenrod
ENSMUSG00000001665	mediumseagreen
ENSMUSG00000001666	limegreen
ENSMUSG00000001672	mediumseagreen
ENSMUSG00000001674	navy
ENSMUSG00000001687	aquamarine
ENSMUSG00000001700	aquamarine
ENSMUSG00000001707	blue
ENSMUSG00000001729	indianred
ENSMUSG00000001739	indianred
ENSMUSG00000001741	darkorchid
ENSMUSG00000001750	blue
ENSMUSG00000001751	aquamarine
ENSMUSG00000001755	blue
ENSMUSG00000001761	limegreen
ENSMUSG00000001763	aquamarine
ENSMUSG00000001767	chocolate
ENSMUSG00000001768	blue
ENSMUSG00000001773	chocolate
ENSMUSG00000001774	aquamarine
ENSMUSG00000001783	indianred
ENSMUSG00000001785	blue
ENSMUSG00000001786	blue
ENSMUSG00000001794	aquamarine
ENSMUSG00000001802	chocolate
ENSMUSG00000001827	limegreen
ENSMUSG00000001829	indianred
ENSMUSG00000001833	aquamarine
ENSMUSG00000001844	aquamarine
ENSMUSG00000001847	aquamarine
ENSMUSG00000001855	greenyellow
ENSMUSG00000001864	blue
ENSMUSG00000001870	darkorange
ENSMUSG00000001891	aquamarine
ENSMUSG00000001901	darkorange
ENSMUSG00000001909	blue
ENSMUSG00000001910	darkturquoise
ENSMUSG00000001911	lightgoldenrod
ENSMUSG00000001918	darksalmon
ENSMUSG00000001924	blue
ENSMUSG00000001930	blue
ENSMUSG00000001942	indianred
ENSMUSG00000001943	darksalmon
ENSMUSG00000001946	indianred
ENSMUSG00000001948	mediumseagreen
ENSMUSG00000001962	mediumseagreen
ENSMUSG00000001964	blue
ENSMUSG00000001983	blue
ENSMUSG00000001985	blue
ENSMUSG00000001986	aquamarine
ENSMUSG00000001988	greenyellow
ENSMUSG00000001995	limegreen
ENSMUSG00000001998	chocolate
ENSMUSG00000001999	aquamarine
ENSMUSG00000002006	blue
ENSMUSG00000002007	blue
ENSMUSG00000002010	aquamarine
ENSMUSG00000002012	blue
ENSMUSG00000002014	blue
ENSMUSG00000002015	aquamarine
ENSMUSG00000002017	aquamarine
ENSMUSG00000002020	greenyellow
ENSMUSG00000002028	blue
ENSMUSG00000002031	blue
ENSMUSG00000002032	aquamarine
ENSMUSG00000002033	darksalmon
ENSMUSG00000002043	aquamarine
ENSMUSG00000002052	aquamarine
ENSMUSG00000002055	aquamarine
ENSMUSG00000002058	greenyellow
ENSMUSG00000002059	indianred
ENSMUSG00000002064	aquamarine
ENSMUSG00000002068	greenyellow
ENSMUSG00000002076	darkturquoise
ENSMUSG00000002083	blue
ENSMUSG00000002100	dodgerblue
ENSMUSG00000002102	lightgoldenrod
ENSMUSG00000002103	indianred
ENSMUSG00000002104	darkorange
ENSMUSG00000002105	aquamarine
ENSMUSG00000002107	blue
ENSMUSG00000002108	lightslateblue
ENSMUSG00000002109	indianred
ENSMUSG00000002111	chartreuse
ENSMUSG00000002129	blue
ENSMUSG00000002147	greenyellow
ENSMUSG00000002190	blue
ENSMUSG00000002204	chartreuse
ENSMUSG00000002205	indianred
ENSMUSG00000002210	lightslateblue
ENSMUSG00000002221	blue
ENSMUSG00000002222	aquamarine
ENSMUSG00000002227	greenyellow
ENSMUSG00000002228	aquamarine
ENSMUSG00000002233	blue
ENSMUSG00000002249	blue
ENSMUSG00000002250	aquamarine
ENSMUSG00000002257	blue
ENSMUSG00000002265	aquamarine
ENSMUSG00000002266	greenyellow
ENSMUSG00000002274	aquamarine
ENSMUSG00000002279	lightgoldenrod
ENSMUSG00000002280	blue
ENSMUSG00000002289	blue
ENSMUSG00000002297	blue
ENSMUSG00000002307	blue
ENSMUSG00000002308	blue
ENSMUSG00000002319	limegreen
ENSMUSG00000002320	chartreuse
ENSMUSG00000002324	aquamarine
ENSMUSG00000002325	greenyellow
ENSMUSG00000002326	aquamarine
ENSMUSG00000002329	chartreuse
ENSMUSG00000002332	aquamarine
ENSMUSG00000002341	blue
ENSMUSG00000002342	chartreuse
ENSMUSG00000002343	blue
ENSMUSG00000002345	aquamarine
ENSMUSG00000002346	aquamarine
ENSMUSG00000002365	limegreen
ENSMUSG00000002372	blue
ENSMUSG00000002379	aquamarine
ENSMUSG00000002384	indianred
ENSMUSG00000002393	aquamarine
ENSMUSG00000002395	indianred
ENSMUSG00000002396	blue
ENSMUSG00000002409	navy
ENSMUSG00000002413	lightslateblue
ENSMUSG00000002416	aquamarine
ENSMUSG00000002428	aquamarine
ENSMUSG00000002455	aquamarine
ENSMUSG00000002458	indianred
ENSMUSG00000002459	chocolate
ENSMUSG00000002475	aquamarine
ENSMUSG00000002477	blue
ENSMUSG00000002486	lightslateblue
ENSMUSG00000002489	aquamarine
ENSMUSG00000002496	chartreuse
ENSMUSG00000002500	limegreen
ENSMUSG00000002504	darkorchid
ENSMUSG00000002524	blue
ENSMUSG00000002546	blue
ENSMUSG00000002550	navy
ENSMUSG00000002565	aquamarine
ENSMUSG00000002578	blue
ENSMUSG00000002580	aquamarine
ENSMUSG00000002602	chartreuse
ENSMUSG00000002603	lightslateblue
ENSMUSG00000002608	aquamarine
ENSMUSG00000002617	blue
ENSMUSG00000002625	aquamarine
ENSMUSG00000002633	lightslateblue
ENSMUSG00000002635	blue
ENSMUSG00000002658	blue
ENSMUSG00000002660	darkorange
ENSMUSG00000002661	aquamarine
ENSMUSG00000002668	dodgerblue
ENSMUSG00000002679	lightgoldenrod
ENSMUSG00000002688	aquamarine
ENSMUSG00000002699	indianred
ENSMUSG00000002718	mediumseagreen
ENSMUSG00000002728	aquamarine
ENSMUSG00000002731	blue
ENSMUSG00000002732	navy
ENSMUSG00000002733	aquamarine
ENSMUSG00000002741	blue
ENSMUSG00000002748	blue
ENSMUSG00000002763	limegreen
ENSMUSG00000002767	aquamarine
ENSMUSG00000002768	blue
ENSMUSG00000002769	chocolate
ENSMUSG00000002771	chocolate
ENSMUSG00000002778	mediumseagreen
ENSMUSG00000002781	indianred
ENSMUSG00000002791	blue
ENSMUSG00000002797	aquamarine
ENSMUSG00000002799	limegreen
ENSMUSG00000002803	chocolate
ENSMUSG00000002804	chartreuse
ENSMUSG00000002808	aquamarine
ENSMUSG00000002812	aquamarine
ENSMUSG00000002814	blue
ENSMUSG00000002820	aquamarine
ENSMUSG00000002825	blue
ENSMUSG00000002831	blue
ENSMUSG00000002833	blue
ENSMUSG00000002835	indianred
ENSMUSG00000002844	blue
ENSMUSG00000002845	chocolate
ENSMUSG00000002846	aquamarine
ENSMUSG00000002847	darksalmon
ENSMUSG00000002870	indianred
ENSMUSG00000002871	aquamarine
ENSMUSG00000002881	chartreuse
ENSMUSG00000002885	indianred
ENSMUSG00000002897	aquamarine
ENSMUSG00000002900	chartreuse
ENSMUSG00000002908	indianred
ENSMUSG00000002910	aquamarine
ENSMUSG00000002930	aquamarine
ENSMUSG00000002944	limegreen
ENSMUSG00000002948	aquamarine
ENSMUSG00000002949	indianred
ENSMUSG00000002957	aquamarine
ENSMUSG00000002963	lightslateblue
ENSMUSG00000002968	blue
ENSMUSG00000002980	dodgerblue
ENSMUSG00000002981	aquamarine
ENSMUSG00000002983	indianred
ENSMUSG00000002984	aquamarine
ENSMUSG00000002985	aquamarine
ENSMUSG00000002996	chocolate
ENSMUSG00000002997	lightgoldenrod
ENSMUSG00000003031	aquamarine
ENSMUSG00000003032	chartreuse
ENSMUSG00000003033	blue
ENSMUSG00000003037	blue
ENSMUSG00000003038	blue
ENSMUSG00000003039	blue
ENSMUSG00000003051	darkturquoise
ENSMUSG00000003062	blue
ENSMUSG00000003068	blue
ENSMUSG00000003070	chocolate
ENSMUSG00000003072	aquamarine
ENSMUSG00000003099	indianred
ENSMUSG00000003119	limegreen
ENSMUSG00000003123	aquamarine
ENSMUSG00000003131	cornflowerblue
ENSMUSG00000003134	chartreuse
ENSMUSG00000003135	cornflowerblue
ENSMUSG00000003153	aquamarine
ENSMUSG00000003154	chartreuse
ENSMUSG00000003161	chocolate
ENSMUSG00000003166	aquamarine
ENSMUSG00000003178	indianred
ENSMUSG00000003184	greenyellow
ENSMUSG00000003190	indianred
ENSMUSG00000003198	blue
ENSMUSG00000003199	blue
ENSMUSG00000003200	blue
ENSMUSG00000003206	blue
ENSMUSG00000003208	indianred
ENSMUSG00000003226	aquamarine
ENSMUSG00000003227	blue
ENSMUSG00000003228	greenyellow
ENSMUSG00000003233	greenyellow
ENSMUSG00000003234	indianred
ENSMUSG00000003235	indianred
ENSMUSG00000003269	blue
ENSMUSG00000003271	aquamarine
ENSMUSG00000003273	lightslateblue
ENSMUSG00000003279	aquamarine
ENSMUSG00000003282	lightslateblue
ENSMUSG00000003283	mediumseagreen
ENSMUSG00000003299	aquamarine
ENSMUSG00000003308	chartreuse
ENSMUSG00000003309	blue
ENSMUSG00000003316	aquamarine
ENSMUSG00000003344	aquamarine
ENSMUSG00000003345	cornflowerblue
ENSMUSG00000003346	aquamarine
ENSMUSG00000003348	greenyellow
ENSMUSG00000003352	lightgoldenrod
ENSMUSG00000003354	chartreuse
ENSMUSG00000003355	mediumseagreen
ENSMUSG00000003360	chartreuse
ENSMUSG00000003363	blue
ENSMUSG00000003378	blue
ENSMUSG00000003379	limegreen
ENSMUSG00000003380	aquamarine
ENSMUSG00000003382	aquamarine
ENSMUSG00000003402	aquamarine
ENSMUSG00000003410	chartreuse
ENSMUSG00000003411	blue
ENSMUSG00000003418	chocolate
ENSMUSG00000003420	aquamarine
ENSMUSG00000003421	aquamarine
ENSMUSG00000003423	blue
ENSMUSG00000003429	blue
ENSMUSG00000003435	aquamarine
ENSMUSG00000003436	mediumseagreen
ENSMUSG00000003437	limegreen
ENSMUSG00000003438	blue
ENSMUSG00000003444	aquamarine
ENSMUSG00000003452	mediumseagreen
ENSMUSG00000003458	chocolate
ENSMUSG00000003464	aquamarine
ENSMUSG00000003469	aquamarine
ENSMUSG00000003484	darkorchid
ENSMUSG00000003500	aquamarine
ENSMUSG00000003518	aquamarine
ENSMUSG00000003526	darkturquoise
ENSMUSG00000003527	blue
ENSMUSG00000003528	blue
ENSMUSG00000003531	blue
ENSMUSG00000003534	blue
ENSMUSG00000003541	aquamarine
ENSMUSG00000003545	lightslateblue
ENSMUSG00000003546	cornflowerblue
ENSMUSG00000003549	blue
ENSMUSG00000003559	indianred
ENSMUSG00000003573	aquamarine
ENSMUSG00000003575	lightslateblue
ENSMUSG00000003581	aquamarine
ENSMUSG00000003585	chocolate
ENSMUSG00000003604	aquamarine
ENSMUSG00000003617	aquamarine
ENSMUSG00000003623	darkorange
ENSMUSG00000003644	chartreuse
ENSMUSG00000003657	aquamarine
ENSMUSG00000003660	chocolate
ENSMUSG00000003662	aquamarine
ENSMUSG00000003665	navy
ENSMUSG00000003680	lightslateblue
ENSMUSG00000003721	aquamarine
ENSMUSG00000003731	aquamarine
ENSMUSG00000003746	aquamarine
ENSMUSG00000003752	aquamarine
ENSMUSG00000003762	darksalmon
ENSMUSG00000003778	chartreuse
ENSMUSG00000003779	blue
ENSMUSG00000003808	blue
ENSMUSG00000003809	blue
ENSMUSG00000003810	blue
ENSMUSG00000003812	aquamarine
ENSMUSG00000003813	aquamarine
ENSMUSG00000003814	aquamarine
ENSMUSG00000003824	blue
ENSMUSG00000003847	blue
ENSMUSG00000003848	chocolate
ENSMUSG00000003849	blue
ENSMUSG00000003863	aquamarine
ENSMUSG00000003865	aquamarine
ENSMUSG00000003868	blue
ENSMUSG00000003872	cornflowerblue
ENSMUSG00000003873	blue
ENSMUSG00000003923	darkorange
ENSMUSG00000003929	blue
ENSMUSG00000003934	blue
ENSMUSG00000003948	aquamarine
ENSMUSG00000003949	aquamarine
ENSMUSG00000003955	aquamarine
ENSMUSG00000003970	blue
ENSMUSG00000003974	blue
ENSMUSG00000003992	blue
ENSMUSG00000004018	blue
ENSMUSG00000004031	aquamarine
ENSMUSG00000004032	blue
ENSMUSG00000004035	blue
ENSMUSG00000004038	darkturquoise
ENSMUSG00000004040	aquamarine
ENSMUSG00000004043	lightslateblue
ENSMUSG00000004044	chocolate
ENSMUSG00000004054	lightgoldenrod
ENSMUSG00000004056	aquamarine
ENSMUSG00000004069	aquamarine
ENSMUSG00000004070	aquamarine
ENSMUSG00000004071	aquamarine
ENSMUSG00000004085	greenyellow
ENSMUSG00000004096	blue
ENSMUSG00000004098	indianred
ENSMUSG00000004099	chartreuse
ENSMUSG00000004100	greenyellow
ENSMUSG00000004105	navy
ENSMUSG00000004110	blue
ENSMUSG00000004113	blue
ENSMUSG00000004127	chocolate
ENSMUSG00000004151	darkorchid
ENSMUSG00000004187	aquamarine
ENSMUSG00000004207	aquamarine
ENSMUSG00000004221	navy
ENSMUSG00000004231	greenyellow
ENSMUSG00000004233	indianred
ENSMUSG00000004263	aquamarine
ENSMUSG00000004264	limegreen
ENSMUSG00000004266	limegreen
ENSMUSG00000004267	aquamarine
ENSMUSG00000004268	chocolate
ENSMUSG00000004270	indianred
ENSMUSG00000004285	aquamarine
ENSMUSG00000004317	blue
ENSMUSG00000004319	aquamarine
ENSMUSG00000004328	chartreuse
ENSMUSG00000004341	lightslateblue
ENSMUSG00000004344	darksalmon
ENSMUSG00000004347	blue
ENSMUSG00000004356	blue
ENSMUSG00000004360	blue
ENSMUSG00000004364	blue
ENSMUSG00000004366	blue
ENSMUSG00000004371	limegreen
ENSMUSG00000004383	aquamarine
ENSMUSG00000004393	aquamarine
ENSMUSG00000004394	aquamarine
ENSMUSG00000004415	blue
ENSMUSG00000004446	mediumseagreen
ENSMUSG00000004451	lightgoldenrod
ENSMUSG00000004455	mediumseagreen
ENSMUSG00000004460	aquamarine
ENSMUSG00000004462	chartreuse
ENSMUSG00000004473	greenyellow
ENSMUSG00000004500	lightslateblue
ENSMUSG00000004508	chartreuse
ENSMUSG00000004530	greenyellow
ENSMUSG00000004535	aquamarine
ENSMUSG00000004558	aquamarine
ENSMUSG00000004561	blue
ENSMUSG00000004562	blue
ENSMUSG00000004565	indianred
ENSMUSG00000004567	blue
ENSMUSG00000004568	greenyellow
ENSMUSG00000004591	lightslateblue
ENSMUSG00000004610	lightgoldenrod
ENSMUSG00000004626	aquamarine
ENSMUSG00000004630	aquamarine
ENSMUSG00000004631	blue
ENSMUSG00000004633	aquamarine
ENSMUSG00000004637	aquamarine
ENSMUSG00000004642	indianred
ENSMUSG00000004655	darkorchid
ENSMUSG00000004661	blue
ENSMUSG00000004665	mediumseagreen
ENSMUSG00000004667	blue
ENSMUSG00000004677	chocolate
ENSMUSG00000004698	lightslateblue
ENSMUSG00000004730	greenyellow
ENSMUSG00000004748	aquamarine
ENSMUSG00000004768	chartreuse
ENSMUSG00000004771	chocolate
ENSMUSG00000004788	indianred
ENSMUSG00000004789	lightgoldenrod
ENSMUSG00000004791	indianred
ENSMUSG00000004798	mediumseagreen
ENSMUSG00000004814	greenyellow
ENSMUSG00000004815	chartreuse
ENSMUSG00000004837	navy
ENSMUSG00000004842	indianred
ENSMUSG00000004843	blue
ENSMUSG00000004846	chartreuse
ENSMUSG00000004849	lightgoldenrod
ENSMUSG00000004864	lightgoldenrod
ENSMUSG00000004865	blue
ENSMUSG00000004872	chartreuse
ENSMUSG00000004880	blue
ENSMUSG00000004885	chocolate
ENSMUSG00000004891	blue
ENSMUSG00000004892	lightgoldenrod
ENSMUSG00000004894	darkturquoise
ENSMUSG00000004895	aquamarine
ENSMUSG00000004896	lightslateblue
ENSMUSG00000004897	aquamarine
ENSMUSG00000004902	cornflowerblue
ENSMUSG00000004929	aquamarine
ENSMUSG00000004931	aquamarine
ENSMUSG00000004933	blue
ENSMUSG00000004934	mediumseagreen
ENSMUSG00000004936	aquamarine
ENSMUSG00000004937	blue
ENSMUSG00000004939	darkorange
ENSMUSG00000004945	mediumseagreen
ENSMUSG00000004947	mediumseagreen
ENSMUSG00000004951	lightgoldenrod
ENSMUSG00000004952	blue
ENSMUSG00000004961	blue
ENSMUSG00000004980	blue
ENSMUSG00000004994	chartreuse
ENSMUSG00000004996	cornflowerblue
ENSMUSG00000005034	blue
ENSMUSG00000005043	aquamarine
ENSMUSG00000005045	blue
ENSMUSG00000005054	aquamarine
ENSMUSG00000005057	chartreuse
ENSMUSG00000005069	aquamarine
ENSMUSG00000005078	aquamarine
ENSMUSG00000005087	blue
ENSMUSG00000005089	aquamarine
ENSMUSG00000005102	chocolate
ENSMUSG00000005103	lightgoldenrod
ENSMUSG00000005107	darkorchid
ENSMUSG00000005124	cornflowerblue
ENSMUSG00000005125	blue
ENSMUSG00000005131	blue
ENSMUSG00000005142	aquamarine
ENSMUSG00000005148	chartreuse
ENSMUSG00000005150	mediumseagreen
ENSMUSG00000005161	blue
ENSMUSG00000005198	aquamarine
ENSMUSG00000005204	lightslateblue
ENSMUSG00000005220	aquamarine
ENSMUSG00000005225	blue
ENSMUSG00000005232	greenyellow
ENSMUSG00000005233	blue
ENSMUSG00000005237	indianred
ENSMUSG00000005251	chocolate
ENSMUSG00000005262	aquamarine
ENSMUSG00000005267	blue
ENSMUSG00000005268	blue
ENSMUSG00000005299	aquamarine
ENSMUSG00000005312	aquamarine
ENSMUSG00000005320	blue
ENSMUSG00000005338	aquamarine
ENSMUSG00000005354	lightgoldenrod
ENSMUSG00000005357	aquamarine
ENSMUSG00000005360	aquamarine
ENSMUSG00000005362	aquamarine
ENSMUSG00000005370	chartreuse
ENSMUSG00000005371	indianred
ENSMUSG00000005373	indianred
ENSMUSG00000005374	chartreuse
ENSMUSG00000005378	blue
ENSMUSG00000005397	lightgoldenrod
ENSMUSG00000005410	blue
ENSMUSG00000005413	limegreen
ENSMUSG00000005417	aquamarine
ENSMUSG00000005442	blue
ENSMUSG00000005447	blue
ENSMUSG00000005465	chartreuse
ENSMUSG00000005469	aquamarine
ENSMUSG00000005470	blue
ENSMUSG00000005481	blue
ENSMUSG00000005483	aquamarine
ENSMUSG00000005501	limegreen
ENSMUSG00000005505	indianred
ENSMUSG00000005506	aquamarine
ENSMUSG00000005510	aquamarine
ENSMUSG00000005514	limegreen
ENSMUSG00000005533	blue
ENSMUSG00000005534	chartreuse
ENSMUSG00000005540	greenyellow
ENSMUSG00000005547	greenyellow
ENSMUSG00000005553	indianred
ENSMUSG00000005566	blue
ENSMUSG00000005575	aquamarine
ENSMUSG00000005580	limegreen
ENSMUSG00000005583	greenyellow
ENSMUSG00000005609	blue
ENSMUSG00000005610	blue
ENSMUSG00000005611	indianred
ENSMUSG00000005615	blue
ENSMUSG00000005621	chocolate
ENSMUSG00000005625	blue
ENSMUSG00000005628	chartreuse
ENSMUSG00000005640	blue
ENSMUSG00000005656	blue
ENSMUSG00000005667	cornflowerblue
ENSMUSG00000005672	mediumseagreen
ENSMUSG00000005674	chocolate
ENSMUSG00000005677	chartreuse
ENSMUSG00000005681	aquamarine
ENSMUSG00000005682	lightslateblue
ENSMUSG00000005683	aquamarine
ENSMUSG00000005686	darkorange
ENSMUSG00000005687	blue
ENSMUSG00000005698	blue
ENSMUSG00000005699	chartreuse
ENSMUSG00000005705	lightslateblue
ENSMUSG00000005716	aquamarine
ENSMUSG00000005718	lightslateblue
ENSMUSG00000005732	blue
ENSMUSG00000005763	cornflowerblue
ENSMUSG00000005774	cornflowerblue
ENSMUSG00000005779	blue
ENSMUSG00000005800	darkturquoise
ENSMUSG00000005802	blue
ENSMUSG00000005803	cornflowerblue
ENSMUSG00000005804	chocolate
ENSMUSG00000005813	mediumseagreen
ENSMUSG00000005823	darkturquoise
ENSMUSG00000005836	limegreen
ENSMUSG00000005846	blue
ENSMUSG00000005871	blue
ENSMUSG00000005873	blue
ENSMUSG00000005881	blue
ENSMUSG00000005882	lightgoldenrod
ENSMUSG00000005886	aquamarine
ENSMUSG00000005892	indianred
ENSMUSG00000005893	mediumseagreen
ENSMUSG00000005897	chartreuse
ENSMUSG00000005899	chartreuse
ENSMUSG00000005907	blue
ENSMUSG00000005917	darksalmon
ENSMUSG00000005936	mediumseagreen
ENSMUSG00000005947	navy
ENSMUSG00000005949	blue
ENSMUSG00000005951	blue
ENSMUSG00000005958	chartreuse
ENSMUSG00000005968	darkorange
ENSMUSG00000005973	blue
ENSMUSG00000005980	chartreuse
ENSMUSG00000005981	aquamarine
ENSMUSG00000005982	blue
ENSMUSG00000005983	navy
ENSMUSG00000005986	limegreen
ENSMUSG00000006005	aquamarine
ENSMUSG00000006010	aquamarine
ENSMUSG00000006014	chocolate
ENSMUSG00000006019	indianred
ENSMUSG00000006021	greenyellow
ENSMUSG00000006024	greenyellow
ENSMUSG00000006050	aquamarine
ENSMUSG00000006057	aquamarine
ENSMUSG00000006058	darksalmon
ENSMUSG00000006095	blue
ENSMUSG00000006127	blue
ENSMUSG00000006134	aquamarine
ENSMUSG00000006154	indianred
ENSMUSG00000006169	blue
ENSMUSG00000006179	aquamarine
ENSMUSG00000006191	blue
ENSMUSG00000006205	aquamarine
ENSMUSG00000006215	blue
ENSMUSG00000006218	blue
ENSMUSG00000006219	blue
ENSMUSG00000006235	aquamarine
ENSMUSG00000006241	blue
ENSMUSG00000006262	aquamarine
ENSMUSG00000006269	darkorchid
ENSMUSG00000006273	aquamarine
ENSMUSG00000006276	blue
ENSMUSG00000006281	indianred
ENSMUSG00000006288	blue
ENSMUSG00000006289	chocolate
ENSMUSG00000006299	greenyellow
ENSMUSG00000006301	greenyellow
ENSMUSG00000006304	blue
ENSMUSG00000006307	cornflowerblue
ENSMUSG00000006310	aquamarine
ENSMUSG00000006313	chartreuse
ENSMUSG00000006315	aquamarine
ENSMUSG00000006333	blue
ENSMUSG00000006335	chocolate
ENSMUSG00000006342	darkorange
ENSMUSG00000006344	lightslateblue
ENSMUSG00000006345	dodgerblue
ENSMUSG00000006356	blue
ENSMUSG00000006360	blue
ENSMUSG00000006362	greenyellow
ENSMUSG00000006369	chartreuse
ENSMUSG00000006373	blue
ENSMUSG00000006378	indianred
ENSMUSG00000006386	mediumseagreen
ENSMUSG00000006390	chocolate
ENSMUSG00000006392	indianred
ENSMUSG00000006395	blue
ENSMUSG00000006398	aquamarine
ENSMUSG00000006403	aquamarine
ENSMUSG00000006411	greenyellow
ENSMUSG00000006412	greenyellow
ENSMUSG00000006418	aquamarine
ENSMUSG00000006423	navy
ENSMUSG00000006435	chocolate
ENSMUSG00000006442	greenyellow
ENSMUSG00000006445	darksalmon
ENSMUSG00000006456	indianred
ENSMUSG00000006457	darkorange
ENSMUSG00000006463	aquamarine
ENSMUSG00000006464	chartreuse
ENSMUSG00000006471	greenyellow
ENSMUSG00000006476	limegreen
ENSMUSG00000006494	chocolate
ENSMUSG00000006498	blue
ENSMUSG00000006517	blue
ENSMUSG00000006519	chartreuse
ENSMUSG00000006522	aquamarine
ENSMUSG00000006526	blue
ENSMUSG00000006527	chartreuse
ENSMUSG00000006538	chartreuse
ENSMUSG00000006542	darkorchid
ENSMUSG00000006567	chocolate
ENSMUSG00000006570	dodgerblue
ENSMUSG00000006574	mediumseagreen
ENSMUSG00000006575	aquamarine
ENSMUSG00000006576	greenyellow
ENSMUSG00000006585	indianred
ENSMUSG00000006586	blue
ENSMUSG00000006587	darkorchid
ENSMUSG00000006589	blue
ENSMUSG00000006599	aquamarine
ENSMUSG00000006611	aquamarine
ENSMUSG00000006638	darkorange
ENSMUSG00000006641	aquamarine
ENSMUSG00000006642	darkorange
ENSMUSG00000006649	blue
ENSMUSG00000006651	navy
ENSMUSG00000006673	blue
ENSMUSG00000006675	aquamarine
ENSMUSG00000006676	aquamarine
ENSMUSG00000006678	chocolate
ENSMUSG00000006699	blue
ENSMUSG00000006705	chartreuse
ENSMUSG00000006711	blue
ENSMUSG00000006715	blue
ENSMUSG00000006717	aquamarine
ENSMUSG00000006720	chartreuse
ENSMUSG00000006728	blue
ENSMUSG00000006731	indianred
ENSMUSG00000006732	blue
ENSMUSG00000006736	aquamarine
ENSMUSG00000006740	aquamarine
ENSMUSG00000006763	chartreuse
ENSMUSG00000006764	aquamarine
ENSMUSG00000006782	aquamarine
ENSMUSG00000006784	indianred
ENSMUSG00000006800	lightgoldenrod
ENSMUSG00000006818	aquamarine
ENSMUSG00000006850	indianred
ENSMUSG00000006906	aquamarine
ENSMUSG00000006920	aquamarine
ENSMUSG00000006930	greenyellow
ENSMUSG00000006931	darkorange
ENSMUSG00000006932	blue
ENSMUSG00000006941	aquamarine
ENSMUSG00000006958	darkorchid
ENSMUSG00000006998	darkorange
ENSMUSG00000007021	greenyellow
ENSMUSG00000007029	mediumseagreen
ENSMUSG00000007030	aquamarine
ENSMUSG00000007033	indianred
ENSMUSG00000007035	cornflowerblue
ENSMUSG00000007036	darkorchid
ENSMUSG00000007038	aquamarine
ENSMUSG00000007039	blue
ENSMUSG00000007041	mediumseagreen
ENSMUSG00000007050	blue
ENSMUSG00000007080	blue
ENSMUSG00000007097	aquamarine
ENSMUSG00000007107	dodgerblue
ENSMUSG00000007122	chartreuse
ENSMUSG00000007207	blue
ENSMUSG00000007209	darkorchid
ENSMUSG00000007216	mediumseagreen
ENSMUSG00000007279	blue
ENSMUSG00000007338	aquamarine
ENSMUSG00000007379	mediumseagreen
ENSMUSG00000007411	aquamarine
ENSMUSG00000007415	aquamarine
ENSMUSG00000007440	aquamarine
ENSMUSG00000007458	aquamarine
ENSMUSG00000007476	aquamarine
ENSMUSG00000007480	darkorange
ENSMUSG00000007564	aquamarine
ENSMUSG00000007570	chartreuse
ENSMUSG00000007589	aquamarine
ENSMUSG00000007591	indianred
ENSMUSG00000007594	aquamarine
ENSMUSG00000007603	blue
ENSMUSG00000007610	aquamarine
ENSMUSG00000007613	blue
ENSMUSG00000007617	chocolate
ENSMUSG00000007646	lightslateblue
ENSMUSG00000007653	aquamarine
ENSMUSG00000007655	chocolate
ENSMUSG00000007656	aquamarine
ENSMUSG00000007659	aquamarine
ENSMUSG00000007670	chartreuse
ENSMUSG00000007682	aquamarine
ENSMUSG00000007721	blue
ENSMUSG00000007739	blue
ENSMUSG00000007777	aquamarine
ENSMUSG00000007783	greenyellow
ENSMUSG00000007812	chartreuse
ENSMUSG00000007815	cornflowerblue
ENSMUSG00000007817	blue
ENSMUSG00000007827	indianred
ENSMUSG00000007833	indianred
ENSMUSG00000007836	blue
ENSMUSG00000007837	chocolate
ENSMUSG00000007850	blue
ENSMUSG00000007867	blue
ENSMUSG00000007872	blue
ENSMUSG00000007877	darkorchid
ENSMUSG00000007880	blue
ENSMUSG00000007888	darksalmon
ENSMUSG00000007891	aquamarine
ENSMUSG00000007892	blue
ENSMUSG00000007908	greenyellow
ENSMUSG00000007944	greenyellow
ENSMUSG00000007950	aquamarine
ENSMUSG00000007987	indianred
ENSMUSG00000007989	blue
ENSMUSG00000008028	indianred
ENSMUSG00000008035	aquamarine
ENSMUSG00000008036	aquamarine
ENSMUSG00000008090	chocolate
ENSMUSG00000008129	blue
ENSMUSG00000008136	chocolate
ENSMUSG00000008140	aquamarine
ENSMUSG00000008153	aquamarine
ENSMUSG00000008167	blue
ENSMUSG00000008200	blue
ENSMUSG00000008206	blue
ENSMUSG00000008226	aquamarine
ENSMUSG00000008301	chocolate
ENSMUSG00000008305	chartreuse
ENSMUSG00000008318	aquamarine
ENSMUSG00000008333	blue
ENSMUSG00000008348	aquamarine
ENSMUSG00000008373	darkorange
ENSMUSG00000008384	chocolate
ENSMUSG00000008393	blue
ENSMUSG00000008398	limegreen
ENSMUSG00000008429	aquamarine
ENSMUSG00000008435	chartreuse
ENSMUSG00000008438	chocolate
ENSMUSG00000008450	blue
ENSMUSG00000008475	blue
ENSMUSG00000008489	blue
ENSMUSG00000008496	greenyellow
ENSMUSG00000008540	blue
ENSMUSG00000008575	lightgoldenrod
ENSMUSG00000008601	darkorchid
ENSMUSG00000008604	blue
ENSMUSG00000008658	aquamarine
ENSMUSG00000008668	blue
ENSMUSG00000008682	blue
ENSMUSG00000008683	blue
ENSMUSG00000008690	mediumseagreen
ENSMUSG00000008730	blue
ENSMUSG00000008734	aquamarine
ENSMUSG00000008763	aquamarine
ENSMUSG00000008822	aquamarine
ENSMUSG00000008845	limegreen
ENSMUSG00000008855	aquamarine
ENSMUSG00000008859	blue
ENSMUSG00000008892	blue
ENSMUSG00000008958	indianred
ENSMUSG00000008976	chartreuse
ENSMUSG00000008999	greenyellow
ENSMUSG00000009013	blue
ENSMUSG00000009030	aquamarine
ENSMUSG00000009035	aquamarine
ENSMUSG00000009070	limegreen
ENSMUSG00000009073	darkorange
ENSMUSG00000009075	aquamarine
ENSMUSG00000009076	aquamarine
ENSMUSG00000009079	chartreuse
ENSMUSG00000009090	lightslateblue
ENSMUSG00000009092	darksalmon
ENSMUSG00000009093	darkturquoise
ENSMUSG00000009097	aquamarine
ENSMUSG00000009112	chartreuse
ENSMUSG00000009145	chocolate
ENSMUSG00000009207	aquamarine
ENSMUSG00000009216	chartreuse
ENSMUSG00000009246	darksalmon
ENSMUSG00000009248	darksalmon
ENSMUSG00000009281	aquamarine
ENSMUSG00000009291	indianred
ENSMUSG00000009292	aquamarine
ENSMUSG00000009293	indianred
ENSMUSG00000009356	cornflowerblue
ENSMUSG00000009378	indianred
ENSMUSG00000009394	aquamarine
ENSMUSG00000009406	lightslateblue
ENSMUSG00000009418	lightgoldenrod
ENSMUSG00000009470	blue
ENSMUSG00000009471	mediumseagreen
ENSMUSG00000009535	blue
ENSMUSG00000009545	darkturquoise
ENSMUSG00000009549	blue
ENSMUSG00000009551	limegreen
ENSMUSG00000009555	indianred
ENSMUSG00000009563	blue
ENSMUSG00000009566	blue
ENSMUSG00000009569	blue
ENSMUSG00000009575	blue
ENSMUSG00000009585	indianred
ENSMUSG00000009596	darkorange
ENSMUSG00000009614	chocolate
ENSMUSG00000009621	chartreuse
ENSMUSG00000009628	blue
ENSMUSG00000009630	aquamarine
ENSMUSG00000009633	aquamarine
ENSMUSG00000009640	greenyellow
ENSMUSG00000009646	darkturquoise
ENSMUSG00000009647	blue
ENSMUSG00000009681	blue
ENSMUSG00000009687	chocolate
ENSMUSG00000009731	aquamarine
ENSMUSG00000009733	aquamarine
ENSMUSG00000009734	chocolate
ENSMUSG00000009739	blue
ENSMUSG00000009741	blue
ENSMUSG00000009772	mediumseagreen
ENSMUSG00000009828	blue
ENSMUSG00000009863	lightgoldenrod
ENSMUSG00000009876	aquamarine
ENSMUSG00000009894	blue
ENSMUSG00000009905	aquamarine
ENSMUSG00000009907	aquamarine
ENSMUSG00000009927	blue
ENSMUSG00000009941	lightslateblue
ENSMUSG00000009995	aquamarine
ENSMUSG00000010021	chocolate
ENSMUSG00000010025	aquamarine
ENSMUSG00000010044	blue
ENSMUSG00000010045	darksalmon
ENSMUSG00000010047	blue
ENSMUSG00000010048	blue
ENSMUSG00000010051	blue
ENSMUSG00000010054	aquamarine
ENSMUSG00000010057	aquamarine
ENSMUSG00000010064	greenyellow
ENSMUSG00000010066	aquamarine
ENSMUSG00000010067	blue
ENSMUSG00000010080	darkorchid
ENSMUSG00000010086	aquamarine
ENSMUSG00000010095	chartreuse
ENSMUSG00000010097	blue
ENSMUSG00000010110	blue
ENSMUSG00000010154	blue
ENSMUSG00000010175	chocolate
ENSMUSG00000010205	greenyellow
ENSMUSG00000010277	aquamarine
ENSMUSG00000010290	navy
ENSMUSG00000010307	limegreen
ENSMUSG00000010311	chocolate
ENSMUSG00000010342	aquamarine
ENSMUSG00000010358	cornflowerblue
ENSMUSG00000010362	blue
ENSMUSG00000010376	greenyellow
ENSMUSG00000010392	indianred
ENSMUSG00000010406	blue
ENSMUSG00000010453	blue
ENSMUSG00000010461	darkorchid
ENSMUSG00000010476	blue
ENSMUSG00000010492	dodgerblue
ENSMUSG00000010505	chocolate
ENSMUSG00000010517	aquamarine
ENSMUSG00000010529	darkorchid
ENSMUSG00000010538	greenyellow
ENSMUSG00000010554	blue
ENSMUSG00000010592	limegreen
ENSMUSG00000010607	aquamarine
ENSMUSG00000010608	chartreuse
ENSMUSG00000010609	aquamarine
ENSMUSG00000010651	indianred
ENSMUSG00000010660	greenyellow
ENSMUSG00000010663	lightgoldenrod
ENSMUSG00000010721	blue
ENSMUSG00000010751	indianred
ENSMUSG00000010755	blue
ENSMUSG00000010760	greenyellow
ENSMUSG00000010803	aquamarine
ENSMUSG00000010825	aquamarine
ENSMUSG00000010830	indianred
ENSMUSG00000010841	darkorchid
ENSMUSG00000010911	aquamarine
ENSMUSG00000010914	darkorange
ENSMUSG00000010936	chartreuse
ENSMUSG00000011034	aquamarine
ENSMUSG00000011052	darkorange
ENSMUSG00000011096	chocolate
ENSMUSG00000011114	greenyellow
ENSMUSG00000011148	blue
ENSMUSG00000011154	darkturquoise
ENSMUSG00000011158	limegreen
ENSMUSG00000011171	chartreuse
ENSMUSG00000011179	indianred
ENSMUSG00000011254	blue
ENSMUSG00000011256	aquamarine
ENSMUSG00000011257	chartreuse
ENSMUSG00000011263	blue
ENSMUSG00000011267	greenyellow
ENSMUSG00000011306	blue
ENSMUSG00000011382	blue
ENSMUSG00000011427	greenyellow
ENSMUSG00000011463	greenyellow
ENSMUSG00000011486	indianred
ENSMUSG00000011589	blue
ENSMUSG00000011658	indianred
ENSMUSG00000011751	aquamarine
ENSMUSG00000011752	aquamarine
ENSMUSG00000011831	blue
ENSMUSG00000011832	indianred
ENSMUSG00000011837	aquamarine
ENSMUSG00000011877	blue
ENSMUSG00000011884	limegreen
ENSMUSG00000011958	lightslateblue
ENSMUSG00000011960	blue
ENSMUSG00000012017	darkorange
ENSMUSG00000012076	blue
ENSMUSG00000012114	indianred
ENSMUSG00000012117	aquamarine
ENSMUSG00000012123	indianred
ENSMUSG00000012126	cornflowerblue
ENSMUSG00000012187	aquamarine
ENSMUSG00000012296	blue
ENSMUSG00000012350	darkorange
ENSMUSG00000012405	blue
ENSMUSG00000012422	greenyellow
ENSMUSG00000012429	indianred
ENSMUSG00000012443	blue
ENSMUSG00000012483	blue
ENSMUSG00000012519	lightslateblue
ENSMUSG00000012535	blue
ENSMUSG00000012609	aquamarine
ENSMUSG00000012640	chocolate
ENSMUSG00000012705	limegreen
ENSMUSG00000012777	chartreuse
ENSMUSG00000012819	chartreuse
ENSMUSG00000012848	blue
ENSMUSG00000013033	blue
ENSMUSG00000013076	blue
ENSMUSG00000013089	aquamarine
ENSMUSG00000013150	blue
ENSMUSG00000013155	chocolate
ENSMUSG00000013158	navy
ENSMUSG00000013160	aquamarine
ENSMUSG00000013236	blue
ENSMUSG00000013275	darkturquoise
ENSMUSG00000013338	mediumseagreen
ENSMUSG00000013367	aquamarine
ENSMUSG00000013415	blue
ENSMUSG00000013419	darkorange
ENSMUSG00000013465	indianred
ENSMUSG00000013483	mediumseagreen
ENSMUSG00000013495	aquamarine
ENSMUSG00000013523	lightgoldenrod
ENSMUSG00000013539	blue
ENSMUSG00000013593	aquamarine
ENSMUSG00000013611	indianred
ENSMUSG00000013622	blue
ENSMUSG00000013629	blue
ENSMUSG00000013646	aquamarine
ENSMUSG00000013662	mediumseagreen
ENSMUSG00000013663	cornflowerblue
ENSMUSG00000013698	blue
ENSMUSG00000013701	greenyellow
ENSMUSG00000013707	chocolate
ENSMUSG00000013736	cornflowerblue
ENSMUSG00000013766	darkorchid
ENSMUSG00000013787	chocolate
ENSMUSG00000013822	blue
ENSMUSG00000013833	aquamarine
ENSMUSG00000013846	chartreuse
ENSMUSG00000013858	aquamarine
ENSMUSG00000013878	aquamarine
ENSMUSG00000013921	aquamarine
ENSMUSG00000013928	darkturquoise
ENSMUSG00000013936	darkorange
ENSMUSG00000013973	greenyellow
ENSMUSG00000013974	darkturquoise
ENSMUSG00000013997	aquamarine
ENSMUSG00000014039	indianred
ENSMUSG00000014074	blue
ENSMUSG00000014075	aquamarine
ENSMUSG00000014077	aquamarine
ENSMUSG00000014158	blue
ENSMUSG00000014164	darkturquoise
ENSMUSG00000014177	blue
ENSMUSG00000014195	blue
ENSMUSG00000014198	aquamarine
ENSMUSG00000014226	blue
ENSMUSG00000014232	blue
ENSMUSG00000014243	darkorange
ENSMUSG00000014245	aquamarine
ENSMUSG00000014294	greenyellow
ENSMUSG00000014301	aquamarine
ENSMUSG00000014303	chartreuse
ENSMUSG00000014313	greenyellow
ENSMUSG00000014329	darksalmon
ENSMUSG00000014349	indianred
ENSMUSG00000014353	blue
ENSMUSG00000014355	blue
ENSMUSG00000014361	aquamarine
ENSMUSG00000014402	blue
ENSMUSG00000014418	indianred
ENSMUSG00000014426	indianred
ENSMUSG00000014444	chocolate
ENSMUSG00000014470	aquamarine
ENSMUSG00000014496	blue
ENSMUSG00000014498	aquamarine
ENSMUSG00000014503	mediumseagreen
ENSMUSG00000014504	blue
ENSMUSG00000014529	cornflowerblue
ENSMUSG00000014547	cornflowerblue
ENSMUSG00000014550	indianred
ENSMUSG00000014551	aquamarine
ENSMUSG00000014554	aquamarine
ENSMUSG00000014592	greenyellow
ENSMUSG00000014599	chartreuse
ENSMUSG00000014601	chocolate
ENSMUSG00000014602	aquamarine
ENSMUSG00000014603	darkorchid
ENSMUSG00000014606	aquamarine
ENSMUSG00000014609	dodgerblue
ENSMUSG00000014633	darksalmon
ENSMUSG00000014668	mediumseagreen
ENSMUSG00000014686	lightslateblue
ENSMUSG00000014725	chartreuse
ENSMUSG00000014747	aquamarine
ENSMUSG00000014748	aquamarine
ENSMUSG00000014763	limegreen
ENSMUSG00000014767	aquamarine
ENSMUSG00000014769	aquamarine
ENSMUSG00000014773	blue
ENSMUSG00000014776	indianred
ENSMUSG00000014778	chartreuse
ENSMUSG00000014782	darkturquoise
ENSMUSG00000014786	limegreen
ENSMUSG00000014791	chocolate
ENSMUSG00000014813	chartreuse
ENSMUSG00000014837	blue
ENSMUSG00000014846	blue
ENSMUSG00000014850	aquamarine
ENSMUSG00000014856	lightgoldenrod
ENSMUSG00000014859	aquamarine
ENSMUSG00000014867	aquamarine
ENSMUSG00000014873	lightslateblue
ENSMUSG00000014905	aquamarine
ENSMUSG00000014907	darkorange
ENSMUSG00000014932	blue
ENSMUSG00000014956	indianred
ENSMUSG00000014959	chartreuse
ENSMUSG00000014980	blue
ENSMUSG00000015002	aquamarine
ENSMUSG00000015013	greenyellow
ENSMUSG00000015016	blue
ENSMUSG00000015023	chartreuse
ENSMUSG00000015027	indianred
ENSMUSG00000015053	aquamarine
ENSMUSG00000015083	chocolate
ENSMUSG00000015085	lightgoldenrod
ENSMUSG00000015087	aquamarine
ENSMUSG00000015090	chocolate
ENSMUSG00000015092	aquamarine
ENSMUSG00000015093	mediumseagreen
ENSMUSG00000015094	blue
ENSMUSG00000015095	darksalmon
ENSMUSG00000015112	indianred
ENSMUSG00000015120	blue
ENSMUSG00000015126	indianred
ENSMUSG00000015127	blue
ENSMUSG00000015133	chocolate
ENSMUSG00000015134	darksalmon
ENSMUSG00000015143	cornflowerblue
ENSMUSG00000015149	limegreen
ENSMUSG00000015165	chocolate
ENSMUSG00000015176	indianred
ENSMUSG00000015189	chartreuse
ENSMUSG00000015202	darkorchid
ENSMUSG00000015214	aquamarine
ENSMUSG00000015217	blue
ENSMUSG00000015222	blue
ENSMUSG00000015224	aquamarine
ENSMUSG00000015243	chartreuse
ENSMUSG00000015247	blue
ENSMUSG00000015289	blue
ENSMUSG00000015290	aquamarine
ENSMUSG00000015291	blue
ENSMUSG00000015305	aquamarine
ENSMUSG00000015312	lightslateblue
ENSMUSG00000015335	blue
ENSMUSG00000015337	aquamarine
ENSMUSG00000015340	darkturquoise
ENSMUSG00000015341	aquamarine
ENSMUSG00000015342	aquamarine
ENSMUSG00000015354	limegreen
ENSMUSG00000015357	aquamarine
ENSMUSG00000015363	indianred
ENSMUSG00000015377	blue
ENSMUSG00000015396	indianred
ENSMUSG00000015401	lightslateblue
ENSMUSG00000015405	indianred
ENSMUSG00000015451	aquamarine
ENSMUSG00000015452	blue
ENSMUSG00000015461	chocolate
ENSMUSG00000015467	limegreen
ENSMUSG00000015468	indianred
ENSMUSG00000015474	aquamarine
ENSMUSG00000015476	aquamarine
ENSMUSG00000015478	blue
ENSMUSG00000015484	chartreuse
ENSMUSG00000015488	aquamarine
ENSMUSG00000015501	aquamarine
ENSMUSG00000015522	chocolate
ENSMUSG00000015536	greenyellow
ENSMUSG00000015542	blue
ENSMUSG00000015568	indianred
ENSMUSG00000015575	greenyellow
ENSMUSG00000015597	indianred
ENSMUSG00000015599	chocolate
ENSMUSG00000015605	aquamarine
ENSMUSG00000015619	chartreuse
ENSMUSG00000015647	cornflowerblue
ENSMUSG00000015652	darksalmon
ENSMUSG00000015653	aquamarine
ENSMUSG00000015656	darkturquoise
ENSMUSG00000015659	aquamarine
ENSMUSG00000015668	aquamarine
ENSMUSG00000015671	blue
ENSMUSG00000015672	greenyellow
ENSMUSG00000015697	blue
ENSMUSG00000015702	mediumseagreen
ENSMUSG00000015709	blue
ENSMUSG00000015711	chartreuse
ENSMUSG00000015714	blue
ENSMUSG00000015733	blue
ENSMUSG00000015745	blue
ENSMUSG00000015747	chocolate
ENSMUSG00000015748	indianred
ENSMUSG00000015749	blue
ENSMUSG00000015750	greenyellow
ENSMUSG00000015755	indianred
ENSMUSG00000015757	blue
ENSMUSG00000015759	greenyellow
ENSMUSG00000015766	aquamarine
ENSMUSG00000015776	blue
ENSMUSG00000015790	navy
ENSMUSG00000015804	greenyellow
ENSMUSG00000015806	aquamarine
ENSMUSG00000015812	indianred
ENSMUSG00000015829	aquamarine
ENSMUSG00000015837	aquamarine
ENSMUSG00000015839	aquamarine
ENSMUSG00000015843	indianred
ENSMUSG00000015846	chartreuse
ENSMUSG00000015850	chocolate
ENSMUSG00000015852	chocolate
ENSMUSG00000015869	blue
ENSMUSG00000015879	darksalmon
ENSMUSG00000015880	blue
ENSMUSG00000015882	blue
ENSMUSG00000015889	indianred
ENSMUSG00000015932	blue
ENSMUSG00000015937	aquamarine
ENSMUSG00000015942	blue
ENSMUSG00000015943	blue
ENSMUSG00000015944	chartreuse
ENSMUSG00000015947	cornflowerblue
ENSMUSG00000015950	cornflowerblue
ENSMUSG00000015957	dodgerblue
ENSMUSG00000015961	blue
ENSMUSG00000015966	mediumseagreen
ENSMUSG00000015968	chocolate
ENSMUSG00000015970	cornflowerblue
ENSMUSG00000015971	lightgoldenrod
ENSMUSG00000015980	limegreen
ENSMUSG00000015981	chocolate
ENSMUSG00000015994	aquamarine
ENSMUSG00000016018	blue
ENSMUSG00000016024	darkorchid
ENSMUSG00000016028	indianred
ENSMUSG00000016087	chocolate
ENSMUSG00000016128	blue
ENSMUSG00000016150	chocolate
ENSMUSG00000016179	blue
ENSMUSG00000016181	chartreuse
ENSMUSG00000016194	aquamarine
ENSMUSG00000016200	aquamarine
ENSMUSG00000016206	aquamarine
ENSMUSG00000016239	chocolate
ENSMUSG00000016252	greenyellow
ENSMUSG00000016253	blue
ENSMUSG00000016255	blue
ENSMUSG00000016256	blue
ENSMUSG00000016257	blue
ENSMUSG00000016262	blue
ENSMUSG00000016283	dodgerblue
ENSMUSG00000016308	aquamarine
ENSMUSG00000016319	limegreen
ENSMUSG00000016344	aquamarine
ENSMUSG00000016346	indianred
ENSMUSG00000016349	aquamarine
ENSMUSG00000016356	darkorange
ENSMUSG00000016382	aquamarine
ENSMUSG00000016386	lightslateblue
ENSMUSG00000016409	indianred
ENSMUSG00000016427	aquamarine
ENSMUSG00000016458	lightslateblue
ENSMUSG00000016477	mediumseagreen
ENSMUSG00000016481	darkorchid
ENSMUSG00000016487	chocolate
ENSMUSG00000016493	aquamarine
ENSMUSG00000016494	blue
ENSMUSG00000016495	chartreuse
ENSMUSG00000016496	darksalmon
ENSMUSG00000016498	navy
ENSMUSG00000016503	chartreuse
ENSMUSG00000016510	aquamarine
ENSMUSG00000016520	navy
ENSMUSG00000016526	aquamarine
ENSMUSG00000016528	aquamarine
ENSMUSG00000016534	aquamarine
ENSMUSG00000016541	blue
ENSMUSG00000016552	limegreen
ENSMUSG00000016554	blue
ENSMUSG00000016559	blue
ENSMUSG00000016619	blue
ENSMUSG00000016624	aquamarine
ENSMUSG00000016637	blue
ENSMUSG00000016664	aquamarine
ENSMUSG00000016756	indianred
ENSMUSG00000016757	indianred
ENSMUSG00000016758	darkorchid
ENSMUSG00000016763	greenyellow
ENSMUSG00000016831	limegreen
ENSMUSG00000016833	blue
ENSMUSG00000016918	blue
ENSMUSG00000016921	mediumseagreen
ENSMUSG00000016933	blue
ENSMUSG00000016940	aquamarine
ENSMUSG00000016946	lightgoldenrod
ENSMUSG00000016984	blue
ENSMUSG00000016995	darkorange
ENSMUSG00000017007	greenyellow
ENSMUSG00000017009	aquamarine
ENSMUSG00000017057	indianred
ENSMUSG00000017119	aquamarine
ENSMUSG00000017132	chartreuse
ENSMUSG00000017144	chartreuse
ENSMUSG00000017146	mediumseagreen
ENSMUSG00000017167	aquamarine
ENSMUSG00000017176	mediumseagreen
ENSMUSG00000017188	navy
ENSMUSG00000017204	darkturquoise
ENSMUSG00000017210	aquamarine
ENSMUSG00000017221	aquamarine
ENSMUSG00000017264	blue
ENSMUSG00000017286	blue
ENSMUSG00000017288	aquamarine
ENSMUSG00000017291	blue
ENSMUSG00000017299	greenyellow
ENSMUSG00000017300	darkorange
ENSMUSG00000017307	aquamarine
ENSMUSG00000017314	blue
ENSMUSG00000017344	aquamarine
ENSMUSG00000017376	aquamarine
ENSMUSG00000017386	blue
ENSMUSG00000017390	aquamarine
ENSMUSG00000017400	blue
ENSMUSG00000017404	blue
ENSMUSG00000017405	blue
ENSMUSG00000017412	aquamarine
ENSMUSG00000017417	aquamarine
ENSMUSG00000017418	mediumseagreen
ENSMUSG00000017421	chartreuse
ENSMUSG00000017428	blue
ENSMUSG00000017446	cornflowerblue
ENSMUSG00000017453	cornflowerblue
ENSMUSG00000017466	indianred
ENSMUSG00000017478	indianred
ENSMUSG00000017485	blue
ENSMUSG00000017491	aquamarine
ENSMUSG00000017493	blue
ENSMUSG00000017499	chartreuse
ENSMUSG00000017548	aquamarine
ENSMUSG00000017550	chocolate
ENSMUSG00000017561	indianred
ENSMUSG00000017588	mediumseagreen
ENSMUSG00000017607	cornflowerblue
ENSMUSG00000017615	blue
ENSMUSG00000017631	aquamarine
ENSMUSG00000017639	aquamarine
ENSMUSG00000017652	blue
ENSMUSG00000017664	aquamarine
ENSMUSG00000017667	blue
ENSMUSG00000017670	aquamarine
ENSMUSG00000017677	blue
ENSMUSG00000017679	indianred
ENSMUSG00000017686	aquamarine
ENSMUSG00000017692	chocolate
ENSMUSG00000017697	greenyellow
ENSMUSG00000017707	aquamarine
ENSMUSG00000017713	indianred
ENSMUSG00000017715	aquamarine
ENSMUSG00000017716	blue
ENSMUSG00000017718	cornflowerblue
ENSMUSG00000017721	mediumseagreen
ENSMUSG00000017724	cornflowerblue
ENSMUSG00000017734	aquamarine
ENSMUSG00000017737	indianred
ENSMUSG00000017740	aquamarine
ENSMUSG00000017747	chartreuse
ENSMUSG00000017754	blue
ENSMUSG00000017756	indianred
ENSMUSG00000017760	darkturquoise
ENSMUSG00000017764	blue
ENSMUSG00000017765	chocolate
ENSMUSG00000017774	blue
ENSMUSG00000017776	chocolate
ENSMUSG00000017778	greenyellow
ENSMUSG00000017781	aquamarine
ENSMUSG00000017801	greenyellow
ENSMUSG00000017802	aquamarine
ENSMUSG00000017830	darksalmon
ENSMUSG00000017831	aquamarine
ENSMUSG00000017832	cornflowerblue
ENSMUSG00000017837	blue
ENSMUSG00000017843	blue
ENSMUSG00000017858	blue
ENSMUSG00000017861	cornflowerblue
ENSMUSG00000017897	greenyellow
ENSMUSG00000017929	aquamarine
ENSMUSG00000017943	greenyellow
ENSMUSG00000017969	lightgoldenrod
ENSMUSG00000017978	blue
ENSMUSG00000017999	blue
ENSMUSG00000018001	aquamarine
ENSMUSG00000018008	mediumseagreen
ENSMUSG00000018012	blue
ENSMUSG00000018040	greenyellow
ENSMUSG00000018042	chartreuse
ENSMUSG00000018068	chartreuse
ENSMUSG00000018076	blue
ENSMUSG00000018102	aquamarine
ENSMUSG00000018143	mediumseagreen
ENSMUSG00000018160	blue
ENSMUSG00000018166	darkorchid
ENSMUSG00000018167	greenyellow
ENSMUSG00000018168	dodgerblue
ENSMUSG00000018169	limegreen
ENSMUSG00000018171	aquamarine
ENSMUSG00000018189	chocolate
ENSMUSG00000018196	blue
ENSMUSG00000018199	aquamarine
ENSMUSG00000018209	blue
ENSMUSG00000018217	aquamarine
ENSMUSG00000018238	blue
ENSMUSG00000018239	blue
ENSMUSG00000018286	blue
ENSMUSG00000018287	greenyellow
ENSMUSG00000018293	blue
ENSMUSG00000018322	aquamarine
ENSMUSG00000018326	aquamarine
ENSMUSG00000018334	navy
ENSMUSG00000018339	blue
ENSMUSG00000018340	aquamarine
ENSMUSG00000018341	greenyellow
ENSMUSG00000018347	cornflowerblue
ENSMUSG00000018362	blue
ENSMUSG00000018363	chartreuse
ENSMUSG00000018372	indianred
ENSMUSG00000018377	indianred
ENSMUSG00000018378	cornflowerblue
ENSMUSG00000018379	indianred
ENSMUSG00000018381	limegreen
ENSMUSG00000018387	limegreen
ENSMUSG00000018395	aquamarine
ENSMUSG00000018398	aquamarine
ENSMUSG00000018401	cornflowerblue
ENSMUSG00000018405	chocolate
ENSMUSG00000018411	chartreuse
ENSMUSG00000018412	blue
ENSMUSG00000018415	lightslateblue
ENSMUSG00000018417	aquamarine
ENSMUSG00000018425	blue
ENSMUSG00000018427	aquamarine
ENSMUSG00000018428	chartreuse
ENSMUSG00000018433	limegreen
ENSMUSG00000018442	blue
ENSMUSG00000018446	blue
ENSMUSG00000018449	blue
ENSMUSG00000018451	blue
ENSMUSG00000018459	aquamarine
ENSMUSG00000018470	lightgoldenrod
ENSMUSG00000018474	lightgoldenrod
ENSMUSG00000018476	limegreen
ENSMUSG00000018481	blue
ENSMUSG00000018486	blue
ENSMUSG00000018500	blue
ENSMUSG00000018501	aquamarine
ENSMUSG00000018507	blue
ENSMUSG00000018509	indianred
ENSMUSG00000018537	blue
ENSMUSG00000018541	darksalmon
ENSMUSG00000018543	chocolate
ENSMUSG00000018547	blue
ENSMUSG00000018548	aquamarine
ENSMUSG00000018554	aquamarine
ENSMUSG00000018559	aquamarine
ENSMUSG00000018565	blue
ENSMUSG00000018566	navy
ENSMUSG00000018567	blue
ENSMUSG00000018569	mediumseagreen
ENSMUSG00000018570	indianred
ENSMUSG00000018572	aquamarine
ENSMUSG00000018574	chocolate
ENSMUSG00000018581	chartreuse
ENSMUSG00000018583	indianred
ENSMUSG00000018585	aquamarine
ENSMUSG00000018589	greenyellow
ENSMUSG00000018593	aquamarine
ENSMUSG00000018599	indianred
ENSMUSG00000018604	limegreen
ENSMUSG00000018620	aquamarine
ENSMUSG00000018634	blue
ENSMUSG00000018648	aquamarine
ENSMUSG00000018651	indianred
ENSMUSG00000018654	indianred
ENSMUSG00000018659	aquamarine
ENSMUSG00000018661	blue
ENSMUSG00000018666	blue
ENSMUSG00000018669	blue
ENSMUSG00000018672	chocolate
ENSMUSG00000018677	darkorchid
ENSMUSG00000018678	aquamarine
ENSMUSG00000018697	aquamarine
ENSMUSG00000018698	aquamarine
ENSMUSG00000018707	blue
ENSMUSG00000018727	aquamarine
ENSMUSG00000018733	blue
ENSMUSG00000018736	aquamarine
ENSMUSG00000018740	aquamarine
ENSMUSG00000018750	aquamarine
ENSMUSG00000018761	greenyellow
ENSMUSG00000018765	aquamarine
ENSMUSG00000018770	aquamarine
ENSMUSG00000018774	indianred
ENSMUSG00000018776	chartreuse
ENSMUSG00000018796	blue
ENSMUSG00000018800	aquamarine
ENSMUSG00000018809	chartreuse
ENSMUSG00000018819	chocolate
ENSMUSG00000018820	aquamarine
ENSMUSG00000018821	aquamarine
ENSMUSG00000018830	limegreen
ENSMUSG00000018841	aquamarine
ENSMUSG00000018845	cornflowerblue
ENSMUSG00000018846	lightslateblue
ENSMUSG00000018848	chartreuse
ENSMUSG00000018849	blue
ENSMUSG00000018858	indianred
ENSMUSG00000018861	limegreen
ENSMUSG00000018862	cornflowerblue
ENSMUSG00000018865	aquamarine
ENSMUSG00000018882	aquamarine
ENSMUSG00000018893	chocolate
ENSMUSG00000018899	chartreuse
ENSMUSG00000018900	darksalmon
ENSMUSG00000018906	aquamarine
ENSMUSG00000018909	blue
ENSMUSG00000018919	blue
ENSMUSG00000018920	greenyellow
ENSMUSG00000018921	chocolate
ENSMUSG00000018923	blue
ENSMUSG00000018931	chocolate
ENSMUSG00000018932	indianred
ENSMUSG00000018965	aquamarine
ENSMUSG00000018973	darkturquoise
ENSMUSG00000018974	mediumseagreen
ENSMUSG00000018983	chartreuse
ENSMUSG00000018986	chartreuse
ENSMUSG00000018995	blue
ENSMUSG00000018999	dodgerblue
ENSMUSG00000019027	chartreuse
ENSMUSG00000019039	blue
ENSMUSG00000019054	navy
ENSMUSG00000019055	lightslateblue
ENSMUSG00000019066	aquamarine
ENSMUSG00000019080	chocolate
ENSMUSG00000019082	aquamarine
ENSMUSG00000019087	aquamarine
ENSMUSG00000019088	blue
ENSMUSG00000019102	dodgerblue
ENSMUSG00000019122	mediumseagreen
ENSMUSG00000019124	mediumseagreen
ENSMUSG00000019132	aquamarine
ENSMUSG00000019139	navy
ENSMUSG00000019143	blue
ENSMUSG00000019146	aquamarine
ENSMUSG00000019158	aquamarine
ENSMUSG00000019173	mediumseagreen
ENSMUSG00000019178	darksalmon
ENSMUSG00000019179	aquamarine
ENSMUSG00000019188	indianred
ENSMUSG00000019189	aquamarine
ENSMUSG00000019194	aquamarine
ENSMUSG00000019210	aquamarine
ENSMUSG00000019214	blue
ENSMUSG00000019232	lightslateblue
ENSMUSG00000019235	blue
ENSMUSG00000019254	aquamarine
ENSMUSG00000019256	mediumseagreen
ENSMUSG00000019261	chocolate
ENSMUSG00000019295	aquamarine
ENSMUSG00000019297	indianred
ENSMUSG00000019302	aquamarine
ENSMUSG00000019303	blue
ENSMUSG00000019312	lightslateblue
ENSMUSG00000019320	navy
ENSMUSG00000019326	lightslateblue
ENSMUSG00000019338	indianred
ENSMUSG00000019359	limegreen
ENSMUSG00000019362	limegreen
ENSMUSG00000019370	aquamarine
ENSMUSG00000019373	aquamarine
ENSMUSG00000019428	aquamarine
ENSMUSG00000019432	mediumseagreen
ENSMUSG00000019433	blue
ENSMUSG00000019437	aquamarine
ENSMUSG00000019461	blue
ENSMUSG00000019464	chocolate
ENSMUSG00000019467	blue
ENSMUSG00000019470	blue
ENSMUSG00000019471	indianred
ENSMUSG00000019478	greenyellow
ENSMUSG00000019487	limegreen
ENSMUSG00000019489	aquamarine
ENSMUSG00000019494	greenyellow
ENSMUSG00000019505	darkturquoise
ENSMUSG00000019518	blue
ENSMUSG00000019528	greenyellow
ENSMUSG00000019539	blue
ENSMUSG00000019558	aquamarine
ENSMUSG00000019564	limegreen
ENSMUSG00000019577	aquamarine
ENSMUSG00000019578	blue
ENSMUSG00000019579	chocolate
ENSMUSG00000019590	aquamarine
ENSMUSG00000019647	lightgoldenrod
ENSMUSG00000019659	greenyellow
ENSMUSG00000019689	greenyellow
ENSMUSG00000019699	aquamarine
ENSMUSG00000019710	blue
ENSMUSG00000019715	chocolate
ENSMUSG00000019718	chocolate
ENSMUSG00000019726	navy
ENSMUSG00000019731	aquamarine
ENSMUSG00000019732	limegreen
ENSMUSG00000019734	blue
ENSMUSG00000019737	chocolate
ENSMUSG00000019738	blue
ENSMUSG00000019761	chocolate
ENSMUSG00000019762	darkorange
ENSMUSG00000019763	aquamarine
ENSMUSG00000019768	darkorchid
ENSMUSG00000019769	aquamarine
ENSMUSG00000019772	darkturquoise
ENSMUSG00000019773	blue
ENSMUSG00000019774	navy
ENSMUSG00000019775	blue
ENSMUSG00000019777	blue
ENSMUSG00000019779	limegreen
ENSMUSG00000019782	chocolate
ENSMUSG00000019785	indianred
ENSMUSG00000019789	chartreuse
ENSMUSG00000019790	blue
ENSMUSG00000019791	aquamarine
ENSMUSG00000019792	chartreuse
ENSMUSG00000019794	mediumseagreen
ENSMUSG00000019795	aquamarine
ENSMUSG00000019796	aquamarine
ENSMUSG00000019797	aquamarine
ENSMUSG00000019802	navy
ENSMUSG00000019804	lightgoldenrod
ENSMUSG00000019806	aquamarine
ENSMUSG00000019808	lightgoldenrod
ENSMUSG00000019809	greenyellow
ENSMUSG00000019810	greenyellow
ENSMUSG00000019813	blue
ENSMUSG00000019814	chocolate
ENSMUSG00000019817	aquamarine
ENSMUSG00000019818	chocolate
ENSMUSG00000019820	limegreen
ENSMUSG00000019822	darkorange
ENSMUSG00000019823	chartreuse
ENSMUSG00000019826	blue
ENSMUSG00000019828	aquamarine
ENSMUSG00000019831	indianred
ENSMUSG00000019832	chartreuse
ENSMUSG00000019836	aquamarine
ENSMUSG00000019837	blue
ENSMUSG00000019838	greenyellow
ENSMUSG00000019841	blue
ENSMUSG00000019842	aquamarine
ENSMUSG00000019843	chartreuse
ENSMUSG00000019845	aquamarine
ENSMUSG00000019846	lightgoldenrod
ENSMUSG00000019849	aquamarine
ENSMUSG00000019850	darksalmon
ENSMUSG00000019851	chocolate
ENSMUSG00000019852	aquamarine
ENSMUSG00000019853	chocolate
ENSMUSG00000019854	chocolate
ENSMUSG00000019856	aquamarine
ENSMUSG00000019857	indianred
ENSMUSG00000019861	aquamarine
ENSMUSG00000019863	chartreuse
ENSMUSG00000019864	navy
ENSMUSG00000019865	indianred
ENSMUSG00000019866	mediumseagreen
ENSMUSG00000019868	mediumseagreen
ENSMUSG00000019872	darkorchid
ENSMUSG00000019873	lightgoldenrod
ENSMUSG00000019874	lightgoldenrod
ENSMUSG00000019876	aquamarine
ENSMUSG00000019877	aquamarine
ENSMUSG00000019878	chartreuse
ENSMUSG00000019880	aquamarine
ENSMUSG00000019883	aquamarine
ENSMUSG00000019888	blue
ENSMUSG00000019889	chartreuse
ENSMUSG00000019890	blue
ENSMUSG00000019891	blue
ENSMUSG00000019892	blue
ENSMUSG00000019894	blue
ENSMUSG00000019897	indianred
ENSMUSG00000019899	limegreen
ENSMUSG00000019906	aquamarine
ENSMUSG00000019907	chartreuse
ENSMUSG00000019916	aquamarine
ENSMUSG00000019917	blue
ENSMUSG00000019920	lightgoldenrod
ENSMUSG00000019923	greenyellow
ENSMUSG00000019927	blue
ENSMUSG00000019929	chocolate
ENSMUSG00000019933	aquamarine
ENSMUSG00000019935	blue
ENSMUSG00000019942	blue
ENSMUSG00000019943	lightgoldenrod
ENSMUSG00000019944	darkorange
ENSMUSG00000019945	limegreen
ENSMUSG00000019947	chartreuse
ENSMUSG00000019948	blue
ENSMUSG00000019951	aquamarine
ENSMUSG00000019952	greenyellow
ENSMUSG00000019960	mediumseagreen
ENSMUSG00000019961	blue
ENSMUSG00000019966	aquamarine
ENSMUSG00000019969	aquamarine
ENSMUSG00000019970	blue
ENSMUSG00000019971	lightslateblue
ENSMUSG00000019975	lightslateblue
ENSMUSG00000019977	chocolate
ENSMUSG00000019978	blue
ENSMUSG00000019979	chartreuse
ENSMUSG00000019982	indianred
ENSMUSG00000019984	blue
ENSMUSG00000019986	indianred
ENSMUSG00000019987	blue
ENSMUSG00000019988	chartreuse
ENSMUSG00000019989	darkorange
ENSMUSG00000019990	aquamarine
ENSMUSG00000019992	indianred
ENSMUSG00000019996	blue
ENSMUSG00000019997	greenyellow
ENSMUSG00000019998	indianred
ENSMUSG00000020000	blue
ENSMUSG00000020003	aquamarine
ENSMUSG00000020007	dodgerblue
ENSMUSG00000020009	aquamarine
ENSMUSG00000020014	blue
ENSMUSG00000020015	blue
ENSMUSG00000020017	darkorchid
ENSMUSG00000020018	blue
ENSMUSG00000020019	darkorchid
ENSMUSG00000020021	chartreuse
[truncated: 18,929 more rows]

## Sheet: ClusteringGeneCounts
moduleColors	moduleMembers
aquamarine	4226
blue	5052
chartreuse	1409
chocolate	1324
cornflowerblue	721
darkorange	612
darkorchid	499
darksalmon	394
darkturquoise	368
dodgerblue	319
greenyellow	1225
indianred	1706
lightgoldenrod	326
lightslateblue	625
limegreen	792
mediumseagreen	917
navy	413

## Sheet: AquamarineClusterMembership
ensemblD	moduleMembership
ENSMUSG00000000049	0.630018
ENSMUSG00000000056	0.641709
ENSMUSG00000000088	0.717206
ENSMUSG00000000125	0.878131
ENSMUSG00000000167	0.323656
ENSMUSG00000000168	0.761996
ENSMUSG00000000171	0.336855
ENSMUSG00000000194	0.333563
ENSMUSG00000000197	0.598221
ENSMUSG00000000202	0.615273
ENSMUSG00000000214	0.726852
ENSMUSG00000000253	0.794529
ENSMUSG00000000266	0.464163
ENSMUSG00000000276	0.712836
ENSMUSG00000000308	0.889076
ENSMUSG00000000326	0.68742
ENSMUSG00000000340	0.526736
ENSMUSG00000000346	0.505947
ENSMUSG00000000374	0.325612
ENSMUSG00000000378	0.828209
ENSMUSG00000000399	0.65507
ENSMUSG00000000416	0.909078
ENSMUSG00000000420	0.294355
ENSMUSG00000000538	0.834917
ENSMUSG00000000552	0.941304
ENSMUSG00000000561	0.302798
ENSMUSG00000000627	0.544051
ENSMUSG00000000628	0.716979
ENSMUSG00000000631	0.409949
ENSMUSG00000000708	0.849452
ENSMUSG00000000711	0.430189
ENSMUSG00000000751	0.699306
ENSMUSG00000000826	0.614493
ENSMUSG00000000876	0.662229
ENSMUSG00000000881	0.315975
ENSMUSG00000000948	0.929906
ENSMUSG00000001018	0.439341
ENSMUSG00000001025	0.851881
ENSMUSG00000001052	0.346735
ENSMUSG00000001089	0.912665
ENSMUSG00000001100	0.22152
ENSMUSG00000001127	0.191788
ENSMUSG00000001138	0.346016
ENSMUSG00000001143	0.258593
ENSMUSG00000001173	0.410127
ENSMUSG00000001175	0.978466
ENSMUSG00000001211	0.541471
ENSMUSG00000001227	0.625596
ENSMUSG00000001229	0.482659
ENSMUSG00000001260	0.244885
ENSMUSG00000001270	0.847603
ENSMUSG00000001323	0.326947
ENSMUSG00000001334	0.977887
ENSMUSG00000001366	0.568572
ENSMUSG00000001379	0.567262
ENSMUSG00000001418	0.541014
ENSMUSG00000001424	0.50813
ENSMUSG00000001435	0.943907
ENSMUSG00000001472	0.915556
ENSMUSG00000001507	0.832032
ENSMUSG00000001524	0.285182
ENSMUSG00000001542	0.710737
ENSMUSG00000001552	0.57565
ENSMUSG00000001576	0.601548
ENSMUSG00000001630	0.534556
ENSMUSG00000001632	0.527394
ENSMUSG00000001642	0.746899
ENSMUSG00000001687	0.987045
ENSMUSG00000001700	0.464427
ENSMUSG00000001751	0.194645
ENSMUSG00000001763	0.713506
ENSMUSG00000001774	0.50664
ENSMUSG00000001794	0.776824
ENSMUSG00000001833	0.910604
ENSMUSG00000001844	0.301909
ENSMUSG00000001847	0.679943
ENSMUSG00000001891	0.340383
ENSMUSG00000001986	0.946327
ENSMUSG00000001999	0.486539
ENSMUSG00000002010	0.378291
ENSMUSG00000002015	0.877114
ENSMUSG00000002017	0.438004
ENSMUSG00000002032	0.930119
ENSMUSG00000002043	0.719055
ENSMUSG00000002052	0.787695
ENSMUSG00000002055	0.828701
ENSMUSG00000002064	0.40548
ENSMUSG00000002105	0.740847
ENSMUSG00000002222	0.528488
ENSMUSG00000002228	0.523573
ENSMUSG00000002250	0.886421
ENSMUSG00000002265	0.890122
ENSMUSG00000002274	0.589877
ENSMUSG00000002324	0.225957
ENSMUSG00000002326	0.244772
ENSMUSG00000002332	0.336933
ENSMUSG00000002345	0.264775
ENSMUSG00000002346	0.555455
ENSMUSG00000002379	0.629372
ENSMUSG00000002393	0.717562
ENSMUSG00000002416	0.44089
ENSMUSG00000002428	0.37178
ENSMUSG00000002455	0.436623
ENSMUSG00000002475	0.899702
ENSMUSG00000002489	0.594012
ENSMUSG00000002565	0.821662
ENSMUSG00000002580	0.363346
ENSMUSG00000002608	0.272589
ENSMUSG00000002625	0.777382
ENSMUSG00000002661	0.942081
ENSMUSG00000002688	0.662096
ENSMUSG00000002728	0.762458
ENSMUSG00000002733	0.861824
ENSMUSG00000002767	0.303083
ENSMUSG00000002797	0.5387
ENSMUSG00000002808	0.964123
ENSMUSG00000002812	0.489889
ENSMUSG00000002820	0.717076
ENSMUSG00000002846	0.828401
ENSMUSG00000002871	0.752016
ENSMUSG00000002897	0.581536
ENSMUSG00000002910	0.730531
ENSMUSG00000002930	0.989777
ENSMUSG00000002948	0.577315
ENSMUSG00000002957	0.790855
ENSMUSG00000002981	0.751048
ENSMUSG00000002984	0.404634
ENSMUSG00000002985	0.648863
ENSMUSG00000003031	0.720261
ENSMUSG00000003072	0.799052
ENSMUSG00000003123	0.220671
ENSMUSG00000003153	0.854463
ENSMUSG00000003166	0.876722
ENSMUSG00000003226	0.709382
ENSMUSG00000003271	0.253724
ENSMUSG00000003279	0.921418
ENSMUSG00000003299	0.902442
ENSMUSG00000003316	0.72793
ENSMUSG00000003344	0.372685
ENSMUSG00000003346	0.731215
ENSMUSG00000003380	0.749301
ENSMUSG00000003382	0.678776
ENSMUSG00000003402	0.714566
ENSMUSG00000003420	0.33079
ENSMUSG00000003421	0.266268
ENSMUSG00000003435	0.588973
ENSMUSG00000003444	0.29111
ENSMUSG00000003464	0.170243
ENSMUSG00000003469	0.776986
ENSMUSG00000003500	0.351112
ENSMUSG00000003518	0.305301
ENSMUSG00000003541	0.896124
ENSMUSG00000003573	0.977577
ENSMUSG00000003581	0.50122
ENSMUSG00000003604	0.703061
ENSMUSG00000003617	0.369453
ENSMUSG00000003657	0.560294
ENSMUSG00000003662	0.510949
ENSMUSG00000003721	0.833828
ENSMUSG00000003731	0.575534
ENSMUSG00000003746	0.861038
ENSMUSG00000003752	0.474291
ENSMUSG00000003812	0.226689
ENSMUSG00000003813	0.730813
ENSMUSG00000003814	0.728522
ENSMUSG00000003863	0.295244
ENSMUSG00000003865	0.488482
ENSMUSG00000003948	0.273373
ENSMUSG00000003949	0.916849
ENSMUSG00000003955	0.721768
ENSMUSG00000004031	0.807445
ENSMUSG00000004040	0.738072
ENSMUSG00000004056	0.533793
ENSMUSG00000004069	0.839369
ENSMUSG00000004070	0.816217
ENSMUSG00000004071	0.859124
ENSMUSG00000004187	0.469071
ENSMUSG00000004207	0.892575
ENSMUSG00000004263	0.632388
ENSMUSG00000004267	0.914144
ENSMUSG00000004285	0.449478
ENSMUSG00000004319	0.542649
ENSMUSG00000004383	0.983123
ENSMUSG00000004393	0.365355
ENSMUSG00000004394	0.369319
ENSMUSG00000004460	0.665594
ENSMUSG00000004535	0.761914
ENSMUSG00000004558	0.73299
ENSMUSG00000004626	0.725248
ENSMUSG00000004630	0.920089
ENSMUSG00000004633	0.708758
ENSMUSG00000004637	0.662086
ENSMUSG00000004748	0.576274
ENSMUSG00000004895	0.465292
ENSMUSG00000004897	0.422689
ENSMUSG00000004929	0.276983
ENSMUSG00000004931	0.493751
ENSMUSG00000004936	0.961634
ENSMUSG00000005043	0.817454
ENSMUSG00000005054	0.802367
ENSMUSG00000005069	0.249495
ENSMUSG00000005078	0.95189
ENSMUSG00000005089	0.901054
ENSMUSG00000005142	0.589933
ENSMUSG00000005198	0.660551
ENSMUSG00000005220	0.680242
ENSMUSG00000005262	0.550276
ENSMUSG00000005299	0.534045
ENSMUSG00000005312	0.663035
ENSMUSG00000005338	0.652981
ENSMUSG00000005357	0.736521
ENSMUSG00000005360	0.655393
ENSMUSG00000005362	0.673251
ENSMUSG00000005417	0.9672
ENSMUSG00000005469	0.726495
ENSMUSG00000005483	0.405676
ENSMUSG00000005506	0.684462
ENSMUSG00000005510	0.760345
ENSMUSG00000005575	0.797755
ENSMUSG00000005681	0.75204
ENSMUSG00000005683	0.441452
ENSMUSG00000005716	0.979246
ENSMUSG00000005886	0.524238
ENSMUSG00000005981	0.729819
ENSMUSG00000006005	0.559255
ENSMUSG00000006010	0.893211
ENSMUSG00000006050	0.762819
ENSMUSG00000006057	0.578987
ENSMUSG00000006134	0.767584
ENSMUSG00000006179	0.77083
ENSMUSG00000006205	0.961254
ENSMUSG00000006235	0.844943
ENSMUSG00000006262	0.83118
ENSMUSG00000006273	0.914338
ENSMUSG00000006310	0.510484
ENSMUSG00000006315	0.557435
ENSMUSG00000006398	0.389239
ENSMUSG00000006403	0.877522
ENSMUSG00000006418	0.423008
ENSMUSG00000006463	0.85686
ENSMUSG00000006522	0.878671
ENSMUSG00000006575	0.910058
ENSMUSG00000006599	0.481713
ENSMUSG00000006611	0.609606
ENSMUSG00000006641	0.368036
ENSMUSG00000006675	0.934477
ENSMUSG00000006676	0.321267
ENSMUSG00000006717	0.946154
ENSMUSG00000006736	0.250227
ENSMUSG00000006740	0.559114
ENSMUSG00000006764	0.479216
ENSMUSG00000006782	0.82036
ENSMUSG00000006818	0.691707
ENSMUSG00000006906	0.333479
ENSMUSG00000006920	0.522603
ENSMUSG00000006941	0.459221
ENSMUSG00000007030	0.515062
ENSMUSG00000007038	0.642492
ENSMUSG00000007097	0.811944
ENSMUSG00000007338	0.845246
ENSMUSG00000007411	0.293699
ENSMUSG00000007415	0.532121
ENSMUSG00000007440	0.842441
ENSMUSG00000007458	0.934625
ENSMUSG00000007476	0.862678
ENSMUSG00000007564	0.503355
ENSMUSG00000007589	0.773722
ENSMUSG00000007594	0.951708
ENSMUSG00000007610	0.373473
ENSMUSG00000007653	0.446028
ENSMUSG00000007656	0.411205
ENSMUSG00000007659	0.863089
ENSMUSG00000007682	0.550177
ENSMUSG00000007777	0.576904
ENSMUSG00000007891	0.76847
ENSMUSG00000007950	0.856544
ENSMUSG00000008035	0.864301
ENSMUSG00000008036	0.463484
ENSMUSG00000008140	0.930255
ENSMUSG00000008153	0.954387
ENSMUSG00000008226	0.691617
ENSMUSG00000008318	0.739573
ENSMUSG00000008348	0.812341
ENSMUSG00000008429	0.655516
ENSMUSG00000008658	0.897868
ENSMUSG00000008734	0.96768
ENSMUSG00000008763	0.879745
ENSMUSG00000008822	0.921959
ENSMUSG00000008855	0.869018
ENSMUSG00000009030	0.664645
ENSMUSG00000009035	0.916656
ENSMUSG00000009075	0.931354
ENSMUSG00000009076	0.6865
ENSMUSG00000009097	0.650482
ENSMUSG00000009207	0.4344
ENSMUSG00000009281	0.882143
ENSMUSG00000009292	0.721739
ENSMUSG00000009394	0.47039
ENSMUSG00000009630	0.779147
ENSMUSG00000009633	0.701147
ENSMUSG00000009731	0.708042
ENSMUSG00000009733	0.288971
ENSMUSG00000009876	0.949231
ENSMUSG00000009905	0.93912
ENSMUSG00000009907	0.456918
ENSMUSG00000009995	0.331095
ENSMUSG00000010025	0.354452
ENSMUSG00000010054	0.648602
ENSMUSG00000010057	0.563181
ENSMUSG00000010066	0.961997
ENSMUSG00000010086	0.71454
ENSMUSG00000010277	0.703002
ENSMUSG00000010342	0.365252
ENSMUSG00000010517	0.455867
ENSMUSG00000010607	0.473899
ENSMUSG00000010609	0.67895
ENSMUSG00000010803	0.981048
ENSMUSG00000010825	0.764533
ENSMUSG00000010911	0.924313
ENSMUSG00000011034	0.690578
ENSMUSG00000011256	0.646567
ENSMUSG00000011751	0.533548
ENSMUSG00000011752	0.523325
ENSMUSG00000011837	0.324731
ENSMUSG00000012117	0.210078
ENSMUSG00000012187	0.587698
ENSMUSG00000012609	0.935199
ENSMUSG00000013089	0.310049
ENSMUSG00000013160	0.619289
ENSMUSG00000013367	0.402385
ENSMUSG00000013495	0.718156
ENSMUSG00000013593	0.744564
ENSMUSG00000013646	0.814813
ENSMUSG00000013833	0.642157
ENSMUSG00000013858	0.610323
ENSMUSG00000013878	0.631199
ENSMUSG00000013921	0.688976
ENSMUSG00000013997	0.445176
ENSMUSG00000014075	0.364456
ENSMUSG00000014077	0.819334
ENSMUSG00000014198	0.967463
ENSMUSG00000014245	0.362317
ENSMUSG00000014301	0.24011
ENSMUSG00000014361	0.668689
ENSMUSG00000014470	0.810819
ENSMUSG00000014498	0.709108
ENSMUSG00000014551	0.89325
ENSMUSG00000014554	0.516828
ENSMUSG00000014602	0.62577
ENSMUSG00000014606	0.128192
ENSMUSG00000014747	0.492761
ENSMUSG00000014748	0.963443
ENSMUSG00000014767	0.259653
ENSMUSG00000014769	0.184815
ENSMUSG00000014850	0.171458
ENSMUSG00000014859	0.686916
ENSMUSG00000014867	0.429341
ENSMUSG00000014905	0.38273
ENSMUSG00000015002	0.872282
ENSMUSG00000015053	0.509313
ENSMUSG00000015087	0.899949
ENSMUSG00000015092	0.688708
ENSMUSG00000015214	0.335279
ENSMUSG00000015224	0.848953
ENSMUSG00000015290	0.694097
ENSMUSG00000015305	0.634428
ENSMUSG00000015337	0.450575
ENSMUSG00000015341	0.491558
ENSMUSG00000015342	0.832795
ENSMUSG00000015357	0.561295
ENSMUSG00000015451	0.455633
ENSMUSG00000015474	0.781472
ENSMUSG00000015476	0.976051
ENSMUSG00000015488	0.492725
ENSMUSG00000015501	0.681843
ENSMUSG00000015605	0.579077
ENSMUSG00000015653	0.976458
ENSMUSG00000015659	0.806045
ENSMUSG00000015668	0.531894
ENSMUSG00000015766	0.369329
ENSMUSG00000015806	0.911782
ENSMUSG00000015829	0.25763
ENSMUSG00000015837	0.531665
ENSMUSG00000015839	0.328999
ENSMUSG00000015937	0.472468
ENSMUSG00000015994	0.839228
ENSMUSG00000016194	0.898511
ENSMUSG00000016200	0.44758
ENSMUSG00000016206	0.610353
ENSMUSG00000016308	0.533653
ENSMUSG00000016344	0.470072
ENSMUSG00000016349	0.878954
ENSMUSG00000016382	0.745722
ENSMUSG00000016427	0.366232
ENSMUSG00000016493	0.550728
ENSMUSG00000016510	0.527881
ENSMUSG00000016526	0.774178
ENSMUSG00000016528	0.454858
ENSMUSG00000016534	0.549609
ENSMUSG00000016624	0.641742
ENSMUSG00000016664	0.900055
ENSMUSG00000016940	0.918674
ENSMUSG00000017009	0.949302
ENSMUSG00000017119	0.65852
ENSMUSG00000017167	0.593302
ENSMUSG00000017210	0.597607
ENSMUSG00000017221	0.285142
ENSMUSG00000017288	0.568277
ENSMUSG00000017307	0.53126
ENSMUSG00000017344	0.248095
ENSMUSG00000017376	0.87903
ENSMUSG00000017390	0.899454
ENSMUSG00000017412	0.975426
ENSMUSG00000017417	0.95526
ENSMUSG00000017491	0.396343
ENSMUSG00000017548	0.359629
ENSMUSG00000017631	0.920646
ENSMUSG00000017639	0.907023
ENSMUSG00000017664	0.609914
ENSMUSG00000017670	0.6717
ENSMUSG00000017686	0.844682
ENSMUSG00000017707	0.942633
ENSMUSG00000017715	0.599972
ENSMUSG00000017734	0.926476
ENSMUSG00000017740	0.9756
ENSMUSG00000017781	0.562886
ENSMUSG00000017802	0.236021
ENSMUSG00000017831	0.511782
ENSMUSG00000017929	0.808491
ENSMUSG00000018001	0.923566
ENSMUSG00000018102	0.923867
ENSMUSG00000018171	0.588182
ENSMUSG00000018199	0.468659
ENSMUSG00000018217	0.317058
ENSMUSG00000018322	0.549416
ENSMUSG00000018326	0.611015
ENSMUSG00000018340	0.542033
ENSMUSG00000018395	0.488612
ENSMUSG00000018398	0.917517
ENSMUSG00000018417	0.47708
ENSMUSG00000018427	0.536182
ENSMUSG00000018459	0.86072
ENSMUSG00000018501	0.407275
ENSMUSG00000018548	0.937483
ENSMUSG00000018554	0.458672
ENSMUSG00000018559	0.491266
ENSMUSG00000018572	0.358577
ENSMUSG00000018585	0.600527
ENSMUSG00000018593	0.606518
ENSMUSG00000018620	0.546423
ENSMUSG00000018648	0.598883
ENSMUSG00000018659	0.781302
ENSMUSG00000018678	0.31516
ENSMUSG00000018697	0.594045
ENSMUSG00000018698	0.687379
ENSMUSG00000018727	0.630913
ENSMUSG00000018736	0.772324
ENSMUSG00000018740	0.425412
ENSMUSG00000018750	0.870414
ENSMUSG00000018765	0.829103
ENSMUSG00000018770	0.637334
ENSMUSG00000018800	0.788582
ENSMUSG00000018820	0.527492
ENSMUSG00000018821	0.678389
ENSMUSG00000018841	0.464048
ENSMUSG00000018865	0.841709
ENSMUSG00000018882	0.605255
ENSMUSG00000018906	0.822675
ENSMUSG00000018965	0.991377
ENSMUSG00000019066	0.547016
ENSMUSG00000019082	0.907628
ENSMUSG00000019087	0.521071
ENSMUSG00000019132	0.612944
ENSMUSG00000019146	0.561507
ENSMUSG00000019158	0.401155
ENSMUSG00000019179	0.451118
ENSMUSG00000019189	0.732268
ENSMUSG00000019194	0.877879
ENSMUSG00000019210	0.794857
ENSMUSG00000019254	0.731642
ENSMUSG00000019295	0.182428
ENSMUSG00000019302	0.650292
ENSMUSG00000019370	0.46366
ENSMUSG00000019373	0.533374
ENSMUSG00000019428	0.213751
ENSMUSG00000019437	0.548578
ENSMUSG00000019489	0.697448
ENSMUSG00000019558	0.762367
ENSMUSG00000019577	0.593311
ENSMUSG00000019590	0.657388
ENSMUSG00000019699	0.556765
ENSMUSG00000019731	0.860318
ENSMUSG00000019763	0.683714
ENSMUSG00000019769	0.958118
ENSMUSG00000019791	0.596185
ENSMUSG00000019795	0.890505
ENSMUSG00000019796	0.842716
ENSMUSG00000019797	0.374402
ENSMUSG00000019806	0.699442
ENSMUSG00000019817	0.53921
ENSMUSG00000019828	0.983549
ENSMUSG00000019836	0.507578
ENSMUSG00000019842	0.707554
ENSMUSG00000019845	0.573369
ENSMUSG00000019849	0.270958
ENSMUSG00000019852	0.563337
ENSMUSG00000019856	0.539175
ENSMUSG00000019861	0.211465
ENSMUSG00000019876	0.890574
ENSMUSG00000019877	0.949541
ENSMUSG00000019880	0.962186
ENSMUSG00000019883	0.206324
ENSMUSG00000019906	0.675853
ENSMUSG00000019916	0.565539
ENSMUSG00000019933	0.449953
ENSMUSG00000019951	0.698956
ENSMUSG00000019966	0.424786
ENSMUSG00000019969	0.140929
ENSMUSG00000019990	0.631595
ENSMUSG00000020003	0.554572
ENSMUSG00000020009	0.393986
ENSMUSG00000020022	0.488376
ENSMUSG00000020023	0.860811
ENSMUSG00000020029	0.210234
ENSMUSG00000020034	0.474849
ENSMUSG00000020038	0.318361
ENSMUSG00000020048	0.836696
ENSMUSG00000020051	0.378822
ENSMUSG00000020056	0.359954
ENSMUSG00000020061	0.793348
ENSMUSG00000020079	0.378623
ENSMUSG00000020100	0.478424
ENSMUSG00000020107	0.601424
ENSMUSG00000020108	0.376065
ENSMUSG00000020109	0.551007
ENSMUSG00000020115	0.719056
ENSMUSG00000020116	0.374939
ENSMUSG00000020124	0.482058
ENSMUSG00000020130	0.556153
ENSMUSG00000020132	0.530381
ENSMUSG00000020133	0.652433
ENSMUSG00000020140	0.784277
ENSMUSG00000020151	0.950686
ENSMUSG00000020153	0.763802
ENSMUSG00000020163	0.446975
ENSMUSG00000020193	0.503667
ENSMUSG00000020198	0.397754
ENSMUSG00000020224	0.628899
ENSMUSG00000020225	0.729519
ENSMUSG00000020228	0.598636
ENSMUSG00000020231	0.86341
ENSMUSG00000020260	0.662051
ENSMUSG00000020261	0.737126
ENSMUSG00000020262	0.74626
ENSMUSG00000020263	0.791167
ENSMUSG00000020271	0.542952
ENSMUSG00000020283	0.843327
ENSMUSG00000020289	0.541416
ENSMUSG00000020300	0.725174
ENSMUSG00000020307	0.748813
ENSMUSG00000020308	0.657786
ENSMUSG00000020311	0.886927
ENSMUSG00000020321	0.909608
ENSMUSG00000020331	0.884884
ENSMUSG00000020333	0.931435
ENSMUSG00000020334	0.652641
ENSMUSG00000020340	0.816202
ENSMUSG00000020349	0.508182
ENSMUSG00000020361	0.797656
ENSMUSG00000020366	0.847215
ENSMUSG00000020375	0.787601
ENSMUSG00000020376	0.645899
ENSMUSG00000020387	0.797799
ENSMUSG00000020390	0.453869
ENSMUSG00000020393	0.511529
ENSMUSG00000020396	0.858944
ENSMUSG00000020397	0.800241
ENSMUSG00000020400	0.328356
ENSMUSG00000020402	0.760552
ENSMUSG00000020415	0.868339
ENSMUSG00000020422	0.192839
ENSMUSG00000020427	0.881063
ENSMUSG00000020428	0.742403
ENSMUSG00000020435	0.887573
ENSMUSG00000020436	0.905329
ENSMUSG00000020440	0.682163
ENSMUSG00000020447	0.533681
ENSMUSG00000020456	0.90206
ENSMUSG00000020458	0.962104
ENSMUSG00000020459	0.287059
ENSMUSG00000020462	0.848483
ENSMUSG00000020463	0.141284
ENSMUSG00000020483	0.936933
ENSMUSG00000020484	0.857363
ENSMUSG00000020486	0.970754
ENSMUSG00000020496	0.889044
ENSMUSG00000020519	0.550156
ENSMUSG00000020520	0.751487
ENSMUSG00000020524	0.655271
ENSMUSG00000020536	0.519962
ENSMUSG00000020545	0.606014
ENSMUSG00000020546	0.721456
ENSMUSG00000020577	0.903056
ENSMUSG00000020590	0.788696
ENSMUSG00000020591	0.849247
ENSMUSG00000020593	0.710375
ENSMUSG00000020612	0.700846
ENSMUSG00000020614	0.471645
ENSMUSG00000020621	0.676552
ENSMUSG00000020623	0.363183
ENSMUSG00000020628	0.222703
ENSMUSG00000020629	0.568816
ENSMUSG00000020630	0.486993
ENSMUSG00000020634	0.832715
ENSMUSG00000020644	0.884622
ENSMUSG00000020647	0.953259
ENSMUSG00000020650	0.716693
ENSMUSG00000020657	0.910348
ENSMUSG00000020664	0.676164
ENSMUSG00000020668	0.943289
ENSMUSG00000020673	0.751249
ENSMUSG00000020687	0.326883
ENSMUSG00000020694	0.242843
ENSMUSG00000020707	0.608085
ENSMUSG00000020718	0.431388
ENSMUSG00000020732	0.843301
ENSMUSG00000020734	0.621819
ENSMUSG00000020740	0.737958
ENSMUSG00000020741	0.58813
ENSMUSG00000020747	0.890994
ENSMUSG00000020788	0.953409
ENSMUSG00000020827	0.911858
ENSMUSG00000020829	0.22224
ENSMUSG00000020836	0.498626
ENSMUSG00000020848	0.983309
ENSMUSG00000020850	0.282869
ENSMUSG00000020864	0.974374
ENSMUSG00000020866	0.98197
ENSMUSG00000020871	0.685543
ENSMUSG00000020873	0.487965
ENSMUSG00000020884	0.511365
ENSMUSG00000020889	0.884492
ENSMUSG00000020893	0.778238
ENSMUSG00000020894	0.918444
ENSMUSG00000020900	0.848327
ENSMUSG00000020903	0.757326
ENSMUSG00000020921	0.279387
ENSMUSG00000020926	0.720287
ENSMUSG00000020936	0.742187
ENSMUSG00000020937	0.686568
ENSMUSG00000020946	0.585197
ENSMUSG00000020954	0.987163
ENSMUSG00000020964	0.915918
ENSMUSG00000020978	0.35209
ENSMUSG00000020990	0.558774
ENSMUSG00000021000	0.862962
ENSMUSG00000021003	0.52027
ENSMUSG00000021013	0.28806
ENSMUSG00000021020	0.230153
ENSMUSG00000021025	0.572207
ENSMUSG00000021036	0.541405
ENSMUSG00000021037	0.759641
ENSMUSG00000021048	0.40813
ENSMUSG00000021054	0.336017
ENSMUSG00000021061	0.37785
ENSMUSG00000021067	0.397965
ENSMUSG00000021071	0.958206
ENSMUSG00000021094	0.444926
ENSMUSG00000021097	0.977176
ENSMUSG00000021102	0.59178
ENSMUSG00000021114	0.840453
ENSMUSG00000021124	0.256014
ENSMUSG00000021130	0.396431
ENSMUSG00000021133	0.711354
ENSMUSG00000021139	0.649984
ENSMUSG00000021140	0.505688
ENSMUSG00000021147	0.686434
ENSMUSG00000021180	0.403536
ENSMUSG00000021190	0.669473
ENSMUSG00000021209	0.944005
ENSMUSG00000021224	0.847312
ENSMUSG00000021241	0.883522
ENSMUSG00000021248	0.378648
ENSMUSG00000021250	0.749393
ENSMUSG00000021252	0.773823
ENSMUSG00000021259	0.913748
ENSMUSG00000021265	0.317535
ENSMUSG00000021270	0.895977
ENSMUSG00000021271	0.880227
ENSMUSG00000021281	0.745957
ENSMUSG00000021282	0.701895
ENSMUSG00000021287	0.647751
ENSMUSG00000021288	0.31931
ENSMUSG00000021302	0.671414
ENSMUSG00000021311	0.380865
ENSMUSG00000021313	0.727944
ENSMUSG00000021339	0.501102
ENSMUSG00000021340	0.876814
ENSMUSG00000021364	0.475692
ENSMUSG00000021368	0.482967
ENSMUSG00000021371	0.699196
ENSMUSG00000021373	0.948422
ENSMUSG00000021376	0.586847
ENSMUSG00000021379	0.650541
ENSMUSG00000021431	0.400909
ENSMUSG00000021453	0.562989
ENSMUSG00000021460	0.670021
ENSMUSG00000021466	0.59894
ENSMUSG00000021469	0.470211
ENSMUSG00000021476	0.787871
ENSMUSG00000021477	0.148806
ENSMUSG00000021481	0.895033
ENSMUSG00000021484	0.790808
ENSMUSG00000021496	0.58856
ENSMUSG00000021497	0.525943
ENSMUSG00000021504	0.637046
ENSMUSG00000021508	0.750635
ENSMUSG00000021518	0.459465
ENSMUSG00000021519	0.420937
ENSMUSG00000021520	0.696332
ENSMUSG00000021536	0.217657
ENSMUSG00000021555	0.290365
ENSMUSG00000021557	0.931742
ENSMUSG00000021572	0.82411
ENSMUSG00000021573	0.899905
ENSMUSG00000021577	0.793464
ENSMUSG00000021585	0.492119
ENSMUSG00000021587	0.767917
ENSMUSG00000021589	0.39665
ENSMUSG00000021591	0.343519
ENSMUSG00000021596	0.765465
ENSMUSG00000021607	0.486549
ENSMUSG00000021610	0.557289
ENSMUSG00000021619	0.454547
ENSMUSG00000021629	0.728079
ENSMUSG00000021631	0.5839
ENSMUSG00000021669	0.681156
ENSMUSG00000021686	0.533136
ENSMUSG00000021687	0.889992
ENSMUSG00000021696	0.466565
ENSMUSG00000021704	0.856869
ENSMUSG00000021711	0.733874
ENSMUSG00000021716	0.283329
ENSMUSG00000021719	0.989495
ENSMUSG00000021728	0.957934
ENSMUSG00000021730	0.873943
ENSMUSG00000021731	0.195446
ENSMUSG00000021741	0.615671
ENSMUSG00000021748	0.324714
ENSMUSG00000021750	0.960301
ENSMUSG00000021756	0.761648
ENSMUSG00000021759	0.793992
ENSMUSG00000021764	0.406623
ENSMUSG00000021770	0.900459
ENSMUSG00000021771	0.310679
ENSMUSG00000021772	0.969968
ENSMUSG00000021775	0.813507
ENSMUSG00000021810	0.422327
ENSMUSG00000021814	0.877628
ENSMUSG00000021816	0.742956
ENSMUSG00000021831	0.689156
ENSMUSG00000021838	0.645941
ENSMUSG00000021843	0.901002
ENSMUSG00000021866	0.404692
ENSMUSG00000021868	0.611749
ENSMUSG00000021870	0.797823
ENSMUSG00000021884	0.392029
ENSMUSG00000021890	0.424292
ENSMUSG00000021901	0.393084
ENSMUSG00000021903	0.475356
ENSMUSG00000021913	0.713508
ENSMUSG00000021917	0.635914
ENSMUSG00000021939	0.911057
ENSMUSG00000021948	0.794515
ENSMUSG00000021951	0.943104
ENSMUSG00000021959	0.724172
ENSMUSG00000021962	0.586308
ENSMUSG00000021963	0.586774
ENSMUSG00000021967	0.43955
ENSMUSG00000021974	0.533383
ENSMUSG00000021978	0.157486
ENSMUSG00000021987	0.508332
ENSMUSG00000021993	0.794421
ENSMUSG00000021998	0.795474
ENSMUSG00000022008	0.65048
ENSMUSG00000022010	0.576317
ENSMUSG00000022013	0.729096
ENSMUSG00000022023	0.693666
ENSMUSG00000022031	0.394286
ENSMUSG00000022035	0.708388
ENSMUSG00000022037	0.83429
ENSMUSG00000022075	0.980274
ENSMUSG00000022095	0.676079
ENSMUSG00000022096	0.901284
ENSMUSG00000022108	0.993998
ENSMUSG00000022110	0.738982
ENSMUSG00000022123	0.515523
ENSMUSG00000022124	0.888249
ENSMUSG00000022125	0.406175
ENSMUSG00000022130	0.379497
ENSMUSG00000022131	0.779891
ENSMUSG00000022132	0.711182
ENSMUSG00000022136	0.956036
ENSMUSG00000022139	0.951432
ENSMUSG00000022174	0.654595
ENSMUSG00000022180	0.684953
ENSMUSG00000022186	0.661952
ENSMUSG00000022191	0.585717
ENSMUSG00000022195	0.823702
ENSMUSG00000022200	0.354442
ENSMUSG00000022201	0.469267
ENSMUSG00000022219	0.663338
ENSMUSG00000022223	0.812955
ENSMUSG00000022228	0.839208
ENSMUSG00000022237	0.945592
ENSMUSG00000022244	0.268885
ENSMUSG00000022255	0.306796
ENSMUSG00000022257	0.990196
ENSMUSG00000022263	0.278987
ENSMUSG00000022265	0.586067
ENSMUSG00000022270	0.85617
ENSMUSG00000022272	0.865778
ENSMUSG00000022285	0.729979
ENSMUSG00000022295	0.868432
ENSMUSG00000022296	0.490245
ENSMUSG00000022307	0.803056
ENSMUSG00000022323	0.894537
ENSMUSG00000022337	0.469073
ENSMUSG00000022340	0.93559
ENSMUSG00000022353	0.972459
ENSMUSG00000022359	0.453724
ENSMUSG00000022370	0.387308
ENSMUSG00000022376	0.263823
ENSMUSG00000022389	0.681595
ENSMUSG00000022403	0.495576
ENSMUSG00000022415	0.961199
ENSMUSG00000022420	0.545564
ENSMUSG00000022421	0.961572
ENSMUSG00000022450	0.679686
ENSMUSG00000022452	0.629311
ENSMUSG00000022453	0.684493
ENSMUSG00000022454	0.94794
ENSMUSG00000022468	0.51963
ENSMUSG00000022472	0.782456
ENSMUSG00000022474	0.774204
ENSMUSG00000022476	0.575784
ENSMUSG00000022508	0.905272
ENSMUSG00000022514	0.810312
ENSMUSG00000022517	0.465199
ENSMUSG00000022519	0.69431
ENSMUSG00000022523	0.871141
ENSMUSG00000022533	0.58431
ENSMUSG00000022540	0.681178
ENSMUSG00000022551	0.372148
ENSMUSG00000022552	0.690424
ENSMUSG00000022556	0.261897
ENSMUSG00000022558	0.498817
ENSMUSG00000022562	0.240638
ENSMUSG00000022564	0.798857
ENSMUSG00000022565	0.244538
ENSMUSG00000022594	0.831805
ENSMUSG00000022602	0.521701
ENSMUSG00000022607	0.755069
ENSMUSG00000022619	0.859577
ENSMUSG00000022623	0.519533
ENSMUSG00000022629	0.431328
ENSMUSG00000022663	0.262867
ENSMUSG00000022664	0.639163
ENSMUSG00000022668	0.185101
ENSMUSG00000022671	0.678037
ENSMUSG00000022679	0.315837
ENSMUSG00000022684	0.696618
ENSMUSG00000022686	0.76397
ENSMUSG00000022710	0.478481
ENSMUSG00000022742	0.700719
ENSMUSG00000022744	0.886024
ENSMUSG00000022747	0.675171
ENSMUSG00000022750	0.487537
ENSMUSG00000022757	0.885085
ENSMUSG00000022763	0.921554
ENSMUSG00000022765	0.546566
ENSMUSG00000022769	0.883154
ENSMUSG00000022772	0.503214
ENSMUSG00000022780	0.5389
ENSMUSG00000022789	0.926887
ENSMUSG00000022797	0.266255
ENSMUSG00000022799	0.881102
ENSMUSG00000022802	0.539371
ENSMUSG00000022820	0.56956
ENSMUSG00000022821	0.734607
ENSMUSG00000022822	0.55948
ENSMUSG00000022827	0.312193
ENSMUSG00000022842	0.601097
ENSMUSG00000022847	0.56133
ENSMUSG00000022848	0.653479
ENSMUSG00000022855	0.931614
ENSMUSG00000022856	0.750323
ENSMUSG00000022861	0.95425
ENSMUSG00000022890	0.613841
ENSMUSG00000022892	0.962459
ENSMUSG00000022893	0.512887
ENSMUSG00000022905	0.653546
ENSMUSG00000022906	0.351117
ENSMUSG00000022935	0.784443
ENSMUSG00000022940	0.343842
ENSMUSG00000022947	0.282804
ENSMUSG00000022949	0.868811
ENSMUSG00000022951	0.663783
ENSMUSG00000022961	0.386599
ENSMUSG00000022964	0.941074
ENSMUSG00000022965	0.955818
ENSMUSG00000022973	0.651854
ENSMUSG00000022974	0.819453
ENSMUSG00000023011	0.945817
ENSMUSG00000023019	0.940828
ENSMUSG00000023020	0.950281
ENSMUSG00000023025	0.351961
ENSMUSG00000023030	0.748011
ENSMUSG00000023033	0.868102
ENSMUSG00000023036	0.890331
ENSMUSG00000023044	0.959687
ENSMUSG00000023046	0.700604
ENSMUSG00000023047	0.448771
ENSMUSG00000023048	0.744514
ENSMUSG00000023055	0.533355
ENSMUSG00000023075	0.466362
ENSMUSG00000023079	0.496425
ENSMUSG00000023089	0.78782
ENSMUSG00000023094	0.799927
ENSMUSG00000023169	0.816341
ENSMUSG00000023170	0.342715
ENSMUSG00000023175	0.634037
ENSMUSG00000023232	0.944313
ENSMUSG00000023249	0.586335
ENSMUSG00000023277	0.306555
ENSMUSG00000023336	0.622479
ENSMUSG00000023353	0.405641
ENSMUSG00000023460	0.458436
ENSMUSG00000023572	0.612985
ENSMUSG00000023805	0.920515
ENSMUSG00000023845	0.369023
ENSMUSG00000023846	0.233133
ENSMUSG00000023904	0.925908
ENSMUSG00000023905	0.801813
ENSMUSG00000023913	0.719797
ENSMUSG00000023915	0.552348
ENSMUSG00000023921	0.875082
ENSMUSG00000023944	0.628293
ENSMUSG00000023951	0.795721
ENSMUSG00000023952	0.291667
ENSMUSG00000023960	0.757181
ENSMUSG00000023973	0.642529
ENSMUSG00000023977	0.672949
ENSMUSG00000023991	0.822558
ENSMUSG00000024014	0.641093
ENSMUSG00000024019	0.277947
ENSMUSG00000024026	0.514109
ENSMUSG00000024030	0.933753
ENSMUSG00000024038	0.354376
ENSMUSG00000024044	0.749087
ENSMUSG00000024048	0.617962
ENSMUSG00000024050	0.883342
ENSMUSG00000024052	0.685917
ENSMUSG00000024059	0.916355
ENSMUSG00000024065	0.232061
ENSMUSG00000024072	0.854783
ENSMUSG00000024077	0.584618
ENSMUSG00000024083	0.832121
ENSMUSG00000024091	0.844067
ENSMUSG00000024099	0.557163
ENSMUSG00000024104	0.98223
ENSMUSG00000024118	0.427106
ENSMUSG00000024121	0.662337
ENSMUSG00000024122	0.71426
ENSMUSG00000024127	0.725907
ENSMUSG00000024130	0.526641
ENSMUSG00000024132	0.465835
ENSMUSG00000024140	0.865352
ENSMUSG00000024142	0.612947
ENSMUSG00000024143	0.765451
ENSMUSG00000024150	0.779904
ENSMUSG00000024158	0.901166
ENSMUSG00000024163	0.578158
ENSMUSG00000024168	0.838863
ENSMUSG00000024190	0.389022
ENSMUSG00000024193	0.791798
ENSMUSG00000024194	0.954395
ENSMUSG00000024234	0.41441
ENSMUSG00000024236	0.948326
ENSMUSG00000024256	0.651296
ENSMUSG00000024259	0.893313
ENSMUSG00000024261	0.761467
ENSMUSG00000024266	0.344045
ENSMUSG00000024269	0.50784
ENSMUSG00000024277	0.815866
ENSMUSG00000024286	0.495556
ENSMUSG00000024295	0.605937
ENSMUSG00000024325	0.723617
ENSMUSG00000024347	0.942598
ENSMUSG00000024357	0.65927
ENSMUSG00000024371	0.553382
ENSMUSG00000024381	0.239827
ENSMUSG00000024400	0.621508
ENSMUSG00000024403	0.972719
ENSMUSG00000024423	0.841448
ENSMUSG00000024431	0.596387
ENSMUSG00000024462	0.991538
ENSMUSG00000024472	0.77334
ENSMUSG00000024474	0.747541
ENSMUSG00000024486	0.859686
ENSMUSG00000024487	0.505217
ENSMUSG00000024491	0.523835
ENSMUSG00000024513	0.629956
ENSMUSG00000024516	0.926963
ENSMUSG00000024524	0.93831
ENSMUSG00000024527	0.507993
ENSMUSG00000024529	0.480323
ENSMUSG00000024533	0.901164
ENSMUSG00000024537	0.716752
ENSMUSG00000024539	0.542412
ENSMUSG00000024556	0.534397
ENSMUSG00000024558	0.752835
ENSMUSG00000024579	0.324369
ENSMUSG00000024581	0.76846
ENSMUSG00000024583	0.518035
ENSMUSG00000024587	0.573195
ENSMUSG00000024588	0.650063
ENSMUSG00000024614	0.768851
ENSMUSG00000024617	0.91815
ENSMUSG00000024639	0.723339
ENSMUSG00000024644	0.53006
ENSMUSG00000024654	0.615917
ENSMUSG00000024668	0.586984
ENSMUSG00000024743	0.957564
ENSMUSG00000024750	0.599362
ENSMUSG00000024761	0.594746
ENSMUSG00000024767	0.669314
ENSMUSG00000024776	0.491285
ENSMUSG00000024780	0.819138
ENSMUSG00000024787	0.21084
ENSMUSG00000024790	0.776549
ENSMUSG00000024805	0.525563
ENSMUSG00000024807	0.888283
ENSMUSG00000024812	0.470905
ENSMUSG00000024835	0.551633
ENSMUSG00000024853	0.373362
ENSMUSG00000024862	0.625233
ENSMUSG00000024867	0.890138
ENSMUSG00000024870	0.504438
ENSMUSG00000024875	0.444951
ENSMUSG00000024878	0.429554
ENSMUSG00000024887	0.750825
ENSMUSG00000024906	0.399697
ENSMUSG00000024907	0.690929
ENSMUSG00000024921	0.513173
ENSMUSG00000024944	0.486607
ENSMUSG00000024948	0.783823
ENSMUSG00000024953	0.772054
ENSMUSG00000024955	0.779773
ENSMUSG00000024958	0.534914
ENSMUSG00000024960	0.783384
ENSMUSG00000024962	0.852699
ENSMUSG00000024963	0.712638
ENSMUSG00000024966	0.726438
ENSMUSG00000024993	0.912501
ENSMUSG00000024997	0.493984
ENSMUSG00000024999	0.349281
ENSMUSG00000025016	0.561019
ENSMUSG00000025026	0.904071
ENSMUSG00000025035	0.688175
ENSMUSG00000025037	0.615383
ENSMUSG00000025040	0.664174
ENSMUSG00000025059	0.647632
ENSMUSG00000025060	0.793255
ENSMUSG00000025066	0.795189
ENSMUSG00000025085	0.927915
ENSMUSG00000025092	0.825523
ENSMUSG00000025102	0.265405
ENSMUSG00000025139	0.94287
ENSMUSG00000025141	0.719139
ENSMUSG00000025155	0.243502
ENSMUSG00000025158	0.406677
ENSMUSG00000025175	0.823619
ENSMUSG00000025178	0.973694
ENSMUSG00000025189	0.972174
ENSMUSG00000025190	0.986056
ENSMUSG00000025192	0.777941
ENSMUSG00000025193	0.355061
ENSMUSG00000025202	0.953587
ENSMUSG00000025207	0.850715
ENSMUSG00000025213	0.603747
ENSMUSG00000025224	0.689748
ENSMUSG00000025234	0.519163
ENSMUSG00000025235	0.680978
ENSMUSG00000025237	0.58929
ENSMUSG00000025240	0.843315
ENSMUSG00000025245	0.580396
ENSMUSG00000025246	0.292758
ENSMUSG00000025266	0.749388
ENSMUSG00000025277	0.87808
ENSMUSG00000025280	0.678167
ENSMUSG00000025283	0.752762
ENSMUSG00000025316	0.925973
ENSMUSG00000025337	0.559607
ENSMUSG00000025340	0.735168
ENSMUSG00000025352	0.572333
ENSMUSG00000025353	0.676308
ENSMUSG00000025359	0.560985
ENSMUSG00000025372	0.985635
ENSMUSG00000025375	0.67128
ENSMUSG00000025384	0.600469
ENSMUSG00000025393	0.748639
ENSMUSG00000025402	0.548326
ENSMUSG00000025407	0.445161
ENSMUSG00000025408	0.857128
ENSMUSG00000025413	0.726514
ENSMUSG00000025417	0.894216
ENSMUSG00000025421	0.478001
ENSMUSG00000025425	0.934582
ENSMUSG00000025428	0.754968
ENSMUSG00000025429	0.584943
ENSMUSG00000025466	0.46888
ENSMUSG00000025477	0.979881
ENSMUSG00000025484	0.56151
ENSMUSG00000025495	0.889346
ENSMUSG00000025504	0.973072
ENSMUSG00000025505	0.436598
ENSMUSG00000025509	0.691184
ENSMUSG00000025512	0.449146
ENSMUSG00000025521	0.569826
ENSMUSG00000025531	0.59192
ENSMUSG00000025537	0.754475
ENSMUSG00000025544	0.779888
ENSMUSG00000025545	0.719088
ENSMUSG00000025551	0.354958
ENSMUSG00000025558	0.409029
ENSMUSG00000025578	0.544837
ENSMUSG00000025579	0.684975
ENSMUSG00000025582	0.970036
ENSMUSG00000025583	0.673079
ENSMUSG00000025586	0.94407
ENSMUSG00000025588	0.609343
ENSMUSG00000025597	0.730885
ENSMUSG00000025630	0.890487
ENSMUSG00000025645	0.624692
ENSMUSG00000025647	0.605489
ENSMUSG00000025652	0.553895
ENSMUSG00000025656	0.893624
ENSMUSG00000025658	0.604858
ENSMUSG00000025666	0.93548
ENSMUSG00000025728	0.478587
ENSMUSG00000025731	0.850623
ENSMUSG00000025733	0.5913
ENSMUSG00000025736	0.30717
ENSMUSG00000025738	0.572384
ENSMUSG00000025739	0.943073
ENSMUSG00000025742	0.684883
ENSMUSG00000025757	0.927778
ENSMUSG00000025766	0.839611
ENSMUSG00000025777	0.749163
ENSMUSG00000025779	0.690714
ENSMUSG00000025782	0.41081
ENSMUSG00000025786	0.262491
ENSMUSG00000025791	0.706435
ENSMUSG00000025795	0.607781
ENSMUSG00000025825	0.802804
ENSMUSG00000025860	0.589729
ENSMUSG00000025868	0.563695
ENSMUSG00000025892	0.557659
ENSMUSG00000025893	0.593357
ENSMUSG00000025894	0.223698
ENSMUSG00000025898	0.473473
ENSMUSG00000025903	0.527883
ENSMUSG00000025909	0.490239
ENSMUSG00000025931	0.42391
ENSMUSG00000025933	0.883014
ENSMUSG00000025937	0.783931
ENSMUSG00000025940	0.847045
ENSMUSG00000025949	0.337797
ENSMUSG00000025956	0.5934
ENSMUSG00000025964	0.964531
ENSMUSG00000025968	0.719293
ENSMUSG00000025979	0.541437
ENSMUSG00000026000	0.957254
ENSMUSG00000026012	0.76434
ENSMUSG00000026028	0.526272
ENSMUSG00000026032	0.793529
ENSMUSG00000026072	0.515637
ENSMUSG00000026080	0.632601
ENSMUSG00000026088	0.381679
ENSMUSG00000026094	0.907135
ENSMUSG00000026096	0.723557
ENSMUSG00000026102	0.910869
ENSMUSG00000026103	0.500535
ENSMUSG00000026104	0.671028
ENSMUSG00000026109	0.619059
ENSMUSG00000026110	0.234595
ENSMUSG00000026111	0.704523
ENSMUSG00000026113	0.89125
ENSMUSG00000026123	0.702055
ENSMUSG00000026131	0.811842
ENSMUSG00000026142	0.826839
ENSMUSG00000026150	0.659754
ENSMUSG00000026154	0.520591
ENSMUSG00000026158	0.931124
ENSMUSG00000026159	0.862212
ENSMUSG00000026163	0.966726
ENSMUSG00000026170	0.923877
ENSMUSG00000026173	0.506568
ENSMUSG00000026201	0.243196
ENSMUSG00000026202	0.854437
ENSMUSG00000026203	0.73953
ENSMUSG00000026204	0.60362
ENSMUSG00000026211	0.252053
ENSMUSG00000026219	0.728502
ENSMUSG00000026222	0.486866
ENSMUSG00000026223	0.959715
ENSMUSG00000026237	0.671819
ENSMUSG00000026239	0.209925
ENSMUSG00000026241	0.641874
ENSMUSG00000026248	0.513169
ENSMUSG00000026260	0.829402
ENSMUSG00000026270	0.834435
ENSMUSG00000026275	0.310423
ENSMUSG00000026303	0.87941
ENSMUSG00000026305	0.929302
ENSMUSG00000026341	0.482167
ENSMUSG00000026353	0.689994
ENSMUSG00000026360	0.440853
ENSMUSG00000026361	0.235418
ENSMUSG00000026384	0.923834
ENSMUSG00000026393	0.696821
ENSMUSG00000026421	0.893397
ENSMUSG00000026424	0.862303
ENSMUSG00000026425	0.855115
ENSMUSG00000026433	0.34594
ENSMUSG00000026436	0.597109
ENSMUSG00000026439	0.666292
ENSMUSG00000026442	0.908125
ENSMUSG00000026443	0.944657
ENSMUSG00000026452	0.933128
ENSMUSG00000026456	0.453863
ENSMUSG00000026457	0.726119
ENSMUSG00000026458	0.356737
ENSMUSG00000026473	0.669954
ENSMUSG00000026489	0.856106
ENSMUSG00000026490	0.839314
ENSMUSG00000026496	0.902166
ENSMUSG00000026500	0.71283
ENSMUSG00000026511	0.547398
ENSMUSG00000026520	0.446672
ENSMUSG00000026525	0.80863
ENSMUSG00000026553	0.62816
ENSMUSG00000026554	0.782099
ENSMUSG00000026566	0.457771
ENSMUSG00000026568	0.87074
ENSMUSG00000026571	0.823015
ENSMUSG00000026576	0.990186
ENSMUSG00000026577	0.728066
ENSMUSG00000026578	0.465784
ENSMUSG00000026585	0.944524
ENSMUSG00000026587	0.375373
ENSMUSG00000026600	0.515701
ENSMUSG00000026603	0.798657
ENSMUSG00000026617	0.431144
ENSMUSG00000026622	0.897892
ENSMUSG00000026623	0.97332
ENSMUSG00000026626	0.885934
ENSMUSG00000026632	0.48498
ENSMUSG00000026650	0.380504
ENSMUSG00000026655	0.840957
ENSMUSG00000026663	0.872807
ENSMUSG00000026664	0.48436
ENSMUSG00000026667	0.950854
ENSMUSG00000026670	0.301358
ENSMUSG00000026698	0.63013
ENSMUSG00000026701	0.908464
ENSMUSG00000026705	0.467857
ENSMUSG00000026748	0.723749
ENSMUSG00000026755	0.806674
ENSMUSG00000026761	0.592331
ENSMUSG00000026765	0.490264
ENSMUSG00000026766	0.550944
ENSMUSG00000026773	0.672354
ENSMUSG00000026781	0.453451
ENSMUSG00000026787	0.934073
ENSMUSG00000026792	0.689769
ENSMUSG00000026797	0.884086
ENSMUSG00000026811	0.636408
ENSMUSG00000026817	0.665891
ENSMUSG00000026819	0.892211
ENSMUSG00000026824	0.816796
ENSMUSG00000026825	0.965286
ENSMUSG00000026826	0.754553
ENSMUSG00000026834	0.783715
ENSMUSG00000026839	0.397242
ENSMUSG00000026851	0.310999
ENSMUSG00000026854	0.49528
ENSMUSG00000026856	0.846432
ENSMUSG00000026858	0.816284
ENSMUSG00000026860	0.379305
ENSMUSG00000026864	0.867867
ENSMUSG00000026875	0.458913
ENSMUSG00000026878	0.516597
ENSMUSG00000026885	0.364059
ENSMUSG00000026888	0.196089
ENSMUSG00000026893	0.469252
ENSMUSG00000026895	0.586342
ENSMUSG00000026904	0.881794
ENSMUSG00000026925	0.827425
ENSMUSG00000026932	0.941794
ENSMUSG00000026959	0.930989
ENSMUSG00000026970	0.524005
ENSMUSG00000026988	0.670108
ENSMUSG00000026991	0.762723
ENSMUSG00000027002	0.703686
ENSMUSG00000027004	0.448862
ENSMUSG00000027006	0.330668
ENSMUSG00000027007	0.420375
ENSMUSG00000027010	0.45971
ENSMUSG00000027016	0.394869
ENSMUSG00000027030	0.814453
ENSMUSG00000027087	0.410722
ENSMUSG00000027088	0.619977
ENSMUSG00000027108	0.584332
ENSMUSG00000027130	0.663017
ENSMUSG00000027131	0.885675
ENSMUSG00000027134	0.983634
ENSMUSG00000027164	0.242224
ENSMUSG00000027165	0.549456
ENSMUSG00000027177	0.65245
ENSMUSG00000027193	0.54375
ENSMUSG00000027194	0.41981
ENSMUSG00000027206	0.607228
ENSMUSG00000027208	0.454705
ENSMUSG00000027230	0.302206
ENSMUSG00000027238	0.856895
ENSMUSG00000027244	0.670094
ENSMUSG00000027248	0.791986
ENSMUSG00000027254	0.904817
ENSMUSG00000027257	0.557984
ENSMUSG00000027273	0.939611
ENSMUSG00000027274	0.735122
ENSMUSG00000027284	0.374976
ENSMUSG00000027296	0.938608
ENSMUSG00000027297	0.596976
ENSMUSG00000027303	0.484404
ENSMUSG00000027305	0.279925
ENSMUSG00000027312	0.567226
ENSMUSG00000027316	0.511033
ENSMUSG00000027324	0.179779
ENSMUSG00000027327	0.876819
ENSMUSG00000027333	0.599423
ENSMUSG00000027340	0.901427
ENSMUSG00000027341	0.737789
ENSMUSG00000027347	0.929661
ENSMUSG00000027349	0.635804
ENSMUSG00000027350	0.816749
ENSMUSG00000027358	0.289486
ENSMUSG00000027360	0.649352
ENSMUSG00000027363	0.4623
ENSMUSG00000027364	0.803687
ENSMUSG00000027371	0.58092
ENSMUSG00000027375	0.781832
ENSMUSG00000027386	0.389761
ENSMUSG00000027395	0.754637
ENSMUSG00000027397	0.971124
ENSMUSG00000027406	0.934574
ENSMUSG00000027429	0.596651
ENSMUSG00000027430	0.528226
ENSMUSG00000027438	0.642529
ENSMUSG00000027447	0.928108
ENSMUSG00000027457	0.651045
ENSMUSG00000027498	0.322562
ENSMUSG00000027519	0.38981
ENSMUSG00000027522	0.578765
ENSMUSG00000027525	0.583051
ENSMUSG00000027531	0.831845
ENSMUSG00000027540	0.285252
ENSMUSG00000027544	0.804162
ENSMUSG00000027562	0.908558
ENSMUSG00000027573	0.574027
ENSMUSG00000027581	0.84551
ENSMUSG00000027583	0.94353
ENSMUSG00000027589	0.744615
ENSMUSG00000027598	0.521205
ENSMUSG00000027599	0.313071
ENSMUSG00000027602	0.42089
ENSMUSG00000027605	0.588418
ENSMUSG00000027610	0.850735
ENSMUSG00000027611	0.662519
ENSMUSG00000027615	0.272951
ENSMUSG00000027618	0.319281
ENSMUSG00000027630	0.744026
ENSMUSG00000027634	0.389711
ENSMUSG00000027646	0.28707
ENSMUSG00000027652	0.751822
ENSMUSG00000027654	0.547502
ENSMUSG00000027663	0.877583
ENSMUSG00000027673	0.561485
ENSMUSG00000027674	0.408049
ENSMUSG00000027677	0.752325
ENSMUSG00000027692	0.479347
ENSMUSG00000027698	0.914754
ENSMUSG00000027706	0.943769
ENSMUSG00000027710	0.504197
ENSMUSG00000027712	0.914346
ENSMUSG00000027716	0.98952
ENSMUSG00000027739	0.271645
ENSMUSG00000027763	0.864903
ENSMUSG00000027770	0.441457
ENSMUSG00000027775	0.406593
ENSMUSG00000027777	0.352619
ENSMUSG00000027778	0.617736
ENSMUSG00000027782	0.616828
ENSMUSG00000027784	0.581419
ENSMUSG00000027796	0.794254
ENSMUSG00000027799	0.513648
ENSMUSG00000027800	0.333501
ENSMUSG00000027803	0.684238
ENSMUSG00000027822	0.749146
ENSMUSG00000027827	0.978092
ENSMUSG00000027829	0.367163
ENSMUSG00000027855	0.935466
ENSMUSG00000027857	0.65412
ENSMUSG00000027858	0.975484
ENSMUSG00000027861	0.983229
ENSMUSG00000027879	0.804659
ENSMUSG00000027893	0.964022
ENSMUSG00000027894	0.924824
ENSMUSG00000027895	0.531773
ENSMUSG00000027931	0.623738
ENSMUSG00000027936	0.562645
ENSMUSG00000027937	0.71785
ENSMUSG00000027944	0.483909
ENSMUSG00000027950	0.442199
ENSMUSG00000027953	0.641127
ENSMUSG00000027955	0.556406
ENSMUSG00000027956	0.740925
ENSMUSG00000027963	0.720391
ENSMUSG00000027999	0.695494
ENSMUSG00000028011	0.678451
ENSMUSG00000028013	0.741288
ENSMUSG00000028020	0.913582
ENSMUSG00000028035	0.840774
ENSMUSG00000028041	0.645322
ENSMUSG00000028042	0.834297
ENSMUSG00000028048	0.375364
ENSMUSG00000028049	0.80898
ENSMUSG00000028085	0.134139
ENSMUSG00000028086	0.962602
ENSMUSG00000028098	0.883954
ENSMUSG00000028099	0.463894
ENSMUSG00000028108	0.815531
ENSMUSG00000028114	0.366544
ENSMUSG00000028124	0.557777
ENSMUSG00000028126	0.333077
ENSMUSG00000028128	0.772542
ENSMUSG00000028132	0.420529
ENSMUSG00000028136	0.574847
ENSMUSG00000028140	0.345393
ENSMUSG00000028145	0.569905
ENSMUSG00000028149	0.734167
ENSMUSG00000028152	0.936827
ENSMUSG00000028158	0.64649
ENSMUSG00000028161	0.938047
ENSMUSG00000028164	0.532017
ENSMUSG00000028165	0.406131
ENSMUSG00000028173	0.843967
ENSMUSG00000028180	0.725846
ENSMUSG00000028207	0.985896
ENSMUSG00000028221	0.193136
ENSMUSG00000028222	0.940466
ENSMUSG00000028224	0.389542
ENSMUSG00000028243	0.344354
ENSMUSG00000028247	0.326714
ENSMUSG00000028249	0.845737
ENSMUSG00000028251	0.587796
ENSMUSG00000028252	0.633136
ENSMUSG00000028277	0.798872
ENSMUSG00000028291	0.503993
ENSMUSG00000028295	0.246314
ENSMUSG00000028328	0.444101
ENSMUSG00000028343	0.744559
ENSMUSG00000028354	0.585428
ENSMUSG00000028373	0.676029
ENSMUSG00000028381	0.831559
ENSMUSG00000028383	0.894975
ENSMUSG00000028402	0.908608
ENSMUSG00000028405	0.295768
ENSMUSG00000028412	0.738023
ENSMUSG00000028414	0.658125
ENSMUSG00000028416	0.470155
ENSMUSG00000028419	0.258405
ENSMUSG00000028426	0.575958
ENSMUSG00000028430	0.540698
ENSMUSG00000028436	0.597536
ENSMUSG00000028437	0.41349
ENSMUSG00000028439	0.663877
ENSMUSG00000028452	0.374293
ENSMUSG00000028461	0.91366
ENSMUSG00000028464	0.975308
ENSMUSG00000028467	0.554549
ENSMUSG00000028468	0.488222
ENSMUSG00000028478	0.36934
ENSMUSG00000028480	0.538744
ENSMUSG00000028483	0.642795
ENSMUSG00000028488	0.977562
ENSMUSG00000028517	0.889103
ENSMUSG00000028524	0.79196
ENSMUSG00000028528	0.765015
ENSMUSG00000028538	0.539817
ENSMUSG00000028542	0.396264
ENSMUSG00000028557	0.755153
ENSMUSG00000028559	0.361313
ENSMUSG00000028563	0.852392
ENSMUSG00000028573	0.486993
ENSMUSG00000028576	0.287662
ENSMUSG00000028603	0.543273
ENSMUSG00000028613	0.932862
ENSMUSG00000028618	0.422605
ENSMUSG00000028622	0.478106
ENSMUSG00000028631	0.462553
ENSMUSG00000028634	0.569054
ENSMUSG00000028636	0.531251
ENSMUSG00000028646	0.461639
ENSMUSG00000028647	0.616784
ENSMUSG00000028648	0.793664
ENSMUSG00000028656	0.622765
ENSMUSG00000028657	0.881925
ENSMUSG00000028669	0.94501
ENSMUSG00000028708	0.68796
ENSMUSG00000028718	0.730034
ENSMUSG00000028729	0.411314
ENSMUSG00000028737	0.373462
ENSMUSG00000028743	0.539647
ENSMUSG00000028744	0.911491
ENSMUSG00000028745	0.297806
ENSMUSG00000028756	0.695277
ENSMUSG00000028758	0.958766
ENSMUSG00000028759	0.425549
ENSMUSG00000028760	0.866762
ENSMUSG00000028772	0.889796
ENSMUSG00000028779	0.740723
ENSMUSG00000028793	0.983178
ENSMUSG00000028803	0.868362
ENSMUSG00000028833	0.870352
ENSMUSG00000028840	0.479879
ENSMUSG00000028842	0.599625
ENSMUSG00000028847	0.287903
ENSMUSG00000028849	0.631785
ENSMUSG00000028854	0.378405
ENSMUSG00000028861	0.214437
ENSMUSG00000028889	0.564135
ENSMUSG00000028894	0.665056
ENSMUSG00000028906	0.897639
ENSMUSG00000028909	0.570744
ENSMUSG00000028917	0.647832
ENSMUSG00000028919	0.455567
ENSMUSG00000028926	0.925347
ENSMUSG00000028927	0.661346
ENSMUSG00000028931	0.946808
ENSMUSG00000028937	0.827942
ENSMUSG00000028943	0.97461
ENSMUSG00000028945	0.85754
ENSMUSG00000028946	0.970828
ENSMUSG00000028953	0.6174
ENSMUSG00000028957	0.622039
ENSMUSG00000028960	0.576326
ENSMUSG00000028962	0.695219
ENSMUSG00000028967	0.85276
ENSMUSG00000028969	0.792562
ENSMUSG00000028974	0.568885
ENSMUSG00000028977	0.782899
ENSMUSG00000028982	0.875502
ENSMUSG00000028996	0.645983
ENSMUSG00000028998	0.840367
ENSMUSG00000029001	0.486546
ENSMUSG00000029007	0.693254
ENSMUSG00000029009	0.899931
ENSMUSG00000029016	0.302651
ENSMUSG00000029017	0.29354
ENSMUSG00000029020	0.657531
ENSMUSG00000029029	0.271904
ENSMUSG00000029030	0.361091
ENSMUSG00000029047	0.325294
ENSMUSG00000029049	0.253806
ENSMUSG00000029050	0.48968
ENSMUSG00000029053	0.466303
ENSMUSG00000029054	0.845942
ENSMUSG00000029060	0.558477
ENSMUSG00000029076	0.824343
ENSMUSG00000029084	0.623074
ENSMUSG00000029086	0.522338
ENSMUSG00000029088	0.964172
ENSMUSG00000029095	0.928012
ENSMUSG00000029103	0.137808
ENSMUSG00000029119	0.508981
ENSMUSG00000029125	0.86527
ENSMUSG00000029126	0.857657
ENSMUSG00000029128	0.777426
ENSMUSG00000029135	0.392617
ENSMUSG00000029141	0.184738
ENSMUSG00000029145	0.351995
ENSMUSG00000029152	0.811698
ENSMUSG00000029153	0.937869
ENSMUSG00000029156	0.420059
ENSMUSG00000029166	0.933777
ENSMUSG00000029175	0.559209
ENSMUSG00000029190	0.391834
ENSMUSG00000029196	0.196978
ENSMUSG00000029203	0.529532
ENSMUSG00000029211	0.472825
ENSMUSG00000029212	0.742657
ENSMUSG00000029227	0.438872
ENSMUSG00000029234	0.67819
ENSMUSG00000029238	0.220997
ENSMUSG00000029263	0.516667
ENSMUSG00000029309	0.813362
ENSMUSG00000029311	0.406133
ENSMUSG00000029313	0.9562
ENSMUSG00000029330	0.980373
ENSMUSG00000029361	0.585865
ENSMUSG00000029363	0.169183
ENSMUSG00000029364	0.754328
ENSMUSG00000029366	0.478639
ENSMUSG00000029370	0.3451
ENSMUSG00000029397	0.163212
ENSMUSG00000029404	0.678396
ENSMUSG00000029405	0.712879
ENSMUSG00000029406	0.613849
ENSMUSG00000029407	0.802199
ENSMUSG00000029413	0.798674
ENSMUSG00000029419	0.774258
ENSMUSG00000029432	0.834947
ENSMUSG00000029436	0.321131
ENSMUSG00000029438	0.445793
ENSMUSG00000029442	0.368515
ENSMUSG00000029452	0.715842
ENSMUSG00000029458	0.325157
ENSMUSG00000029461	0.764065
ENSMUSG00000029464	0.244418
ENSMUSG00000029467	0.973277
ENSMUSG00000029470	0.77731
ENSMUSG00000029471	0.572631
ENSMUSG00000029474	0.547351
ENSMUSG00000029486	0.265889
ENSMUSG00000029499	0.341119
ENSMUSG00000029500	0.430902
ENSMUSG00000029507	0.461675
ENSMUSG00000029518	0.279444
ENSMUSG00000029524	0.412387
ENSMUSG00000029538	0.633945
ENSMUSG00000029544	0.768075
ENSMUSG00000029559	0.250934
ENSMUSG00000029570	0.336514
ENSMUSG00000029571	0.908834
ENSMUSG00000029577	0.625799
ENSMUSG00000029595	0.954395
ENSMUSG00000029596	0.707794
ENSMUSG00000029598	0.809957
ENSMUSG00000029603	0.718737
ENSMUSG00000029608	0.777066
ENSMUSG00000029616	0.935819
ENSMUSG00000029617	0.392818
ENSMUSG00000029627	0.420251
ENSMUSG00000029632	0.49189
ENSMUSG00000029634	0.744084
ENSMUSG00000029636	0.839024
ENSMUSG00000029641	0.722632
ENSMUSG00000029648	0.287936
ENSMUSG00000029650	0.550046
ENSMUSG00000029657	0.876694
ENSMUSG00000029673	0.646312
ENSMUSG00000029681	0.910618
ENSMUSG00000029684	0.85628
ENSMUSG00000029695	0.570872
ENSMUSG00000029703	0.458912
ENSMUSG00000029708	0.444021
ENSMUSG00000029722	0.968042
ENSMUSG00000029723	0.723309
ENSMUSG00000029725	0.599769
ENSMUSG00000029757	0.882391
ENSMUSG00000029765	0.6011
ENSMUSG00000029769	0.663865
ENSMUSG00000029772	0.753531
ENSMUSG00000029776	0.885237
ENSMUSG00000029777	0.522823
ENSMUSG00000029782	0.341876
ENSMUSG00000029798	0.164964
ENSMUSG00000029804	0.904408
ENSMUSG00000029819	0.714671
ENSMUSG00000029998	0.428479
ENSMUSG00000030004	0.634614
ENSMUSG00000030031	0.632436
ENSMUSG00000030034	0.765386
ENSMUSG00000030037	0.35881
ENSMUSG00000030055	0.704234
ENSMUSG00000030059	0.303764
ENSMUSG00000030075	0.74577
ENSMUSG00000030082	0.641033
ENSMUSG00000030089	0.920894
ENSMUSG00000030095	0.356654
ENSMUSG00000030096	0.844737
ENSMUSG00000030101	0.50257
ENSMUSG00000030102	0.989275
ENSMUSG00000030103	0.223087
ENSMUSG00000030105	0.62611
ENSMUSG00000030108	0.513637
ENSMUSG00000030111	0.864344
ENSMUSG00000030120	0.898399
ENSMUSG00000030127	0.481111
ENSMUSG00000030134	0.928525
ENSMUSG00000030137	0.866536
ENSMUSG00000030161	0.954193
ENSMUSG00000030168	0.476472
ENSMUSG00000030199	0.492684
ENSMUSG00000030224	0.705436
ENSMUSG00000030237	0.641172
ENSMUSG00000030243	0.22894
ENSMUSG00000030246	0.884247
ENSMUSG00000030256	0.814107
ENSMUSG00000030268	0.490445
ENSMUSG00000030270	0.538213
ENSMUSG00000030275	0.740573
ENSMUSG00000030276	0.758394
ENSMUSG00000030279	0.641568
ENSMUSG00000030282	0.707145
ENSMUSG00000030283	0.879763
ENSMUSG00000030284	0.522689
ENSMUSG00000030286	0.581867
ENSMUSG00000030301	0.508415
ENSMUSG00000030302	0.966987
ENSMUSG00000030303	0.832302
ENSMUSG00000030306	0.515864
ENSMUSG00000030317	0.635989
ENSMUSG00000030323	0.884732
ENSMUSG00000030327	0.722331
ENSMUSG00000030329	0.824822
ENSMUSG00000030335	0.321153
ENSMUSG00000030337	0.917094
ENSMUSG00000030350	0.968822
ENSMUSG00000030351	0.945314
ENSMUSG00000030352	0.941842
ENSMUSG00000030428	0.923459
ENSMUSG00000030471	0.408663
ENSMUSG00000030491	0.618556
ENSMUSG00000030493	0.174902
ENSMUSG00000030495	0.877181
ENSMUSG00000030513	0.969333
ENSMUSG00000030518	0.250278
ENSMUSG00000030521	0.452834
ENSMUSG00000030527	0.459688
ENSMUSG00000030530	0.593193
ENSMUSG00000030538	0.530587
ENSMUSG00000030554	0.677428
ENSMUSG00000030557	0.329776
ENSMUSG00000030587	0.548156
ENSMUSG00000030588	0.816171
ENSMUSG00000030591	0.686263
ENSMUSG00000030592	0.926091
ENSMUSG00000030598	0.491422
ENSMUSG00000030610	0.249614
ENSMUSG00000030611	0.264658
ENSMUSG00000030612	0.289228
ENSMUSG00000030652	0.19436
ENSMUSG00000030653	0.502024
ENSMUSG00000030662	0.765444
ENSMUSG00000030680	0.746859
ENSMUSG00000030682	0.959819
ENSMUSG00000030683	0.933174
ENSMUSG00000030688	0.727369
ENSMUSG00000030695	0.913212
ENSMUSG00000030704	0.392254
ENSMUSG00000030711	0.738225
ENSMUSG00000030718	0.676299
ENSMUSG00000030739	0.741446
ENSMUSG00000030752	0.367193
ENSMUSG00000030753	0.740509
ENSMUSG00000030763	0.364898
ENSMUSG00000030770	0.492998
ENSMUSG00000030806	0.819343
ENSMUSG00000030824	0.256361
ENSMUSG00000030835	0.957752
ENSMUSG00000030847	0.780891
ENSMUSG00000030850	0.77079
ENSMUSG00000030869	0.729775
ENSMUSG00000030871	0.537773
ENSMUSG00000030878	0.728701
ENSMUSG00000030884	0.45448
ENSMUSG00000030887	0.745872
ENSMUSG00000030894	0.833102
ENSMUSG00000030922	0.616486
ENSMUSG00000030946	0.906977
ENSMUSG00000030956	0.456013
ENSMUSG00000030972	0.548697
ENSMUSG00000030980	0.414621
ENSMUSG00000030982	0.527801
ENSMUSG00000030986	0.167157
ENSMUSG00000030987	0.960829
ENSMUSG00000031007	0.923397
ENSMUSG00000031016	0.32592
ENSMUSG00000031028	0.590221
ENSMUSG00000031059	0.279433
ENSMUSG00000031065	0.899714
ENSMUSG00000031095	0.34532
ENSMUSG00000031105	0.366875
ENSMUSG00000031109	0.515388
ENSMUSG00000031144	0.963659
ENSMUSG00000031149	0.57892
ENSMUSG00000031155	0.660109
ENSMUSG00000031156	0.535351
ENSMUSG00000031168	0.677197
ENSMUSG00000031169	0.720361
ENSMUSG00000031176	0.949042
ENSMUSG00000031196	0.519857
ENSMUSG00000031202	0.278202
ENSMUSG00000031207	0.519255
ENSMUSG00000031227	0.832856
ENSMUSG00000031231	0.551408
ENSMUSG00000031257	0.660278
ENSMUSG00000031266	0.653053
ENSMUSG00000031274	0.522487
ENSMUSG00000031278	0.460935
ENSMUSG00000031283	0.626949
ENSMUSG00000031299	0.426013
ENSMUSG00000031323	0.67859
ENSMUSG00000031354	0.50969
ENSMUSG00000031355	0.872338
ENSMUSG00000031357	0.3947
ENSMUSG00000031376	0.420486
ENSMUSG00000031386	0.269568
ENSMUSG00000031393	0.511573
ENSMUSG00000031400	0.889756
ENSMUSG00000031402	0.681554
ENSMUSG00000031409	0.9162
ENSMUSG00000031425	0.78632
ENSMUSG00000031428	0.550149
ENSMUSG00000031431	0.913277
ENSMUSG00000031438	0.842641
ENSMUSG00000031447	0.891134
ENSMUSG00000031448	0.905448
ENSMUSG00000031451	0.847968
ENSMUSG00000031467	0.880994
ENSMUSG00000031485	0.760946
ENSMUSG00000031488	0.549174
ENSMUSG00000031513	0.603367
ENSMUSG00000031521	0.58965
ENSMUSG00000031523	0.641954
ENSMUSG00000031532	0.901399
ENSMUSG00000031533	0.515687
ENSMUSG00000031534	0.548844
ENSMUSG00000031543	0.948884
ENSMUSG00000031548	0.225197
ENSMUSG00000031556	0.519802
ENSMUSG00000031557	0.440352
ENSMUSG00000031568	0.427072
ENSMUSG00000031577	0.370524
ENSMUSG00000031584	0.642429
ENSMUSG00000031591	0.474482
ENSMUSG00000031600	0.888218
ENSMUSG00000031609	0.323373
ENSMUSG00000031617	0.823456
ENSMUSG00000031618	0.812083
ENSMUSG00000031627	0.778685
ENSMUSG00000031631	0.274851
ENSMUSG00000031633	0.423787
ENSMUSG00000031634	0.742898
ENSMUSG00000031639	0.360789
ENSMUSG00000031644	0.493125
ENSMUSG00000031647	0.898304
ENSMUSG00000031666	0.255454
ENSMUSG00000031672	0.873436
ENSMUSG00000031691	0.900967
ENSMUSG00000031701	0.336062
ENSMUSG00000031703	0.867432
ENSMUSG00000031708	0.945411
ENSMUSG00000031709	0.693587
ENSMUSG00000031729	0.251973
ENSMUSG00000031748	0.949329
ENSMUSG00000031753	0.719709
ENSMUSG00000031758	0.283922
ENSMUSG00000031760	0.642307
ENSMUSG00000031762	0.865101
ENSMUSG00000031765	0.869641
ENSMUSG00000031767	0.331017
ENSMUSG00000031770	0.733279
ENSMUSG00000031791	0.834381
ENSMUSG00000031813	0.515811
ENSMUSG00000031823	0.633397
ENSMUSG00000031825	0.625545
ENSMUSG00000031840	0.930261
ENSMUSG00000031865	0.73521
ENSMUSG00000031870	0.59551
ENSMUSG00000031872	0.885076
ENSMUSG00000031883	0.882326
ENSMUSG00000031910	0.501903
ENSMUSG00000031913	0.35533
ENSMUSG00000031916	0.521986
ENSMUSG00000031918	0.442407
ENSMUSG00000031950	0.956864
ENSMUSG00000031955	0.965294
ENSMUSG00000031958	0.825635
ENSMUSG00000031960	0.417065
ENSMUSG00000031969	0.789069
ENSMUSG00000031970	0.729906
ENSMUSG00000031979	0.431751
ENSMUSG00000031981	0.505838
ENSMUSG00000031983	0.838111
ENSMUSG00000031985	0.524394
ENSMUSG00000031988	0.926413
ENSMUSG00000031993	0.472411
ENSMUSG00000031996	0.883791
ENSMUSG00000032000	0.705313
ENSMUSG00000032002	0.59957
ENSMUSG00000032010	0.969058
ENSMUSG00000032011	0.95889
ENSMUSG00000032017	0.624462
ENSMUSG00000032020	0.911912
ENSMUSG00000032021	0.806902
ENSMUSG00000032026	0.377396
ENSMUSG00000032036	0.679576
ENSMUSG00000032042	0.85408
ENSMUSG00000032046	0.962404
ENSMUSG00000032051	0.481194
ENSMUSG00000032060	0.593154
ENSMUSG00000032066	0.749266
ENSMUSG00000032067	0.40183
ENSMUSG00000032086	0.599585
ENSMUSG00000032123	0.60733
ENSMUSG00000032127	0.311028
ENSMUSG00000032181	0.802448
ENSMUSG00000032184	0.867623
ENSMUSG00000032202	0.372026
ENSMUSG00000032220	0.761669
ENSMUSG00000032238	0.959202
ENSMUSG00000032245	0.331876
ENSMUSG00000032249	0.830287
ENSMUSG00000032251	0.710094
ENSMUSG00000032262	0.71296
ENSMUSG00000032263	0.388713
ENSMUSG00000032264	0.753934
ENSMUSG00000032267	0.496617
ENSMUSG00000032279	0.513773
ENSMUSG00000032281	0.808905
ENSMUSG00000032285	0.593351
ENSMUSG00000032294	0.906494
ENSMUSG00000032301	0.438005
ENSMUSG00000032305	0.408771
ENSMUSG00000032306	0.614645
ENSMUSG00000032307	0.818025
ENSMUSG00000032314	0.945154
ENSMUSG00000032324	0.816605
ENSMUSG00000032328	0.900355
ENSMUSG00000032330	0.303889
ENSMUSG00000032336	0.968445
ENSMUSG00000032343	0.51761
ENSMUSG00000032348	0.388248
ENSMUSG00000032349	0.560838
ENSMUSG00000032350	0.678532
ENSMUSG00000032353	0.500038
ENSMUSG00000032355	0.528615
ENSMUSG00000032356	0.888744
ENSMUSG00000032366	0.656072
ENSMUSG00000032375	0.77143
ENSMUSG00000032380	0.355809
ENSMUSG00000032398	0.74658
ENSMUSG00000032403	0.688231
ENSMUSG00000032409	0.701229
ENSMUSG00000032418	0.865611
ENSMUSG00000032420	0.655172
ENSMUSG00000032422	0.803917
ENSMUSG00000032431	0.41613
ENSMUSG00000032452	0.704514
ENSMUSG00000032459	0.490965
ENSMUSG00000032468	0.509591
ENSMUSG00000032479	0.816395
ENSMUSG00000032485	0.473256
ENSMUSG00000032494	0.580614
ENSMUSG00000032495	0.761077
ENSMUSG00000032501	0.872316
ENSMUSG00000032502	0.859022
ENSMUSG00000032504	0.589259
ENSMUSG00000032513	0.812903
ENSMUSG00000032517	0.760537
ENSMUSG00000032523	0.889732
ENSMUSG00000032526	0.30615
ENSMUSG00000032532	0.694221
ENSMUSG00000032553	0.452174
ENSMUSG00000032554	0.860448
ENSMUSG00000032563	0.567099
ENSMUSG00000032565	0.495758
ENSMUSG00000032570	0.842131
ENSMUSG00000032571	0.470688
ENSMUSG00000032575	0.84853
ENSMUSG00000032583	0.534403
ENSMUSG00000032589	0.422906
ENSMUSG00000032590	0.565967
ENSMUSG00000032598	0.652482
[truncated: 2,227 more rows]

## Sheet: BlueClusterMembership
ensemblD	moduleMembership
ENSMUSG00000000001	0.78287
ENSMUSG00000000058	0.727013
ENSMUSG00000000078	0.257519
ENSMUSG00000000085	0.796768
ENSMUSG00000000127	0.585743
ENSMUSG00000000142	0.823726
ENSMUSG00000000184	0.628749
ENSMUSG00000000223	0.513004
ENSMUSG00000000275	0.678013
ENSMUSG00000000295	0.719674
ENSMUSG00000000305	0.890241
ENSMUSG00000000325	0.828053
ENSMUSG00000000384	0.594248
ENSMUSG00000000409	0.69506
ENSMUSG00000000439	0.117368
ENSMUSG00000000489	0.719272
ENSMUSG00000000567	0.227617
ENSMUSG00000000579	0.629154
ENSMUSG00000000581	0.805606
ENSMUSG00000000632	0.27135
ENSMUSG00000000706	0.793934
ENSMUSG00000000740	0.774808
ENSMUSG00000000743	0.494389
ENSMUSG00000000759	0.222338
ENSMUSG00000000823	0.668735
ENSMUSG00000000838	0.442354
ENSMUSG00000000861	0.42742
ENSMUSG00000000901	0.882315
ENSMUSG00000000902	0.638257
ENSMUSG00000000916	0.818927
ENSMUSG00000000959	0.122184
ENSMUSG00000001016	0.639328
ENSMUSG00000001017	0.620107
ENSMUSG00000001036	0.238674
ENSMUSG00000001053	0.526445
ENSMUSG00000001082	0.721733
ENSMUSG00000001098	0.356028
ENSMUSG00000001158	0.565377
ENSMUSG00000001166	0.737555
ENSMUSG00000001228	0.865124
ENSMUSG00000001248	0.443273
ENSMUSG00000001280	0.259101
ENSMUSG00000001285	0.296031
ENSMUSG00000001289	0.730517
ENSMUSG00000001300	0.447969
ENSMUSG00000001349	0.493154
ENSMUSG00000001376	0.415203
ENSMUSG00000001403	0.788866
ENSMUSG00000001440	0.419158
ENSMUSG00000001467	0.136215
ENSMUSG00000001473	0.763549
ENSMUSG00000001482	0.587828
ENSMUSG00000001504	0.47824
ENSMUSG00000001521	0.400066
ENSMUSG00000001525	0.854692
ENSMUSG00000001555	0.257112
ENSMUSG00000001558	0.745885
ENSMUSG00000001707	0.760928
ENSMUSG00000001750	0.324605
ENSMUSG00000001755	0.673959
ENSMUSG00000001768	0.269978
ENSMUSG00000001785	0.51842
ENSMUSG00000001786	0.46302
ENSMUSG00000001864	0.811929
ENSMUSG00000001909	0.575897
ENSMUSG00000001924	0.646442
ENSMUSG00000001930	0.657735
ENSMUSG00000001964	0.677962
ENSMUSG00000001983	0.0743315
ENSMUSG00000001985	0.0253685
ENSMUSG00000002006	0.74722
ENSMUSG00000002007	0.588043
ENSMUSG00000002012	0.935825
ENSMUSG00000002014	0.404925
ENSMUSG00000002028	0.489485
ENSMUSG00000002031	0.656939
ENSMUSG00000002083	0.462336
ENSMUSG00000002107	0.555539
ENSMUSG00000002129	0.450661
ENSMUSG00000002190	0.309568
ENSMUSG00000002221	0.560835
ENSMUSG00000002233	0.346512
ENSMUSG00000002249	0.725068
ENSMUSG00000002257	0.622397
ENSMUSG00000002280	0.121143
ENSMUSG00000002289	0.456984
ENSMUSG00000002297	0.828589
ENSMUSG00000002307	0.457857
ENSMUSG00000002308	0.049433
ENSMUSG00000002341	0.723744
ENSMUSG00000002343	0.889814
ENSMUSG00000002372	0.301146
ENSMUSG00000002396	0.377111
ENSMUSG00000002477	0.849367
ENSMUSG00000002524	0.463563
ENSMUSG00000002546	0.122706
ENSMUSG00000002578	0.396484
ENSMUSG00000002617	0.421598
ENSMUSG00000002635	0.565927
ENSMUSG00000002658	0.29996
ENSMUSG00000002731	0.80032
ENSMUSG00000002741	0.676736
ENSMUSG00000002748	0.460612
ENSMUSG00000002768	0.839808
ENSMUSG00000002791	0.464802
ENSMUSG00000002814	0.755187
ENSMUSG00000002825	0.762042
ENSMUSG00000002831	0.781351
ENSMUSG00000002833	0.41101
ENSMUSG00000002844	0.359934
ENSMUSG00000002968	0.675824
ENSMUSG00000003033	0.420396
ENSMUSG00000003037	0.493588
ENSMUSG00000003038	0.669616
ENSMUSG00000003039	0.294446
ENSMUSG00000003062	0.638131
ENSMUSG00000003068	0.260213
ENSMUSG00000003198	0.791446
ENSMUSG00000003199	0.422406
ENSMUSG00000003200	0.357999
ENSMUSG00000003206	0.683702
ENSMUSG00000003227	0.793934
ENSMUSG00000003269	0.149121
ENSMUSG00000003309	0.780322
ENSMUSG00000003363	0.367015
ENSMUSG00000003378	0.721803
ENSMUSG00000003411	0.537082
ENSMUSG00000003423	0.869916
ENSMUSG00000003429	0.706648
ENSMUSG00000003438	0.301704
ENSMUSG00000003527	0.610656
ENSMUSG00000003528	0.367837
ENSMUSG00000003531	0.449135
ENSMUSG00000003534	0.530861
ENSMUSG00000003549	0.393638
ENSMUSG00000003779	0.806269
ENSMUSG00000003808	0.479818
ENSMUSG00000003809	0.360382
ENSMUSG00000003810	0.433974
ENSMUSG00000003824	0.577525
ENSMUSG00000003847	0.000960495
ENSMUSG00000003849	0.679599
ENSMUSG00000003868	0.446796
ENSMUSG00000003873	0.865762
ENSMUSG00000003929	0.393606
ENSMUSG00000003934	0.763456
ENSMUSG00000003970	0.875214
ENSMUSG00000003974	0.678685
ENSMUSG00000003992	0.659249
ENSMUSG00000004018	0.529329
ENSMUSG00000004032	0.615668
ENSMUSG00000004035	0.662332
ENSMUSG00000004096	0.412511
ENSMUSG00000004110	0.520704
ENSMUSG00000004113	0.800795
ENSMUSG00000004317	0.325709
ENSMUSG00000004347	0.632999
ENSMUSG00000004356	0.444303
ENSMUSG00000004360	0.608622
ENSMUSG00000004364	0.221145
ENSMUSG00000004366	0.711463
ENSMUSG00000004415	0.735202
ENSMUSG00000004561	0.265056
ENSMUSG00000004562	0.29467
ENSMUSG00000004567	0.353292
ENSMUSG00000004631	0.413077
ENSMUSG00000004661	0.662556
ENSMUSG00000004667	0.906254
ENSMUSG00000004843	0.28325
ENSMUSG00000004865	0.801081
ENSMUSG00000004880	0.386087
ENSMUSG00000004891	0.850513
ENSMUSG00000004933	0.467443
ENSMUSG00000004937	0.0301333
ENSMUSG00000004952	0.169449
ENSMUSG00000004961	0.901702
ENSMUSG00000004980	0.763386
ENSMUSG00000005034	0.809331
ENSMUSG00000005045	0.743287
ENSMUSG00000005087	0.833096
ENSMUSG00000005125	0.89284
ENSMUSG00000005131	0.724421
ENSMUSG00000005161	0.67541
ENSMUSG00000005225	0.319743
ENSMUSG00000005233	0.883179
ENSMUSG00000005267	0.781302
ENSMUSG00000005268	0.784941
ENSMUSG00000005320	0.793934
ENSMUSG00000005378	0.0535516
ENSMUSG00000005410	0.225713
ENSMUSG00000005442	0.0512592
ENSMUSG00000005447	0.8478
ENSMUSG00000005470	0.850686
ENSMUSG00000005481	0.66496
ENSMUSG00000005533	0.528787
ENSMUSG00000005566	0.786022
ENSMUSG00000005609	0.688265
ENSMUSG00000005610	0.669735
ENSMUSG00000005615	0.264307
ENSMUSG00000005625	0.312597
ENSMUSG00000005640	0.774637
ENSMUSG00000005656	0.82897
ENSMUSG00000005687	0.0748119
ENSMUSG00000005698	0.509359
ENSMUSG00000005732	0.517301
ENSMUSG00000005779	0.287681
ENSMUSG00000005802	0.442927
ENSMUSG00000005846	0.66874
ENSMUSG00000005871	0.802947
ENSMUSG00000005873	0.855428
ENSMUSG00000005881	0.418271
ENSMUSG00000005907	0.346366
ENSMUSG00000005949	0.315924
ENSMUSG00000005951	0.517308
ENSMUSG00000005973	0.399462
ENSMUSG00000005982	0.257098
ENSMUSG00000006095	0.365484
ENSMUSG00000006127	0.341494
ENSMUSG00000006169	0.679139
ENSMUSG00000006191	0.345619
ENSMUSG00000006215	0.620352
ENSMUSG00000006218	0.728471
ENSMUSG00000006219	0.717675
ENSMUSG00000006241	0.435218
ENSMUSG00000006276	0.477538
ENSMUSG00000006288	0.750369
ENSMUSG00000006304	0.059754
ENSMUSG00000006333	0.772236
ENSMUSG00000006356	0.768652
ENSMUSG00000006360	0.0749418
ENSMUSG00000006373	0.874653
ENSMUSG00000006395	0.645586
ENSMUSG00000006498	0.442653
ENSMUSG00000006517	0.328067
ENSMUSG00000006526	0.563899
ENSMUSG00000006586	0.907918
ENSMUSG00000006589	0.532538
ENSMUSG00000006649	0.635336
ENSMUSG00000006673	0.581896
ENSMUSG00000006699	0.0721029
ENSMUSG00000006711	0.440855
ENSMUSG00000006715	0.64029
ENSMUSG00000006728	0.885012
ENSMUSG00000006732	0.642445
ENSMUSG00000006932	0.828682
ENSMUSG00000007039	0.75722
ENSMUSG00000007050	0.875524
ENSMUSG00000007080	0.890589
ENSMUSG00000007207	0.905996
ENSMUSG00000007279	0.780141
ENSMUSG00000007603	0.466537
ENSMUSG00000007613	0.393592
ENSMUSG00000007721	0.388451
ENSMUSG00000007739	0.685418
ENSMUSG00000007817	0.691986
ENSMUSG00000007836	0.780659
ENSMUSG00000007850	0.834703
ENSMUSG00000007867	0.287283
ENSMUSG00000007872	0.729215
ENSMUSG00000007880	0.721586
ENSMUSG00000007892	0.825268
ENSMUSG00000007989	0.754055
ENSMUSG00000008129	0.661504
ENSMUSG00000008167	0.65024
ENSMUSG00000008200	0.197441
ENSMUSG00000008206	0.183289
ENSMUSG00000008333	0.281943
ENSMUSG00000008393	0.870843
ENSMUSG00000008450	0.561624
ENSMUSG00000008475	0.817079
ENSMUSG00000008489	0.675829
ENSMUSG00000008540	0.625807
ENSMUSG00000008604	0.748766
ENSMUSG00000008668	0.75374
ENSMUSG00000008682	0.569743
ENSMUSG00000008683	0.802637
ENSMUSG00000008730	0.254184
ENSMUSG00000008859	0.206601
ENSMUSG00000008892	0.363857
ENSMUSG00000009013	0.72351
ENSMUSG00000009470	0.226892
ENSMUSG00000009535	0.508965
ENSMUSG00000009549	0.495113
ENSMUSG00000009563	0.478386
ENSMUSG00000009566	0.753497
ENSMUSG00000009569	0.20237
ENSMUSG00000009575	0.749073
ENSMUSG00000009628	0.290933
ENSMUSG00000009647	0.507805
ENSMUSG00000009681	0.488646
ENSMUSG00000009739	0.874451
ENSMUSG00000009741	0.528399
ENSMUSG00000009828	0.545723
ENSMUSG00000009894	0.576238
ENSMUSG00000009927	0.776394
ENSMUSG00000010044	0.793934
ENSMUSG00000010047	0.638109
ENSMUSG00000010048	0.510146
ENSMUSG00000010051	0.254906
ENSMUSG00000010067	0.42356
ENSMUSG00000010097	0.461353
ENSMUSG00000010110	0.0719542
ENSMUSG00000010154	0.585455
ENSMUSG00000010362	0.541814
ENSMUSG00000010406	0.588488
ENSMUSG00000010453	0.372816
ENSMUSG00000010476	0.78242
ENSMUSG00000010554	0.466267
ENSMUSG00000010721	0.622894
ENSMUSG00000010755	0.263797
ENSMUSG00000011148	0.737409
ENSMUSG00000011254	0.478064
ENSMUSG00000011263	0.730306
ENSMUSG00000011306	0.619207
ENSMUSG00000011382	0.813993
ENSMUSG00000011589	0.784584
ENSMUSG00000011831	0.46057
ENSMUSG00000011877	0.471266
ENSMUSG00000011960	0.131103
ENSMUSG00000012076	0.347226
ENSMUSG00000012296	0.26874
ENSMUSG00000012405	0.619399
ENSMUSG00000012443	0.697259
ENSMUSG00000012483	0.656702
ENSMUSG00000012535	0.963909
ENSMUSG00000012848	0.771622
ENSMUSG00000013033	0.803297
ENSMUSG00000013076	0.591264
ENSMUSG00000013150	0.622882
ENSMUSG00000013236	0.775756
ENSMUSG00000013415	0.855433
ENSMUSG00000013539	0.353614
ENSMUSG00000013622	0.626294
ENSMUSG00000013629	0.820067
ENSMUSG00000013698	0.468288
ENSMUSG00000013822	0.70863
ENSMUSG00000014074	0.116653
ENSMUSG00000014158	0.771241
ENSMUSG00000014177	0.362553
ENSMUSG00000014195	0.748532
ENSMUSG00000014226	0.738606
ENSMUSG00000014232	0.320301
ENSMUSG00000014353	0.484312
ENSMUSG00000014355	0.266645
ENSMUSG00000014402	0.287836
ENSMUSG00000014496	0.673832
ENSMUSG00000014504	0.536403
ENSMUSG00000014773	0.202199
ENSMUSG00000014837	0.872105
ENSMUSG00000014846	0.707652
ENSMUSG00000014932	0.391395
ENSMUSG00000014980	0.286743
ENSMUSG00000015016	0.13354
ENSMUSG00000015094	0.169435
ENSMUSG00000015120	0.885995
ENSMUSG00000015127	0.3157
ENSMUSG00000015217	0.822133
ENSMUSG00000015222	0.921993
ENSMUSG00000015247	0.690295
ENSMUSG00000015289	0.293056
ENSMUSG00000015291	0.0995751
ENSMUSG00000015335	0.643199
ENSMUSG00000015377	0.381103
ENSMUSG00000015452	0.829318
ENSMUSG00000015478	0.346107
ENSMUSG00000015542	0.275604
ENSMUSG00000015671	0.50732
ENSMUSG00000015697	0.69034
ENSMUSG00000015709	0.601646
ENSMUSG00000015714	0.837302
ENSMUSG00000015733	0.560516
ENSMUSG00000015745	0.633086
ENSMUSG00000015749	0.804937
ENSMUSG00000015757	0.514999
ENSMUSG00000015776	0.262037
ENSMUSG00000015869	0.59188
ENSMUSG00000015880	0.85064
ENSMUSG00000015882	0.92179
ENSMUSG00000015932	0.712326
ENSMUSG00000015942	0.718997
ENSMUSG00000015943	0.658593
ENSMUSG00000015961	0.44025
ENSMUSG00000016018	0.67943
ENSMUSG00000016128	0.175203
ENSMUSG00000016179	0.635405
ENSMUSG00000016253	0.786651
ENSMUSG00000016255	0.149502
ENSMUSG00000016256	0.713756
ENSMUSG00000016257	0.455055
ENSMUSG00000016262	0.572503
ENSMUSG00000016494	0.187089
ENSMUSG00000016541	0.751923
ENSMUSG00000016554	0.53219
ENSMUSG00000016559	0.808719
ENSMUSG00000016619	0.560508
ENSMUSG00000016637	0.565769
ENSMUSG00000016833	0.307929
ENSMUSG00000016918	0.827034
ENSMUSG00000016933	0.44763
ENSMUSG00000016984	0.611031
ENSMUSG00000017264	0.571472
ENSMUSG00000017286	0.844486
ENSMUSG00000017291	0.237443
ENSMUSG00000017314	0.471996
ENSMUSG00000017386	0.945227
ENSMUSG00000017400	0.955974
ENSMUSG00000017404	0.700948
ENSMUSG00000017405	0.481007
ENSMUSG00000017428	0.393971
ENSMUSG00000017485	0.337655
ENSMUSG00000017493	0.737663
ENSMUSG00000017615	0.514624
ENSMUSG00000017652	0.806678
ENSMUSG00000017667	0.846096
ENSMUSG00000017677	0.693844
ENSMUSG00000017716	0.606542
ENSMUSG00000017754	0.141768
ENSMUSG00000017764	0.863011
ENSMUSG00000017774	0.539603
ENSMUSG00000017837	0.897057
ENSMUSG00000017843	0.263174
ENSMUSG00000017858	0.619998
ENSMUSG00000017978	0.00472568
ENSMUSG00000017999	0.539634
ENSMUSG00000018012	0.692101
ENSMUSG00000018076	0.519867
ENSMUSG00000018160	0.739986
ENSMUSG00000018196	0.207432
ENSMUSG00000018209	0.135678
ENSMUSG00000018238	0.720096
ENSMUSG00000018239	0.154997
ENSMUSG00000018286	0.556503
ENSMUSG00000018293	0.0131193
ENSMUSG00000018339	0.491246
ENSMUSG00000018362	0.774738
ENSMUSG00000018412	0.494328
ENSMUSG00000018425	0.37379
ENSMUSG00000018442	0.422312
ENSMUSG00000018446	0.244374
ENSMUSG00000018449	0.445103
ENSMUSG00000018451	0.749273
ENSMUSG00000018481	0.478812
ENSMUSG00000018486	0.617172
ENSMUSG00000018500	0.718182
ENSMUSG00000018507	0.477248
ENSMUSG00000018537	0.664361
ENSMUSG00000018547	0.56932
ENSMUSG00000018565	0.850339
ENSMUSG00000018567	0.60536
ENSMUSG00000018634	0.237588
ENSMUSG00000018661	0.191425
ENSMUSG00000018666	0.54121
ENSMUSG00000018669	0.657641
ENSMUSG00000018707	0.931899
ENSMUSG00000018733	0.609136
ENSMUSG00000018796	0.345892
ENSMUSG00000018849	0.691289
ENSMUSG00000018909	0.309574
ENSMUSG00000018919	0.736084
ENSMUSG00000018923	0.721007
ENSMUSG00000018995	0.258208
ENSMUSG00000019039	0.382818
ENSMUSG00000019088	0.573315
ENSMUSG00000019143	0.603672
ENSMUSG00000019214	0.460691
ENSMUSG00000019235	0.253708
ENSMUSG00000019303	0.558834
ENSMUSG00000019433	0.211897
ENSMUSG00000019461	0.534656
ENSMUSG00000019467	0.551627
ENSMUSG00000019470	0.198141
ENSMUSG00000019518	0.635513
ENSMUSG00000019539	0.791977
ENSMUSG00000019578	0.191535
ENSMUSG00000019710	0.183721
ENSMUSG00000019734	0.47486
ENSMUSG00000019738	0.742736
ENSMUSG00000019773	0.890891
ENSMUSG00000019775	0.696477
ENSMUSG00000019777	0.472053
ENSMUSG00000019790	0.566706
ENSMUSG00000019813	0.628325
ENSMUSG00000019826	0.323082
ENSMUSG00000019837	0.59652
ENSMUSG00000019841	0.792693
ENSMUSG00000019888	0.862265
ENSMUSG00000019890	0.655424
ENSMUSG00000019891	0.800657
ENSMUSG00000019892	0.787713
ENSMUSG00000019894	0.80982
ENSMUSG00000019917	0.82673
ENSMUSG00000019927	0.578726
ENSMUSG00000019935	0.597321
ENSMUSG00000019942	0.922812
ENSMUSG00000019948	0.235535
ENSMUSG00000019961	0.709857
ENSMUSG00000019970	0.869546
ENSMUSG00000019978	0.149158
ENSMUSG00000019984	0.650489
ENSMUSG00000019987	0.715223
ENSMUSG00000019996	0.762484
ENSMUSG00000020000	0.864827
ENSMUSG00000020014	0.807382
ENSMUSG00000020015	0.504268
ENSMUSG00000020018	0.647249
ENSMUSG00000020027	0.825297
ENSMUSG00000020044	0.691626
ENSMUSG00000020052	0.805672
ENSMUSG00000020059	0.638712
ENSMUSG00000020069	0.66433
ENSMUSG00000020070	0.750851
ENSMUSG00000020074	0.624981
ENSMUSG00000020076	0.500117
ENSMUSG00000020083	0.612712
ENSMUSG00000020086	0.646543
ENSMUSG00000020092	0.631361
ENSMUSG00000020111	0.356211
ENSMUSG00000020128	0.15331
ENSMUSG00000020135	0.842395
ENSMUSG00000020150	0.310216
ENSMUSG00000020152	0.493404
ENSMUSG00000020160	0.784558
ENSMUSG00000020167	0.704695
ENSMUSG00000020171	0.240665
ENSMUSG00000020173	0.895181
ENSMUSG00000020184	0.311371
ENSMUSG00000020186	0.689947
ENSMUSG00000020189	0.537956
ENSMUSG00000020196	0.469516
ENSMUSG00000020219	0.39638
ENSMUSG00000020230	0.778146
ENSMUSG00000020246	0.163491
ENSMUSG00000020248	0.890277
ENSMUSG00000020250	0.607547
ENSMUSG00000020265	0.340812
ENSMUSG00000020267	0.439411
ENSMUSG00000020282	0.692712
ENSMUSG00000020284	0.0464799
ENSMUSG00000020286	0.676059
ENSMUSG00000020297	0.807228
ENSMUSG00000020303	0.465807
ENSMUSG00000020309	0.0441327
ENSMUSG00000020315	0.880054
ENSMUSG00000020319	0.550567
ENSMUSG00000020323	0.793934
ENSMUSG00000020328	0.518253
ENSMUSG00000020329	0.205506
ENSMUSG00000020330	0.789562
ENSMUSG00000020357	0.54958
ENSMUSG00000020358	0.611439
ENSMUSG00000020362	0.890673
ENSMUSG00000020372	0.69132
ENSMUSG00000020374	0.642083
ENSMUSG00000020389	0.346259
ENSMUSG00000020392	0.0518229
ENSMUSG00000020444	0.363912
ENSMUSG00000020451	0.633129
ENSMUSG00000020453	0.601488
ENSMUSG00000020457	0.750093
ENSMUSG00000020460	0.617808
ENSMUSG00000020474	0.40398
ENSMUSG00000020476	0.392405
ENSMUSG00000020485	0.37373
ENSMUSG00000020491	0.708679
ENSMUSG00000020492	0.665928
ENSMUSG00000020495	0.710474
ENSMUSG00000020514	0.158581
ENSMUSG00000020516	0.0989057
ENSMUSG00000020522	0.529304
ENSMUSG00000020538	0.38986
ENSMUSG00000020547	0.787411
ENSMUSG00000020553	0.761057
ENSMUSG00000020561	0.102089
ENSMUSG00000020570	0.611974
ENSMUSG00000020576	0.190213
ENSMUSG00000020585	0.42421
ENSMUSG00000020589	0.550512
ENSMUSG00000020594	0.824203
ENSMUSG00000020598	0.627921
ENSMUSG00000020607	0.600135
ENSMUSG00000020608	0.666345
ENSMUSG00000020635	0.573006
ENSMUSG00000020638	0.243016
ENSMUSG00000020640	0.315737
ENSMUSG00000020642	0.708695
ENSMUSG00000020646	0.477612
ENSMUSG00000020648	0.747868
ENSMUSG00000020649	0.620812
ENSMUSG00000020658	0.660016
ENSMUSG00000020659	0.344935
ENSMUSG00000020661	0.455186
ENSMUSG00000020669	0.711915
ENSMUSG00000020674	0.756849
ENSMUSG00000020680	0.521655
ENSMUSG00000020681	0.808821
ENSMUSG00000020696	0.526378
ENSMUSG00000020704	0.548711
ENSMUSG00000020705	0.370305
ENSMUSG00000020717	0.886741
ENSMUSG00000020719	0.862372
ENSMUSG00000020723	0.757577
ENSMUSG00000020737	0.840967
ENSMUSG00000020738	0.731242
ENSMUSG00000020739	0.544512
ENSMUSG00000020752	0.197247
ENSMUSG00000020755	0.138679
ENSMUSG00000020770	0.488302
ENSMUSG00000020783	0.443504
ENSMUSG00000020792	0.0410342
ENSMUSG00000020794	0.397865
ENSMUSG00000020802	0.0307235
ENSMUSG00000020803	0.36545
ENSMUSG00000020807	0.170914
ENSMUSG00000020808	0.713479
ENSMUSG00000020812	0.874814
ENSMUSG00000020814	0.709212
ENSMUSG00000020821	0.56683
ENSMUSG00000020828	0.603173
ENSMUSG00000020832	0.284338
ENSMUSG00000020834	0.255546
ENSMUSG00000020840	0.492818
ENSMUSG00000020841	0.427762
ENSMUSG00000020843	0.554905
ENSMUSG00000020846	0.252204
ENSMUSG00000020849	0.763156
ENSMUSG00000020859	0.521987
ENSMUSG00000020867	0.776667
ENSMUSG00000020882	0.579004
ENSMUSG00000020883	0.197852
ENSMUSG00000020897	0.926099
ENSMUSG00000020898	0.825404
ENSMUSG00000020899	0.762504
ENSMUSG00000020910	0.701769
ENSMUSG00000020914	0.792625
ENSMUSG00000020917	0.531454
ENSMUSG00000020918	0.27656
ENSMUSG00000020923	0.447478
ENSMUSG00000020925	0.402877
ENSMUSG00000020928	0.638383
ENSMUSG00000020929	0.675394
ENSMUSG00000020935	0.720108
ENSMUSG00000020941	0.74461
ENSMUSG00000020948	0.0190537
ENSMUSG00000020953	0.624833
ENSMUSG00000020961	0.58743
ENSMUSG00000020986	0.255031
ENSMUSG00000020992	0.218745
ENSMUSG00000020994	0.664927
ENSMUSG00000021009	0.510662
ENSMUSG00000021010	0.547758
ENSMUSG00000021012	0.399772
ENSMUSG00000021023	0.652279
ENSMUSG00000021024	0.656622
ENSMUSG00000021039	0.294537
ENSMUSG00000021047	0.465191
ENSMUSG00000021062	0.417574
ENSMUSG00000021066	0.423471
ENSMUSG00000021069	0.488052
ENSMUSG00000021072	0.628185
ENSMUSG00000021076	0.747004
ENSMUSG00000021087	0.688354
ENSMUSG00000021090	0.757793
ENSMUSG00000021098	0.539756
ENSMUSG00000021113	0.728693
ENSMUSG00000021125	0.836732
ENSMUSG00000021131	0.749189
ENSMUSG00000021136	0.61617
ENSMUSG00000021143	0.350746
ENSMUSG00000021144	0.50981
ENSMUSG00000021156	0.0959583
ENSMUSG00000021178	0.124834
ENSMUSG00000021179	0.235885
ENSMUSG00000021188	0.408326
ENSMUSG00000021189	0.311013
ENSMUSG00000021192	0.193457
ENSMUSG00000021196	0.957478
ENSMUSG00000021203	0.224252
ENSMUSG00000021215	0.472255
ENSMUSG00000021222	0.679744
ENSMUSG00000021228	0.693891
ENSMUSG00000021234	0.63968
ENSMUSG00000021240	0.157331
ENSMUSG00000021243	0.724829
ENSMUSG00000021253	0.0447986
ENSMUSG00000021256	0.589398
ENSMUSG00000021264	0.312251
ENSMUSG00000021266	0.228813
ENSMUSG00000021273	0.845093
ENSMUSG00000021275	0.268697
ENSMUSG00000021278	0.882056
ENSMUSG00000021280	0.649639
ENSMUSG00000021285	0.582345
ENSMUSG00000021301	0.660719
ENSMUSG00000021326	0.516293
ENSMUSG00000021327	0.625071
ENSMUSG00000021357	0.379825
ENSMUSG00000021359	0.663432
ENSMUSG00000021385	0.335522
ENSMUSG00000021391	0.316071
ENSMUSG00000021395	0.915412
ENSMUSG00000021408	0.324809
ENSMUSG00000021411	0.210123
ENSMUSG00000021413	0.710224
ENSMUSG00000021416	0.231998
ENSMUSG00000021420	0.102603
ENSMUSG00000021428	0.38074
ENSMUSG00000021432	0.557581
ENSMUSG00000021448	0.392911
ENSMUSG00000021451	0.173045
ENSMUSG00000021461	0.557253
ENSMUSG00000021474	0.466232
ENSMUSG00000021485	0.699523
ENSMUSG00000021488	0.599219
ENSMUSG00000021500	0.339388
ENSMUSG00000021501	0.570302
ENSMUSG00000021510	0.418708
ENSMUSG00000021537	0.892961
ENSMUSG00000021540	0.507355
ENSMUSG00000021541	0.356574
ENSMUSG00000021546	0.653765
ENSMUSG00000021552	0.319829
ENSMUSG00000021559	0.895786
ENSMUSG00000021576	0.216819
ENSMUSG00000021578	0.339384
ENSMUSG00000021594	0.492247
ENSMUSG00000021595	0.792807
ENSMUSG00000021597	0.317962
ENSMUSG00000021598	0.772404
ENSMUSG00000021606	0.541969
ENSMUSG00000021614	0.754291
ENSMUSG00000021621	0.757682
ENSMUSG00000021636	0.348884
ENSMUSG00000021639	0.841034
ENSMUSG00000021643	0.771984
ENSMUSG00000021646	0.55217
ENSMUSG00000021660	0.617384
ENSMUSG00000021662	0.627562
ENSMUSG00000021666	0.50625
ENSMUSG00000021670	0.87001
ENSMUSG00000021671	0.305705
ENSMUSG00000021676	0.803682
ENSMUSG00000021681	0.412036
ENSMUSG00000021690	0.280239
ENSMUSG00000021693	0.667351
ENSMUSG00000021710	0.743073
ENSMUSG00000021714	0.842374
ENSMUSG00000021715	0.677961
ENSMUSG00000021720	0.57613
ENSMUSG00000021725	0.769778
ENSMUSG00000021732	0.346411
ENSMUSG00000021737	0.201154
ENSMUSG00000021752	0.0842592
ENSMUSG00000021754	0.601283
ENSMUSG00000021760	0.570737
ENSMUSG00000021767	0.842919
ENSMUSG00000021786	0.454449
ENSMUSG00000021798	0.453825
ENSMUSG00000021807	0.630079
ENSMUSG00000021811	0.821528
ENSMUSG00000021819	0.313485
ENSMUSG00000021820	0.796329
ENSMUSG00000021832	0.506421
ENSMUSG00000021848	0.74951
ENSMUSG00000021867	0.0146224
ENSMUSG00000021871	0.36526
ENSMUSG00000021876	0.907003
ENSMUSG00000021877	0.347843
ENSMUSG00000021892	0.614191
ENSMUSG00000021900	0.6785
ENSMUSG00000021905	0.594347
ENSMUSG00000021906	0.251568
ENSMUSG00000021908	0.433137
ENSMUSG00000021927	0.579343
ENSMUSG00000021932	0.859504
ENSMUSG00000021936	0.725066
ENSMUSG00000021945	0.530174
ENSMUSG00000021952	0.535791
ENSMUSG00000021957	0.678966
ENSMUSG00000021958	0.618106
ENSMUSG00000021969	0.419303
ENSMUSG00000021973	0.834937
ENSMUSG00000021975	0.440634
ENSMUSG00000021982	0.208712
ENSMUSG00000021983	0.537231
ENSMUSG00000021991	0.308671
ENSMUSG00000021996	0.486789
ENSMUSG00000022003	0.49218
ENSMUSG00000022018	0.656265
ENSMUSG00000022025	0.608468
ENSMUSG00000022033	0.663445
ENSMUSG00000022034	0.883645
ENSMUSG00000022048	0.879141
ENSMUSG00000022051	0.521599
ENSMUSG00000022052	0.395447
ENSMUSG00000022053	0.714415
ENSMUSG00000022054	0.60017
ENSMUSG00000022055	0.802413
ENSMUSG00000022064	0.329932
ENSMUSG00000022074	0.626842
ENSMUSG00000022089	0.331669
ENSMUSG00000022091	0.873935
ENSMUSG00000022106	0.195012
ENSMUSG00000022109	0.764023
ENSMUSG00000022111	0.875718
ENSMUSG00000022114	0.261755
ENSMUSG00000022119	0.384082
ENSMUSG00000022141	0.878858
ENSMUSG00000022142	0.677753
ENSMUSG00000022150	0.0136373
ENSMUSG00000022151	0.452267
ENSMUSG00000022176	0.491468
ENSMUSG00000022178	0.835958
ENSMUSG00000022185	0.371484
ENSMUSG00000022194	0.752083
ENSMUSG00000022204	0.711774
ENSMUSG00000022205	0.564996
ENSMUSG00000022210	0.630605
ENSMUSG00000022211	0.376645
ENSMUSG00000022216	0.916671
ENSMUSG00000022217	0.558522
ENSMUSG00000022234	0.740567
ENSMUSG00000022240	0.761849
ENSMUSG00000022241	0.204204
ENSMUSG00000022245	0.818245
ENSMUSG00000022246	0.799567
ENSMUSG00000022247	0.632256
ENSMUSG00000022269	0.0726847
ENSMUSG00000022283	0.55426
ENSMUSG00000022300	0.313571
ENSMUSG00000022309	0.32852
ENSMUSG00000022312	0.798623
ENSMUSG00000022314	0.844767
ENSMUSG00000022315	0.793934
ENSMUSG00000022321	0.260473
ENSMUSG00000022322	0.676127
ENSMUSG00000022329	0.31209
ENSMUSG00000022332	0.825541
ENSMUSG00000022336	0.857981
ENSMUSG00000022338	0.737156
ENSMUSG00000022351	0.393678
ENSMUSG00000022361	0.388168
ENSMUSG00000022362	0.290401
ENSMUSG00000022364	0.631674
ENSMUSG00000022367	0.943821
ENSMUSG00000022369	0.273349
ENSMUSG00000022375	0.581363
ENSMUSG00000022378	0.5104
ENSMUSG00000022382	0.735174
ENSMUSG00000022386	0.527345
ENSMUSG00000022391	0.123756
ENSMUSG00000022401	0.42078
ENSMUSG00000022404	0.54647
ENSMUSG00000022412	0.559408
ENSMUSG00000022425	0.74467
ENSMUSG00000022426	0.125211
ENSMUSG00000022427	0.483903
ENSMUSG00000022433	0.676184
ENSMUSG00000022434	0.433537
ENSMUSG00000022435	0.824514
ENSMUSG00000022436	0.753688
ENSMUSG00000022440	0.268089
ENSMUSG00000022442	0.597409
ENSMUSG00000022451	0.867737
ENSMUSG00000022462	0.792305
ENSMUSG00000022463	0.466361
ENSMUSG00000022464	0.0113253
ENSMUSG00000022466	0.662966
ENSMUSG00000022469	0.670065
ENSMUSG00000022471	0.713709
ENSMUSG00000022487	0.282853
ENSMUSG00000022489	0.738025
ENSMUSG00000022490	0.614353
ENSMUSG00000022498	0.144825
ENSMUSG00000022503	0.584526
ENSMUSG00000022507	0.0917879
ENSMUSG00000022512	0.76494
ENSMUSG00000022515	0.230461
ENSMUSG00000022521	0.202288
ENSMUSG00000022526	0.38178
ENSMUSG00000022529	0.417182
ENSMUSG00000022536	0.538544
ENSMUSG00000022537	0.608909
ENSMUSG00000022538	0.437616
ENSMUSG00000022543	0.804239
ENSMUSG00000022550	0.687578
ENSMUSG00000022555	0.366365
ENSMUSG00000022557	0.582803
ENSMUSG00000022570	0.141034
ENSMUSG00000022571	0.783503
ENSMUSG00000022577	0.869395
ENSMUSG00000022601	0.670336
ENSMUSG00000022615	0.601799
ENSMUSG00000022620	0.385572
ENSMUSG00000022621	0.214031
ENSMUSG00000022636	0.683571
ENSMUSG00000022639	0.708565
ENSMUSG00000022656	0.72433
ENSMUSG00000022658	0.842366
ENSMUSG00000022661	0.945874
ENSMUSG00000022672	0.649306
ENSMUSG00000022673	0.440223
ENSMUSG00000022677	0.600918
ENSMUSG00000022698	0.173084
ENSMUSG00000022707	0.412786
ENSMUSG00000022718	0.827491
ENSMUSG00000022724	0.340602
ENSMUSG00000022751	0.508711
ENSMUSG00000022752	0.630629
ENSMUSG00000022768	0.603336
ENSMUSG00000022771	0.666604
ENSMUSG00000022773	0.836047
ENSMUSG00000022783	0.824443
ENSMUSG00000022788	0.679679
ENSMUSG00000022801	0.214859
ENSMUSG00000022812	0.118807
ENSMUSG00000022814	0.599093
ENSMUSG00000022816	0.839293
ENSMUSG00000022828	0.229308
ENSMUSG00000022841	0.459887
ENSMUSG00000022849	0.614526
ENSMUSG00000022858	0.632737
ENSMUSG00000022863	0.356269
ENSMUSG00000022864	0.662806
ENSMUSG00000022865	0.657218
ENSMUSG00000022867	0.764116
ENSMUSG00000022881	0.90953
ENSMUSG00000022887	0.541279
ENSMUSG00000022894	0.881779
ENSMUSG00000022897	0.62589
ENSMUSG00000022899	0.461404
ENSMUSG00000022900	0.676024
ENSMUSG00000022911	0.36656
ENSMUSG00000022913	0.0820411
ENSMUSG00000022946	0.714339
ENSMUSG00000022948	0.394492
ENSMUSG00000022957	0.619598
ENSMUSG00000022960	0.539344
ENSMUSG00000022971	0.0768617
ENSMUSG00000022978	0.927395
ENSMUSG00000022992	0.346175
ENSMUSG00000022999	0.482716
ENSMUSG00000023007	0.585424
ENSMUSG00000023015	0.870942
ENSMUSG00000023018	0.585216
ENSMUSG00000023026	0.505656
ENSMUSG00000023027	0.0326088
ENSMUSG00000023072	0.551986
ENSMUSG00000023088	0.570446
ENSMUSG00000023104	0.542836
ENSMUSG00000023106	0.643392
ENSMUSG00000023110	0.39085
ENSMUSG00000023147	0.809714
ENSMUSG00000023150	0.533797
ENSMUSG00000023159	0.793934
ENSMUSG00000023236	0.26542
ENSMUSG00000023259	0.283566
ENSMUSG00000023262	0.493486
ENSMUSG00000023284	0.152435
ENSMUSG00000023467	0.603787
ENSMUSG00000023473	0.759629
ENSMUSG00000023495	0.750118
ENSMUSG00000023505	0.893423
ENSMUSG00000023707	0.21824
ENSMUSG00000023723	0.423608
ENSMUSG00000023791	0.420563
ENSMUSG00000023827	0.738129
ENSMUSG00000023830	0.291617
ENSMUSG00000023832	0.749578
ENSMUSG00000023852	0.490542
ENSMUSG00000023883	0.689081
ENSMUSG00000023885	0.870569
ENSMUSG00000023912	0.594591
ENSMUSG00000023923	0.343328
ENSMUSG00000023927	0.830492
ENSMUSG00000023931	0.808381
ENSMUSG00000023932	0.490106
ENSMUSG00000023961	0.104842
ENSMUSG00000023963	0.571813
ENSMUSG00000023965	0.153247
ENSMUSG00000023966	0.79376
ENSMUSG00000023971	0.0113921
ENSMUSG00000023988	0.304379
ENSMUSG00000024006	0.618352
ENSMUSG00000024008	0.622586
ENSMUSG00000024018	0.151605
ENSMUSG00000024043	0.730958
ENSMUSG00000024045	0.279585
ENSMUSG00000024054	0.652328
ENSMUSG00000024056	0.919039
ENSMUSG00000024064	0.781032
ENSMUSG00000024068	0.873585
ENSMUSG00000024073	0.291907
ENSMUSG00000024074	0.327817
ENSMUSG00000024082	0.116099
ENSMUSG00000024084	0.591735
ENSMUSG00000024097	0.835438
ENSMUSG00000024098	0.345642
ENSMUSG00000024109	0.850395
ENSMUSG00000024112	0.722181
ENSMUSG00000024135	0.653414
ENSMUSG00000024137	0.567244
ENSMUSG00000024146	0.206484
ENSMUSG00000024151	0.754073
ENSMUSG00000024160	0.602215
ENSMUSG00000024165	0.913061
ENSMUSG00000024170	0.387771
ENSMUSG00000024172	0.736718
ENSMUSG00000024174	0.432254
ENSMUSG00000024186	0.671802
ENSMUSG00000024187	0.290787
ENSMUSG00000024188	0.511488
ENSMUSG00000024201	0.783085
ENSMUSG00000024205	0.606652
ENSMUSG00000024212	0.693038
ENSMUSG00000024217	0.219296
ENSMUSG00000024220	0.297354
ENSMUSG00000024222	0.901104
ENSMUSG00000024228	0.144619
ENSMUSG00000024241	0.719466
ENSMUSG00000024246	0.765308
ENSMUSG00000024248	0.0238913
ENSMUSG00000024258	0.705843
ENSMUSG00000024260	0.781565
ENSMUSG00000024287	0.48121
ENSMUSG00000024293	0.246605
ENSMUSG00000024298	0.776606
ENSMUSG00000024299	0.537332
ENSMUSG00000024301	0.816349
ENSMUSG00000024308	0.150003
ENSMUSG00000024317	0.265827
ENSMUSG00000024319	0.449531
ENSMUSG00000024331	0.520677
ENSMUSG00000024335	0.419958
ENSMUSG00000024349	0.775515
ENSMUSG00000024359	0.183274
ENSMUSG00000024360	0.490092
ENSMUSG00000024366	0.793934
ENSMUSG00000024369	0.714318
ENSMUSG00000024376	0.915315
ENSMUSG00000024378	0.834731
ENSMUSG00000024379	0.793934
ENSMUSG00000024382	0.423077
ENSMUSG00000024392	0.207386
ENSMUSG00000024402	0.889348
ENSMUSG00000024404	0.4775
ENSMUSG00000024410	0.318986
ENSMUSG00000024413	0.650178
ENSMUSG00000024425	0.675356
ENSMUSG00000024426	0.901217
ENSMUSG00000024427	0.242163
ENSMUSG00000024440	0.823574
ENSMUSG00000024442	0.345669
ENSMUSG00000024457	0.191908
ENSMUSG00000024479	0.596986
ENSMUSG00000024483	0.278729
ENSMUSG00000024500	0.810729
ENSMUSG00000024501	0.897835
ENSMUSG00000024502	0.415584
ENSMUSG00000024521	0.79363
ENSMUSG00000024526	0.815901
ENSMUSG00000024528	0.782815
ENSMUSG00000024534	0.757258
ENSMUSG00000024538	0.457782
ENSMUSG00000024542	0.874638
ENSMUSG00000024544	0.182615
ENSMUSG00000024548	0.512764
ENSMUSG00000024561	0.474102
ENSMUSG00000024590	0.566539
ENSMUSG00000024593	0.126219
ENSMUSG00000024594	0.465505
ENSMUSG00000024601	0.777166
ENSMUSG00000024604	0.701296
ENSMUSG00000024608	0.729548
ENSMUSG00000024622	0.632698
ENSMUSG00000024642	0.596485
ENSMUSG00000024646	0.787538
ENSMUSG00000024660	0.485841
ENSMUSG00000024661	0.375933
ENSMUSG00000024663	0.851451
ENSMUSG00000024666	0.65283
ENSMUSG00000024677	0.793934
ENSMUSG00000024691	0.709647
ENSMUSG00000024697	0.585655
ENSMUSG00000024713	0.811423
ENSMUSG00000024742	0.572951
ENSMUSG00000024758	0.846057
ENSMUSG00000024759	0.741666
ENSMUSG00000024773	0.270054
ENSMUSG00000024777	0.32305
ENSMUSG00000024784	0.793934
ENSMUSG00000024797	0.595776
ENSMUSG00000024800	0.472144
ENSMUSG00000024811	0.298524
ENSMUSG00000024816	0.477496
ENSMUSG00000024817	0.685234
ENSMUSG00000024818	0.0664921
ENSMUSG00000024826	0.427233
ENSMUSG00000024827	0.318413
ENSMUSG00000024829	0.354829
ENSMUSG00000024833	0.5304
ENSMUSG00000024841	0.406988
ENSMUSG00000024844	0.631118
ENSMUSG00000024846	0.634848
ENSMUSG00000024855	0.62047
ENSMUSG00000024858	0.0584435
ENSMUSG00000024873	0.445839
ENSMUSG00000024885	0.736113
ENSMUSG00000024897	0.441741
ENSMUSG00000024913	0.534867
ENSMUSG00000024914	0.200327
ENSMUSG00000024925	0.314729
ENSMUSG00000024927	0.602185
ENSMUSG00000024937	0.975884
ENSMUSG00000024939	0.547727
ENSMUSG00000024943	0.296723
ENSMUSG00000024949	0.519032
ENSMUSG00000024952	0.532689
ENSMUSG00000024969	0.598629
ENSMUSG00000024975	0.366693
ENSMUSG00000024976	0.887554
ENSMUSG00000024989	0.89834
ENSMUSG00000024998	0.481187
ENSMUSG00000025007	0.353154
ENSMUSG00000025010	0.688873
ENSMUSG00000025019	0.268775
ENSMUSG00000025024	0.431824
ENSMUSG00000025027	0.439936
ENSMUSG00000025041	0.820735
ENSMUSG00000025047	0.706136
ENSMUSG00000025050	0.644464
ENSMUSG00000025094	0.660206
ENSMUSG00000025103	0.234046
ENSMUSG00000025104	0.743261
ENSMUSG00000025130	0.808361
ENSMUSG00000025134	0.751429
ENSMUSG00000025135	0.615879
ENSMUSG00000025137	0.560045
ENSMUSG00000025144	0.351877
ENSMUSG00000025145	0.509791
ENSMUSG00000025153	0.64262
ENSMUSG00000025154	0.623236
ENSMUSG00000025156	0.754059
ENSMUSG00000025157	0.538332
ENSMUSG00000025159	0.470637
ENSMUSG00000025162	0.0388491
ENSMUSG00000025176	0.203103
ENSMUSG00000025200	0.541598
ENSMUSG00000025208	0.194774
ENSMUSG00000025212	0.026907
ENSMUSG00000025220	0.767589
ENSMUSG00000025227	0.0301387
ENSMUSG00000025228	0.709585
ENSMUSG00000025236	0.554772
ENSMUSG00000025239	0.189166
ENSMUSG00000025255	0.71938
ENSMUSG00000025260	0.674749
ENSMUSG00000025268	0.818395
ENSMUSG00000025269	0.731197
ENSMUSG00000025272	0.862444
ENSMUSG00000025278	0.627758
ENSMUSG00000025289	0.754545
ENSMUSG00000025290	0.752281
ENSMUSG00000025332	0.385725
ENSMUSG00000025354	0.409244
ENSMUSG00000025357	0.681224
ENSMUSG00000025358	0.74008
ENSMUSG00000025362	0.781274
ENSMUSG00000025364	0.817116
ENSMUSG00000025369	0.160349
ENSMUSG00000025371	0.831002
ENSMUSG00000025374	0.676092
ENSMUSG00000025395	0.710139
ENSMUSG00000025422	0.561922
ENSMUSG00000025427	0.85987
ENSMUSG00000025437	0.83908
ENSMUSG00000025439	0.593122
ENSMUSG00000025450	0.899319
ENSMUSG00000025470	0.662025
ENSMUSG00000025474	0.899413
ENSMUSG00000025475	0.325376
ENSMUSG00000025478	0.487682
ENSMUSG00000025485	0.375612
ENSMUSG00000025492	0.673449
ENSMUSG00000025503	0.542381
ENSMUSG00000025508	0.710572
ENSMUSG00000025525	0.361958
ENSMUSG00000025529	0.661457
ENSMUSG00000025534	0.420695
ENSMUSG00000025555	0.57178
ENSMUSG00000025571	0.675447
ENSMUSG00000025574	0.758908
ENSMUSG00000025577	0.441628
ENSMUSG00000025580	0.747635
ENSMUSG00000025584	0.151266
ENSMUSG00000025591	0.826483
ENSMUSG00000025608	0.676353
ENSMUSG00000025613	0.654779
ENSMUSG00000025626	0.625815
ENSMUSG00000025646	0.476823
ENSMUSG00000025648	0.482555
ENSMUSG00000025723	0.201923
ENSMUSG00000025724	0.740866
ENSMUSG00000025726	0.810152
ENSMUSG00000025743	0.626176
ENSMUSG00000025762	0.399429
ENSMUSG00000025785	0.425821
ENSMUSG00000025789	0.684476
ENSMUSG00000025793	0.737884
ENSMUSG00000025794	0.699383
ENSMUSG00000025809	0.560126
ENSMUSG00000025810	0.666666
ENSMUSG00000025812	0.874015
ENSMUSG00000025815	0.61619
ENSMUSG00000025816	0.672312
ENSMUSG00000025817	0.468653
ENSMUSG00000025823	0.292244
ENSMUSG00000025855	0.332042
ENSMUSG00000025857	0.48948
ENSMUSG00000025858	0.285551
ENSMUSG00000025862	0.30605
ENSMUSG00000025867	0.673114
ENSMUSG00000025871	0.481331
ENSMUSG00000025875	0.646446
ENSMUSG00000025880	0.324661
ENSMUSG00000025885	0.239393
ENSMUSG00000025917	0.546769
ENSMUSG00000025921	0.340647
ENSMUSG00000025925	0.514499
ENSMUSG00000025927	0.432076
ENSMUSG00000025932	0.836354
ENSMUSG00000025950	0.868671
ENSMUSG00000025959	0.902719
ENSMUSG00000025961	0.446535
ENSMUSG00000025962	0.652661
ENSMUSG00000025967	0.782664
ENSMUSG00000025971	0.628885
ENSMUSG00000025978	0.50738
ENSMUSG00000025982	0.906711
ENSMUSG00000025995	0.576133
ENSMUSG00000026004	0.562787
ENSMUSG00000026018	0.827484
ENSMUSG00000026021	0.901672
ENSMUSG00000026024	0.139347
ENSMUSG00000026035	0.632348
ENSMUSG00000026036	0.421274
ENSMUSG00000026048	0.560449
ENSMUSG00000026058	0.813313
ENSMUSG00000026074	0.431854
ENSMUSG00000026083	0.186015
ENSMUSG00000026087	0.0536121
ENSMUSG00000026097	0.535913
ENSMUSG00000026116	0.76354
ENSMUSG00000026121	0.64272
ENSMUSG00000026155	0.145888
ENSMUSG00000026171	0.607006
ENSMUSG00000026174	0.701218
ENSMUSG00000026176	0.427018
ENSMUSG00000026185	0.446667
ENSMUSG00000026187	0.499707
ENSMUSG00000026188	0.79673
ENSMUSG00000026196	0.772844
ENSMUSG00000026207	0.337124
ENSMUSG00000026209	0.113948
ENSMUSG00000026213	0.750957
ENSMUSG00000026228	0.793934
ENSMUSG00000026229	0.267506
ENSMUSG00000026234	0.58374
ENSMUSG00000026238	0.688947
ENSMUSG00000026245	0.367765
ENSMUSG00000026247	0.28145
ENSMUSG00000026249	0.923362
ENSMUSG00000026254	0.372149
ENSMUSG00000026273	0.659172
ENSMUSG00000026274	0.553907
ENSMUSG00000026276	0.677142
ENSMUSG00000026277	0.323838
ENSMUSG00000026278	0.660782
ENSMUSG00000026281	0.473612
ENSMUSG00000026283	0.725496
ENSMUSG00000026309	0.644706
ENSMUSG00000026311	0.303557
ENSMUSG00000026312	0.696071
ENSMUSG00000026342	0.00467838
ENSMUSG00000026343	0.852694
ENSMUSG00000026344	0.840669
ENSMUSG00000026349	0.840488
ENSMUSG00000026355	0.672537
ENSMUSG00000026356	0.43192
ENSMUSG00000026374	0.677036
ENSMUSG00000026377	0.635232
ENSMUSG00000026380	0.690444
ENSMUSG00000026388	0.721222
ENSMUSG00000026395	0.731012
ENSMUSG00000026404	0.276512
ENSMUSG00000026447	0.953267
ENSMUSG00000026455	0.431302
ENSMUSG00000026463	0.445506
ENSMUSG00000026469	0.85056
ENSMUSG00000026470	0.163082
ENSMUSG00000026478	0.323101
ENSMUSG00000026491	0.825107
ENSMUSG00000026492	0.0546655
ENSMUSG00000026494	0.873164
ENSMUSG00000026495	0.624419
ENSMUSG00000026510	0.387907
ENSMUSG00000026547	0.61701
ENSMUSG00000026556	0.732562
ENSMUSG00000026563	0.481014
ENSMUSG00000026584	0.0434605
ENSMUSG00000026605	0.816132
ENSMUSG00000026608	0.420281
ENSMUSG00000026614	0.925437
ENSMUSG00000026615	0.762551
ENSMUSG00000026627	0.661965
ENSMUSG00000026634	0.504592
ENSMUSG00000026641	0.625587
ENSMUSG00000026643	0.92535
ENSMUSG00000026646	0.836475
ENSMUSG00000026662	0.76834
ENSMUSG00000026672	0.191221
ENSMUSG00000026674	0.804631
ENSMUSG00000026707	0.488635
ENSMUSG00000026708	0.656475
ENSMUSG00000026709	0.346152
ENSMUSG00000026726	0.867584
ENSMUSG00000026728	0.778876
ENSMUSG00000026734	0.805129
ENSMUSG00000026743	0.261358
ENSMUSG00000026753	0.394308
ENSMUSG00000026764	0.363034
ENSMUSG00000026775	0.573269
ENSMUSG00000026778	0.546954
ENSMUSG00000026782	0.483688
ENSMUSG00000026784	0.473756
ENSMUSG00000026788	0.23562
ENSMUSG00000026796	0.431163
ENSMUSG00000026799	0.686728
ENSMUSG00000026803	0.646819
ENSMUSG00000026812	0.00557392
ENSMUSG00000026821	0.532648
ENSMUSG00000026836	0.200829
ENSMUSG00000026843	0.587795
ENSMUSG00000026867	0.326468
ENSMUSG00000026869	0.291969
ENSMUSG00000026872	0.558304
ENSMUSG00000026880	0.119312
ENSMUSG00000026883	0.672878
ENSMUSG00000026915	0.937613
ENSMUSG00000026917	0.389664
ENSMUSG00000026918	0.790182
ENSMUSG00000026923	0.773119
ENSMUSG00000026930	0.852981
ENSMUSG00000026933	0.836038
ENSMUSG00000026944	0.142441
ENSMUSG00000026960	0.0578696
ENSMUSG00000026965	0.105986
ENSMUSG00000026966	0.763628
ENSMUSG00000026971	0.397964
ENSMUSG00000026972	0.607227
ENSMUSG00000026974	0.563126
ENSMUSG00000026977	0.546162
ENSMUSG00000026986	0.530381
ENSMUSG00000026987	0.604502
ENSMUSG00000026999	0.414167
ENSMUSG00000027011	0.779136
ENSMUSG00000027012	0.831822
ENSMUSG00000027014	0.145162
ENSMUSG00000027018	0.395015
ENSMUSG00000027070	0.796002
ENSMUSG00000027079	0.565501
ENSMUSG00000027122	0.507071
ENSMUSG00000027132	0.0595736
ENSMUSG00000027160	0.541234
ENSMUSG00000027162	0.751116
ENSMUSG00000027168	0.746939
ENSMUSG00000027184	0.258331
ENSMUSG00000027196	0.500391
ENSMUSG00000027198	0.608725
ENSMUSG00000027201	0.822457
ENSMUSG00000027203	0.201434
ENSMUSG00000027204	0.596744
ENSMUSG00000027217	0.85771
ENSMUSG00000027220	0.809323
ENSMUSG00000027221	0.589585
ENSMUSG00000027239	0.824576
ENSMUSG00000027242	0.775371
ENSMUSG00000027243	0.0851984
ENSMUSG00000027245	0.433114
ENSMUSG00000027253	0.69643
ENSMUSG00000027263	0.440617
ENSMUSG00000027272	0.415609
ENSMUSG00000027281	0.737937
ENSMUSG00000027286	0.495054
ENSMUSG00000027291	0.653984
ENSMUSG00000027306	0.85463
ENSMUSG00000027318	0.844344
ENSMUSG00000027323	0.321867
ENSMUSG00000027326	0.93422
ENSMUSG00000027329	0.674843
ENSMUSG00000027330	0.547959
ENSMUSG00000027331	0.930252
ENSMUSG00000027338	0.890889
ENSMUSG00000027339	0.60338
ENSMUSG00000027342	0.69475
ENSMUSG00000027346	0.749086
ENSMUSG00000027353	0.610983
ENSMUSG00000027357	0.321876
ENSMUSG00000027359	0.433247
ENSMUSG00000027366	0.618108
ENSMUSG00000027368	0.503336
ENSMUSG00000027379	0.45409
ENSMUSG00000027387	0.724614
ENSMUSG00000027394	0.387387
ENSMUSG00000027405	0.559175
ENSMUSG00000027408	0.672104
ENSMUSG00000027419	0.572006
ENSMUSG00000027424	0.644828
ENSMUSG00000027428	0.415184
ENSMUSG00000027434	0.0382824
ENSMUSG00000027455	0.80034
ENSMUSG00000027459	0.718669
ENSMUSG00000027469	0.690187
ENSMUSG00000027479	0.72186
ENSMUSG00000027490	0.828056
ENSMUSG00000027496	0.670926
ENSMUSG00000027499	0.881081
ENSMUSG00000027500	0.772995
ENSMUSG00000027510	0.331842
ENSMUSG00000027520	0.343538
ENSMUSG00000027533	0.733504
ENSMUSG00000027534	0.906984
ENSMUSG00000027551	0.603149
ENSMUSG00000027566	0.695265
ENSMUSG00000027574	0.597287
ENSMUSG00000027575	0.729418
ENSMUSG00000027584	0.779897
ENSMUSG00000027597	0.0424035
ENSMUSG00000027601	0.448753
ENSMUSG00000027603	0.410403
ENSMUSG00000027613	0.615331
ENSMUSG00000027628	0.0237529
ENSMUSG00000027635	0.113987
ENSMUSG00000027642	0.0132901
ENSMUSG00000027649	0.838561
ENSMUSG00000027651	0.367213
ENSMUSG00000027660	0.249282
ENSMUSG00000027661	0.655443
ENSMUSG00000027671	0.647885
ENSMUSG00000027676	0.713991
ENSMUSG00000027679	0.242685
ENSMUSG00000027694	0.307785
ENSMUSG00000027699	0.717651
ENSMUSG00000027708	0.57337
ENSMUSG00000027709	0.280804
ENSMUSG00000027715	0.759547
ENSMUSG00000027722	0.177476
ENSMUSG00000027742	0.398882
ENSMUSG00000027746	0.591102
ENSMUSG00000027748	0.765335
ENSMUSG00000027750	0.596635
ENSMUSG00000027751	0.725761
ENSMUSG00000027752	0.921802
ENSMUSG00000027787	0.364949
ENSMUSG00000027792	0.762305
ENSMUSG00000027797	0.583536
ENSMUSG00000027805	0.483894
ENSMUSG00000027806	0.653053
ENSMUSG00000027811	0.416872
ENSMUSG00000027823	0.23501
ENSMUSG00000027828	0.73256
ENSMUSG00000027840	0.695566
ENSMUSG00000027848	0.622561
ENSMUSG00000027849	0.805214
ENSMUSG00000027852	0.955263
ENSMUSG00000027864	0.717483
ENSMUSG00000027865	0.358308
ENSMUSG00000027868	0.751406
ENSMUSG00000027881	0.276397
ENSMUSG00000027883	0.387089
ENSMUSG00000027887	0.742993
ENSMUSG00000027900	0.255037
ENSMUSG00000027905	0.122983
ENSMUSG00000027907	0.400255
ENSMUSG00000027952	0.673789
ENSMUSG00000027957	0.52579
ENSMUSG00000027966	0.677284
ENSMUSG00000027977	0.751306
ENSMUSG00000027978	0.793934
ENSMUSG00000027984	0.514511
ENSMUSG00000027993	0.669424
ENSMUSG00000027994	0.781073
ENSMUSG00000027996	0.743201
ENSMUSG00000028015	0.721878
ENSMUSG00000028017	0.678891
ENSMUSG00000028019	0.848495
ENSMUSG00000028033	0.620945
ENSMUSG00000028034	0.618996
ENSMUSG00000028044	0.794271
ENSMUSG00000028047	0.634722
ENSMUSG00000028051	0.948765
ENSMUSG00000028053	0.49279
ENSMUSG00000028059	0.779413
ENSMUSG00000028060	0.319645
ENSMUSG00000028066	0.888793
ENSMUSG00000028068	0.801073
ENSMUSG00000028069	0.779929
ENSMUSG00000028076	0.813282
ENSMUSG00000028078	0.782694
ENSMUSG00000028081	0.832161
ENSMUSG00000028093	0.899628
ENSMUSG00000028096	0.338551
ENSMUSG00000028133	0.560213
ENSMUSG00000028134	0.849251
ENSMUSG00000028159	0.539318
ENSMUSG00000028184	0.368783
ENSMUSG00000028191	0.51065
ENSMUSG00000028194	0.734055
ENSMUSG00000028195	0.502152
ENSMUSG00000028223	0.724229
ENSMUSG00000028228	0.665756
ENSMUSG00000028229	0.563824
ENSMUSG00000028234	0.81565
ENSMUSG00000028246	0.763082
ENSMUSG00000028256	0.101151
ENSMUSG00000028266	0.651518
ENSMUSG00000028274	0.297962
ENSMUSG00000028278	0.670751
ENSMUSG00000028282	0.693536
ENSMUSG00000028287	0.793934
ENSMUSG00000028292	0.326783
ENSMUSG00000028293	0.496248
ENSMUSG00000028309	0.790393
ENSMUSG00000028312	0.957182
ENSMUSG00000028318	0.695793
ENSMUSG00000028322	0.261584
ENSMUSG00000028334	0.0539499
ENSMUSG00000028344	0.685855
ENSMUSG00000028347	0.916462
ENSMUSG00000028358	0.894107
ENSMUSG00000028360	0.938066
ENSMUSG00000028367	0.391007
ENSMUSG00000028378	0.762496
ENSMUSG00000028382	0.585652
ENSMUSG00000028385	0.207688
ENSMUSG00000028389	0.878086
ENSMUSG00000028391	0.869788
ENSMUSG00000028392	0.311797
ENSMUSG00000028393	0.372875
ENSMUSG00000028394	0.234765
ENSMUSG00000028409	0.495347
ENSMUSG00000028410	0.570688
ENSMUSG00000028411	0.262987
ENSMUSG00000028423	0.461042
ENSMUSG00000028435	0.793934
ENSMUSG00000028441	0.357933
ENSMUSG00000028443	0.0881942
ENSMUSG00000028459	0.81671
ENSMUSG00000028469	0.268786
ENSMUSG00000028470	0.0751463
ENSMUSG00000028476	0.471959
ENSMUSG00000028484	0.479415
ENSMUSG00000028495	0.597366
ENSMUSG00000028496	0.734599
ENSMUSG00000028519	0.672377
ENSMUSG00000028521	0.459316
ENSMUSG00000028522	0.0865467
ENSMUSG00000028525	0.744256
ENSMUSG00000028540	0.475744
ENSMUSG00000028541	0.673454
ENSMUSG00000028550	0.399898
ENSMUSG00000028551	0.265392
ENSMUSG00000028552	0.383238
ENSMUSG00000028553	0.634589
ENSMUSG00000028560	0.641457
ENSMUSG00000028567	0.501313
ENSMUSG00000028572	0.471027
ENSMUSG00000028580	0.51022
ENSMUSG00000028581	0.446673
ENSMUSG00000028599	0.73329
ENSMUSG00000028601	0.151436
ENSMUSG00000028609	0.663891
ENSMUSG00000028619	0.444767
ENSMUSG00000028639	0.745489
ENSMUSG00000028643	0.852549
ENSMUSG00000028651	0.665693
ENSMUSG00000028653	0.602729
ENSMUSG00000028655	0.568047
ENSMUSG00000028664	0.653025
ENSMUSG00000028668	0.575098
ENSMUSG00000028670	0.295289
ENSMUSG00000028672	0.353503
ENSMUSG00000028678	0.83453
ENSMUSG00000028684	0.163642
ENSMUSG00000028688	0.188094
ENSMUSG00000028691	0.677121
ENSMUSG00000028692	0.243324
ENSMUSG00000028693	0.940137
ENSMUSG00000028702	0.809856
ENSMUSG00000028741	0.274026
ENSMUSG00000028753	0.84837
ENSMUSG00000028757	0.512949
ENSMUSG00000028788	0.734411
ENSMUSG00000028790	0.416503
ENSMUSG00000028796	0.516447
ENSMUSG00000028798	0.588502
ENSMUSG00000028799	0.0906902
ENSMUSG00000028807	0.831187
ENSMUSG00000028809	0.714676
ENSMUSG00000028813	0.572033
ENSMUSG00000028820	0.541762
ENSMUSG00000028821	0.627708
ENSMUSG00000028822	0.594175
ENSMUSG00000028826	0.358918
ENSMUSG00000028832	0.914625
ENSMUSG00000028843	0.825684
ENSMUSG00000028845	0.642487
ENSMUSG00000028850	0.418546
ENSMUSG00000028862	0.697134
ENSMUSG00000028868	0.855132
ENSMUSG00000028869	0.752482
ENSMUSG00000028873	0.666149
ENSMUSG00000028876	0.793457
ENSMUSG00000028879	0.494931
ENSMUSG00000028882	0.0146431
ENSMUSG00000028890	0.378683
ENSMUSG00000028896	0.600763
ENSMUSG00000028899	0.188437
ENSMUSG00000028901	0.687166
ENSMUSG00000028907	0.646537
ENSMUSG00000028910	0.232161
ENSMUSG00000028933	0.181951
ENSMUSG00000028936	0.884699
ENSMUSG00000028944	0.245282
ENSMUSG00000028949	0.304109
ENSMUSG00000028950	0.684999
ENSMUSG00000028958	0.183567
ENSMUSG00000028964	0.127938
ENSMUSG00000028973	0.236082
ENSMUSG00000028988	0.911863
ENSMUSG00000028995	0.824748
ENSMUSG00000028999	0.379594
ENSMUSG00000029003	0.567162
ENSMUSG00000029004	0.838996
ENSMUSG00000029005	0.795484
ENSMUSG00000029014	0.65367
ENSMUSG00000029027	0.314439
ENSMUSG00000029033	0.338204
ENSMUSG00000029034	0.549932
ENSMUSG00000029036	0.476547
ENSMUSG00000029056	0.634569
ENSMUSG00000029059	0.381526
ENSMUSG00000029062	0.288274
ENSMUSG00000029064	0.768317
ENSMUSG00000029066	0.357372
ENSMUSG00000029094	0.852313
ENSMUSG00000029098	0.226047
ENSMUSG00000029104	0.051561
ENSMUSG00000029106	0.632733
ENSMUSG00000029108	0.677743
ENSMUSG00000029111	0.37767
ENSMUSG00000029121	0.662137
ENSMUSG00000029123	0.846562
ENSMUSG00000029142	0.48544
ENSMUSG00000029146	0.384244
ENSMUSG00000029151	0.847745
ENSMUSG00000029162	0.438592
ENSMUSG00000029165	0.662998
ENSMUSG00000029168	0.829017
ENSMUSG00000029173	0.652657
ENSMUSG00000029176	0.615939
ENSMUSG00000029177	0.786339
ENSMUSG00000029191	0.452966
ENSMUSG00000029192	0.877343
ENSMUSG00000029199	0.276098
ENSMUSG00000029223	0.871669
ENSMUSG00000029229	0.583556
ENSMUSG00000029245	0.464238
ENSMUSG00000029249	0.838421
ENSMUSG00000029265	0.680825
ENSMUSG00000029267	0.574774
ENSMUSG00000029276	0.269421
ENSMUSG00000029283	0.481451
ENSMUSG00000029312	0.25504
ENSMUSG00000029326	0.485043
ENSMUSG00000029328	0.756485
ENSMUSG00000029335	0.790386
ENSMUSG00000029338	0.397986
ENSMUSG00000029345	0.227628
ENSMUSG00000029387	0.361462
ENSMUSG00000029392	0.389732
ENSMUSG00000029394	0.419578
ENSMUSG00000029401	0.634638
ENSMUSG00000029415	0.381729
ENSMUSG00000029423	0.803858
ENSMUSG00000029430	0.693257
ENSMUSG00000029433	0.44843
ENSMUSG00000029440	0.247307
ENSMUSG00000029447	0.651933
ENSMUSG00000029454	0.421167
ENSMUSG00000029465	0.530645
ENSMUSG00000029466	0.0611684
ENSMUSG00000029472	0.79127
ENSMUSG00000029475	0.775937
ENSMUSG00000029501	0.166463
ENSMUSG00000029502	0.439315
ENSMUSG00000029505	0.785012
ENSMUSG00000029510	0.936916
ENSMUSG00000029513	0.673572
ENSMUSG00000029521	0.770778
ENSMUSG00000029534	0.766074
ENSMUSG00000029546	0.774313
ENSMUSG00000029547	0.128948
ENSMUSG00000029550	0.433559
ENSMUSG00000029563	0.826705
ENSMUSG00000029575	0.577317
ENSMUSG00000029581	0.752751
ENSMUSG00000029592	0.416622
ENSMUSG00000029594	0.541859
ENSMUSG00000029610	0.523683
ENSMUSG00000029614	0.827877
ENSMUSG00000029623	0.537651
ENSMUSG00000029629	0.722546
ENSMUSG00000029633	0.416616
ENSMUSG00000029638	0.701305
ENSMUSG00000029642	0.553772
ENSMUSG00000029659	0.48245
ENSMUSG00000029669	0.124707
ENSMUSG00000029672	0.788676
ENSMUSG00000029676	0.413218
ENSMUSG00000029686	0.644377
ENSMUSG00000029687	0.8015
ENSMUSG00000029699	0.717197
ENSMUSG00000029701	0.188824
ENSMUSG00000029705	0.848449
ENSMUSG00000029710	0.779152
ENSMUSG00000029712	0.835549
ENSMUSG00000029713	0.647604
ENSMUSG00000029720	0.380219
ENSMUSG00000029726	0.337454
ENSMUSG00000029729	0.0962646
ENSMUSG00000029730	0.623231
ENSMUSG00000029752	0.126729
ENSMUSG00000029759	0.673349
ENSMUSG00000029761	0.587167
ENSMUSG00000029762	0.190179
ENSMUSG00000029763	0.0613537
ENSMUSG00000029767	0.490825
ENSMUSG00000029775	0.89463
ENSMUSG00000029787	0.360935
ENSMUSG00000029802	0.676033
ENSMUSG00000029814	0.389315
ENSMUSG00000029821	0.523734
ENSMUSG00000029823	0.51943
ENSMUSG00000029833	0.144444
ENSMUSG00000029836	0.351374
ENSMUSG00000029838	0.693118
ENSMUSG00000029840	0.806883
ENSMUSG00000029847	0.640511
ENSMUSG00000029861	0.0915161
ENSMUSG00000029863	0.860225
ENSMUSG00000029875	0.712623
ENSMUSG00000029878	0.870819
ENSMUSG00000029910	0.225994
ENSMUSG00000029920	0.865775
ENSMUSG00000029993	0.353037
ENSMUSG00000030000	0.771186
ENSMUSG00000030002	0.603299
ENSMUSG00000030007	0.5655
ENSMUSG00000030016	0.366502
ENSMUSG00000030019	0.388619
ENSMUSG00000030042	0.42204
ENSMUSG00000030051	0.516054
ENSMUSG00000030056	0.743095
ENSMUSG00000030057	0.700816
ENSMUSG00000030058	0.327989
ENSMUSG00000030060	0.572796
ENSMUSG00000030061	0.283644
ENSMUSG00000030062	0.48544
ENSMUSG00000030064	0.760793
ENSMUSG00000030068	0.777632
ENSMUSG00000030074	0.628021
ENSMUSG00000030077	0.880725
ENSMUSG00000030079	0.21107
ENSMUSG00000030083	0.575248
ENSMUSG00000030084	0.852732
ENSMUSG00000030091	0.693813
ENSMUSG00000030104	0.110163
ENSMUSG00000030124	0.626125
ENSMUSG00000030125	0.569596
ENSMUSG00000030138	0.300319
ENSMUSG00000030166	0.455925
ENSMUSG00000030170	0.793934
ENSMUSG00000030172	0.585421
ENSMUSG00000030188	0.244045
ENSMUSG00000030204	0.448401
ENSMUSG00000030207	0.468572
ENSMUSG00000030209	0.243913
ENSMUSG00000030223	0.605552
ENSMUSG00000030225	0.12115
ENSMUSG00000030231	0.877991
ENSMUSG00000030245	0.56215
ENSMUSG00000030247	0.274164
ENSMUSG00000030249	0.800245
ENSMUSG00000030257	0.627077
ENSMUSG00000030269	0.326006
ENSMUSG00000030271	0.518444
ENSMUSG00000030291	0.72247
ENSMUSG00000030307	0.236747
ENSMUSG00000030313	0.252007
ENSMUSG00000030314	0.352263
ENSMUSG00000030315	0.548411
ENSMUSG00000030316	0.836869
ENSMUSG00000030346	0.749009
ENSMUSG00000030347	0.735531
ENSMUSG00000030357	0.256125
ENSMUSG00000030374	0.901509
ENSMUSG00000030386	0.654367
ENSMUSG00000030401	0.537173
ENSMUSG00000030407	0.224986
ENSMUSG00000030411	0.660821
ENSMUSG00000030417	0.548204
ENSMUSG00000030423	0.380828
ENSMUSG00000030424	0.640672
ENSMUSG00000030431	0.586334
ENSMUSG00000030443	0.322074
ENSMUSG00000030447	0.239434
ENSMUSG00000030451	0.433583
ENSMUSG00000030452	0.232365
ENSMUSG00000030469	0.753462
ENSMUSG00000030499	0.708292
ENSMUSG00000030512	0.853366
ENSMUSG00000030515	0.456423
ENSMUSG00000030519	0.360893
ENSMUSG00000030533	0.74638
ENSMUSG00000030536	0.745317
ENSMUSG00000030545	0.286184
ENSMUSG00000030551	0.175687
ENSMUSG00000030555	0.76242
ENSMUSG00000030560	0.729021
ENSMUSG00000030584	0.561293
ENSMUSG00000030613	0.683972
ENSMUSG00000030615	0.344259
ENSMUSG00000030630	0.505311
ENSMUSG00000030641	0.487023
ENSMUSG00000030643	0.0597332
ENSMUSG00000030649	0.194453
ENSMUSG00000030654	0.689346
ENSMUSG00000030660	0.501809
ENSMUSG00000030663	0.65931
ENSMUSG00000030669	0.819157
ENSMUSG00000030691	0.492989
ENSMUSG00000030697	0.238804
ENSMUSG00000030706	0.200864
ENSMUSG00000030707	0.642102
ENSMUSG00000030714	0.485607
ENSMUSG00000030722	0.675892
ENSMUSG00000030726	0.824356
ENSMUSG00000030729	0.799626
ENSMUSG00000030735	0.0453373
ENSMUSG00000030738	0.0675905
ENSMUSG00000030744	0.766297
ENSMUSG00000030750	0.912362
ENSMUSG00000030751	0.447665
ENSMUSG00000030759	0.250247
ENSMUSG00000030760	0.571872
ENSMUSG00000030766	0.755468
ENSMUSG00000030768	0.481864
ENSMUSG00000030792	0.810417
ENSMUSG00000030796	0.617864
ENSMUSG00000030802	0.243613
ENSMUSG00000030811	0.734937
ENSMUSG00000030814	0.747927
ENSMUSG00000030815	0.119243
ENSMUSG00000030839	0.786152
ENSMUSG00000030842	0.140359
ENSMUSG00000030846	0.521254
ENSMUSG00000030861	0.627898
ENSMUSG00000030868	0.516038
ENSMUSG00000030872	0.688592
ENSMUSG00000030876	0.615021
ENSMUSG00000030888	0.379967
ENSMUSG00000030890	0.251554
ENSMUSG00000030917	0.634804
ENSMUSG00000030929	0.701486
ENSMUSG00000030930	0.598924
ENSMUSG00000030965	0.555972
ENSMUSG00000030967	0.305563
ENSMUSG00000030970	0.198729
ENSMUSG00000030983	0.469018
ENSMUSG00000031004	0.877758
ENSMUSG00000031010	0.224347
ENSMUSG00000031012	0.709944
ENSMUSG00000031015	0.792222
ENSMUSG00000031023	0.156562
ENSMUSG00000031024	0.487191
ENSMUSG00000031066	0.681453
ENSMUSG00000031068	0.741698
ENSMUSG00000031074	0.554355
ENSMUSG00000031077	0.649517
ENSMUSG00000031078	0.524005
ENSMUSG00000031079	0.374729
ENSMUSG00000031093	0.921032
ENSMUSG00000031104	0.626345
ENSMUSG00000031112	0.793934
ENSMUSG00000031134	0.768342
ENSMUSG00000031137	0.414411
ENSMUSG00000031145	0.736664
ENSMUSG00000031146	0.240511
ENSMUSG00000031148	0.58724
ENSMUSG00000031150	0.260078
ENSMUSG00000031158	0.718996
ENSMUSG00000031161	0.603631
ENSMUSG00000031166	0.42871
ENSMUSG00000031167	0.786192
ENSMUSG00000031174	0.723413
ENSMUSG00000031197	0.315233
ENSMUSG00000031201	0.539651
ENSMUSG00000031209	0.847861
ENSMUSG00000031226	0.602414
ENSMUSG00000031229	0.636925
ENSMUSG00000031239	0.827813
ENSMUSG00000031246	0.494224
ENSMUSG00000031256	0.331277
ENSMUSG00000031273	0.728393
ENSMUSG00000031284	0.634765
ENSMUSG00000031285	0.825593
ENSMUSG00000031295	0.474417
ENSMUSG00000031297	0.652273
ENSMUSG00000031302	0.656135
ENSMUSG00000031304	0.720849
ENSMUSG00000031310	0.890899
ENSMUSG00000031311	0.756499
ENSMUSG00000031312	0.793934
ENSMUSG00000031314	0.48051
ENSMUSG00000031320	0.74247
ENSMUSG00000031327	0.22352
ENSMUSG00000031337	0.269848
ENSMUSG00000031342	0.307368
ENSMUSG00000031343	0.83087
ENSMUSG00000031358	0.35615
ENSMUSG00000031360	0.616749
ENSMUSG00000031365	0.760537
ENSMUSG00000031371	0.597046
ENSMUSG00000031374	0.817189
ENSMUSG00000031378	0.506321
ENSMUSG00000031381	0.357517
ENSMUSG00000031391	0.798285
ENSMUSG00000031398	0.906444
ENSMUSG00000031399	0.350909
ENSMUSG00000031429	0.407534
ENSMUSG00000031441	0.196623
ENSMUSG00000031442	0.85135
ENSMUSG00000031453	0.548305
ENSMUSG00000031458	0.391608
ENSMUSG00000031479	0.283102
ENSMUSG00000031480	0.758516
ENSMUSG00000031483	0.653913
ENSMUSG00000031486	0.493695
ENSMUSG00000031490	0.398498
ENSMUSG00000031502	0.688151
ENSMUSG00000031503	0.619919
ENSMUSG00000031506	0.793934
ENSMUSG00000031511	0.737636
ENSMUSG00000031520	0.00659647
ENSMUSG00000031527	0.381715
ENSMUSG00000031529	0.071574
ENSMUSG00000031537	0.270471
ENSMUSG00000031539	0.398436
ENSMUSG00000031540	0.621715
ENSMUSG00000031555	0.000267098
ENSMUSG00000031562	0.58474
ENSMUSG00000031565	0.777828
ENSMUSG00000031575	0.248953
ENSMUSG00000031590	0.554815
ENSMUSG00000031592	0.571417
ENSMUSG00000031605	0.660151
ENSMUSG00000031622	0.754483
ENSMUSG00000031626	0.922746
ENSMUSG00000031628	0.58911
ENSMUSG00000031636	0.662947
ENSMUSG00000031642	0.0413652
ENSMUSG00000031657	0.253755
ENSMUSG00000031660	0.11565
ENSMUSG00000031667	0.142389
ENSMUSG00000031671	0.309021
ENSMUSG00000031683	0.488461
ENSMUSG00000031696	0.450244
ENSMUSG00000031697	0.791143
ENSMUSG00000031711	0.515874
ENSMUSG00000031715	0.652147
ENSMUSG00000031754	0.750587
ENSMUSG00000031756	0.841667
ENSMUSG00000031772	0.570251
ENSMUSG00000031790	0.245423
ENSMUSG00000031799	0.781957
ENSMUSG00000031802	0.794328
ENSMUSG00000031805	0.65754
ENSMUSG00000031812	0.113507
ENSMUSG00000031816	0.0991944
[truncated: 3,053 more rows]

## Sheet: ChartreuseClusterMembership
ensemblD	moduleMembership
ENSMUSG00000000031	0.90751
ENSMUSG00000000282	0.343488
ENSMUSG00000000411	0.926711
ENSMUSG00000000532	0.862122
ENSMUSG00000000568	0.610002
ENSMUSG00000000776	0.802395
ENSMUSG00000000782	0.762979
ENSMUSG00000001034	0.765886
ENSMUSG00000001065	0.818917
ENSMUSG00000001288	0.314039
ENSMUSG00000001419	0.456791
ENSMUSG00000001517	0.858314
ENSMUSG00000002111	0.979936
ENSMUSG00000002204	0.87831
ENSMUSG00000002320	0.402672
ENSMUSG00000002329	0.583799
ENSMUSG00000002342	0.328911
ENSMUSG00000002496	0.677038
ENSMUSG00000002602	0.367698
ENSMUSG00000002804	0.782222
ENSMUSG00000002881	0.687303
ENSMUSG00000002900	0.464577
ENSMUSG00000003032	0.735479
ENSMUSG00000003134	0.7094
ENSMUSG00000003154	0.366212
ENSMUSG00000003308	0.552599
ENSMUSG00000003354	0.846451
ENSMUSG00000003360	0.817974
ENSMUSG00000003410	0.692925
ENSMUSG00000003644	0.720244
ENSMUSG00000003778	0.800312
ENSMUSG00000004099	0.716369
ENSMUSG00000004328	0.506141
ENSMUSG00000004462	0.5434
ENSMUSG00000004508	0.431471
ENSMUSG00000004768	0.796782
ENSMUSG00000004815	0.887926
ENSMUSG00000004846	0.71901
ENSMUSG00000004872	0.897199
ENSMUSG00000004994	0.392062
ENSMUSG00000005057	0.590131
ENSMUSG00000005148	0.967672
ENSMUSG00000005370	0.701598
ENSMUSG00000005374	0.500797
ENSMUSG00000005465	0.994235
ENSMUSG00000005534	0.607667
ENSMUSG00000005628	0.780052
ENSMUSG00000005677	0.293172
ENSMUSG00000005699	0.505128
ENSMUSG00000005897	0.468933
ENSMUSG00000005899	0.593924
ENSMUSG00000005958	0.789548
ENSMUSG00000005980	0.988075
ENSMUSG00000006313	0.885273
ENSMUSG00000006369	0.757244
ENSMUSG00000006464	0.808192
ENSMUSG00000006519	0.709226
ENSMUSG00000006527	0.585478
ENSMUSG00000006538	0.994351
ENSMUSG00000006705	0.481826
ENSMUSG00000006720	0.80297
ENSMUSG00000006763	0.685696
ENSMUSG00000007122	0.874311
ENSMUSG00000007570	0.78469
ENSMUSG00000007670	0.240995
ENSMUSG00000007812	0.401903
ENSMUSG00000008305	0.789497
ENSMUSG00000008435	0.604379
ENSMUSG00000008976	0.543017
ENSMUSG00000009079	0.735276
ENSMUSG00000009112	0.679668
ENSMUSG00000009216	0.773785
ENSMUSG00000009621	0.490405
ENSMUSG00000010095	0.827065
ENSMUSG00000010608	0.691866
ENSMUSG00000010936	0.425832
ENSMUSG00000011171	0.967479
ENSMUSG00000011257	0.86351
ENSMUSG00000012777	0.994351
ENSMUSG00000012819	0.832675
ENSMUSG00000013846	0.935098
ENSMUSG00000014303	0.520389
ENSMUSG00000014599	0.978479
ENSMUSG00000014725	0.994351
ENSMUSG00000014778	0.396329
ENSMUSG00000014813	0.698012
ENSMUSG00000014959	0.893074
ENSMUSG00000015023	0.279917
ENSMUSG00000015189	0.584476
ENSMUSG00000015243	0.520152
ENSMUSG00000015484	0.826523
ENSMUSG00000015619	0.994366
ENSMUSG00000015711	0.271154
ENSMUSG00000015846	0.842137
ENSMUSG00000015944	0.705259
ENSMUSG00000016181	0.894817
ENSMUSG00000016495	0.679383
ENSMUSG00000016503	0.531262
ENSMUSG00000017132	0.385105
ENSMUSG00000017144	0.649204
ENSMUSG00000017421	0.607742
ENSMUSG00000017499	0.982413
ENSMUSG00000017747	0.51068
ENSMUSG00000018042	0.88615
ENSMUSG00000018068	0.735018
ENSMUSG00000018363	0.877745
ENSMUSG00000018411	0.680277
ENSMUSG00000018428	0.791844
ENSMUSG00000018581	0.73794
ENSMUSG00000018776	0.994351
ENSMUSG00000018809	0.568415
ENSMUSG00000018848	0.345474
ENSMUSG00000018899	0.87386
ENSMUSG00000018983	0.955429
ENSMUSG00000018986	0.888393
ENSMUSG00000019027	0.922868
ENSMUSG00000019789	0.719731
ENSMUSG00000019792	0.261283
ENSMUSG00000019823	0.669744
ENSMUSG00000019832	0.702247
ENSMUSG00000019843	0.264796
ENSMUSG00000019863	0.0461012
ENSMUSG00000019878	0.680107
ENSMUSG00000019889	0.908778
ENSMUSG00000019907	0.430082
ENSMUSG00000019947	0.779966
ENSMUSG00000019979	0.729863
ENSMUSG00000019988	0.61683
ENSMUSG00000020021	0.288898
ENSMUSG00000020032	0.455726
ENSMUSG00000020105	0.881015
ENSMUSG00000020143	0.920516
ENSMUSG00000020175	0.221676
ENSMUSG00000020182	0.921636
ENSMUSG00000020190	0.920445
ENSMUSG00000020205	0.76007
ENSMUSG00000020220	0.476762
ENSMUSG00000020256	0.563441
ENSMUSG00000020273	0.719109
ENSMUSG00000020346	0.349969
ENSMUSG00000020385	0.720569
ENSMUSG00000020409	0.673993
ENSMUSG00000020423	0.577815
ENSMUSG00000020431	0.44147
ENSMUSG00000020477	0.43151
ENSMUSG00000020493	0.893332
ENSMUSG00000020532	0.634799
ENSMUSG00000020544	0.824166
ENSMUSG00000020571	0.28102
ENSMUSG00000020580	0.630373
ENSMUSG00000020592	0.912652
ENSMUSG00000020610	0.459368
ENSMUSG00000020776	0.755844
ENSMUSG00000020830	0.99253
ENSMUSG00000020831	0.595581
ENSMUSG00000020847	0.690222
ENSMUSG00000020878	0.79149
ENSMUSG00000020886	0.327519
ENSMUSG00000020888	0.539893
ENSMUSG00000020919	0.8043
ENSMUSG00000020922	0.406303
ENSMUSG00000020940	0.0120305
ENSMUSG00000021051	0.70315
ENSMUSG00000021115	0.654198
ENSMUSG00000021127	0.545313
ENSMUSG00000021134	0.768474
ENSMUSG00000021149	0.78116
ENSMUSG00000021176	0.963174
ENSMUSG00000021244	0.518178
ENSMUSG00000021258	0.871151
ENSMUSG00000021277	0.746614
ENSMUSG00000021286	0.629714
ENSMUSG00000021294	0.819443
ENSMUSG00000021319	0.848737
ENSMUSG00000021366	0.776189
ENSMUSG00000021549	0.672789
ENSMUSG00000021592	0.467882
ENSMUSG00000021645	0.689359
ENSMUSG00000021647	0.957416
ENSMUSG00000021708	0.989645
ENSMUSG00000021733	0.732283
ENSMUSG00000021738	0.545989
ENSMUSG00000021774	0.660649
ENSMUSG00000021796	0.27989
ENSMUSG00000021803	0.97359
ENSMUSG00000021840	0.68955
ENSMUSG00000021874	0.994351
ENSMUSG00000021910	0.675435
ENSMUSG00000021965	0.902642
ENSMUSG00000022019	0.818572
ENSMUSG00000022020	0.696552
ENSMUSG00000022056	0.994351
ENSMUSG00000022070	0.824783
ENSMUSG00000022090	0.701024
ENSMUSG00000022092	0.683467
ENSMUSG00000022144	0.987744
ENSMUSG00000022184	0.828288
ENSMUSG00000022199	0.584754
ENSMUSG00000022203	0.17562
ENSMUSG00000022208	0.591394
ENSMUSG00000022209	0.760507
ENSMUSG00000022305	0.687019
ENSMUSG00000022311	0.597309
ENSMUSG00000022313	0.350304
ENSMUSG00000022342	0.779834
ENSMUSG00000022365	0.441538
ENSMUSG00000022394	0.39964
ENSMUSG00000022443	0.478235
ENSMUSG00000022528	0.789591
ENSMUSG00000022545	0.422373
ENSMUSG00000022553	0.669678
ENSMUSG00000022635	0.609896
ENSMUSG00000022657	0.994351
ENSMUSG00000022681	0.401355
ENSMUSG00000022682	0.284462
ENSMUSG00000022687	0.79537
ENSMUSG00000022701	0.68271
ENSMUSG00000022748	0.623978
ENSMUSG00000022756	0.719693
ENSMUSG00000022762	0.924716
ENSMUSG00000022770	0.424449
ENSMUSG00000022774	0.335355
ENSMUSG00000022781	0.613209
ENSMUSG00000022811	0.753024
ENSMUSG00000022833	0.755397
ENSMUSG00000022840	0.566751
ENSMUSG00000022883	0.894124
ENSMUSG00000022912	0.707893
ENSMUSG00000022994	0.409773
ENSMUSG00000023032	0.758777
ENSMUSG00000023067	0.229089
ENSMUSG00000023070	0.783092
ENSMUSG00000023191	0.856309
ENSMUSG00000023274	0.99354
ENSMUSG00000023348	0.877802
ENSMUSG00000023439	0.595126
ENSMUSG00000023452	0.612744
ENSMUSG00000023484	0.991672
ENSMUSG00000023809	0.637899
ENSMUSG00000023886	0.992259
ENSMUSG00000023908	0.74344
ENSMUSG00000023909	0.738979
ENSMUSG00000024002	0.676829
ENSMUSG00000024011	0.994351
ENSMUSG00000024033	0.756171
ENSMUSG00000024055	0.681625
ENSMUSG00000024067	0.689318
ENSMUSG00000024076	0.92651
ENSMUSG00000024164	0.994351
ENSMUSG00000024177	0.808679
ENSMUSG00000024206	0.736188
ENSMUSG00000024211	0.795938
ENSMUSG00000024231	0.507514
ENSMUSG00000024232	0.548243
ENSMUSG00000024240	0.624717
ENSMUSG00000024247	0.980447
ENSMUSG00000024273	0.793522
ENSMUSG00000024276	0.37644
ENSMUSG00000024283	0.765756
ENSMUSG00000024309	0.615978
ENSMUSG00000024346	0.164121
ENSMUSG00000024498	0.762413
ENSMUSG00000024505	0.892981
ENSMUSG00000024511	0.71843
ENSMUSG00000024515	0.658156
ENSMUSG00000024566	0.323726
ENSMUSG00000024578	0.796704
ENSMUSG00000024613	0.714661
ENSMUSG00000024647	0.743973
ENSMUSG00000024687	0.498106
ENSMUSG00000024725	0.693473
ENSMUSG00000024754	0.731073
ENSMUSG00000024785	0.563954
ENSMUSG00000024851	0.994351
ENSMUSG00000024899	0.62489
ENSMUSG00000024981	0.740126
ENSMUSG00000024983	0.640084
ENSMUSG00000024985	0.507789
ENSMUSG00000025017	0.841105
ENSMUSG00000025076	0.860865
ENSMUSG00000025132	0.501957
ENSMUSG00000025140	0.879366
ENSMUSG00000025151	0.564034
ENSMUSG00000025184	0.490821
ENSMUSG00000025217	0.553773
ENSMUSG00000025257	0.992735
ENSMUSG00000025270	0.845474
ENSMUSG00000025370	0.845402
ENSMUSG00000025377	0.744221
ENSMUSG00000025380	0.583445
ENSMUSG00000025400	0.968639
ENSMUSG00000025401	0.720982
ENSMUSG00000025410	0.316046
ENSMUSG00000025469	0.994351
ENSMUSG00000025488	0.994351
ENSMUSG00000025510	0.536386
ENSMUSG00000025854	0.234043
ENSMUSG00000025856	0.312902
ENSMUSG00000025876	0.468732
ENSMUSG00000025938	0.729422
ENSMUSG00000025969	0.67553
ENSMUSG00000025986	0.500846
ENSMUSG00000026014	0.953991
ENSMUSG00000026019	0.714369
ENSMUSG00000026039	0.745895
ENSMUSG00000026051	0.840701
ENSMUSG00000026162	0.615339
ENSMUSG00000026200	0.872339
ENSMUSG00000026313	0.405984
ENSMUSG00000026339	0.718571
ENSMUSG00000026426	0.315058
ENSMUSG00000026450	0.994351
ENSMUSG00000026479	0.690339
ENSMUSG00000026499	0.416317
ENSMUSG00000026565	0.569139
ENSMUSG00000026616	0.958488
ENSMUSG00000026628	0.869961
ENSMUSG00000026630	0.968716
ENSMUSG00000026644	0.881628
ENSMUSG00000026683	0.782578
ENSMUSG00000026686	0.994351
ENSMUSG00000026687	0.430646
ENSMUSG00000026730	0.305978
ENSMUSG00000026754	0.669478
ENSMUSG00000026779	0.731151
ENSMUSG00000026807	0.763398
ENSMUSG00000026814	0.567025
ENSMUSG00000026842	0.75673
ENSMUSG00000026849	0.882289
ENSMUSG00000026922	0.819116
ENSMUSG00000026940	0.491295
ENSMUSG00000026958	0.6548
ENSMUSG00000027015	0.940973
ENSMUSG00000027082	0.594108
ENSMUSG00000027171	0.994351
ENSMUSG00000027185	0.767292
ENSMUSG00000027215	0.476365
ENSMUSG00000027276	0.671914
ENSMUSG00000027298	0.322942
ENSMUSG00000027365	0.600017
ENSMUSG00000027378	0.388584
ENSMUSG00000027381	0.611042
ENSMUSG00000027454	0.749482
ENSMUSG00000027465	0.172795
ENSMUSG00000027552	0.657637
ENSMUSG00000027620	0.600136
ENSMUSG00000027684	0.980281
ENSMUSG00000027744	0.87386
ENSMUSG00000027832	0.589408
ENSMUSG00000027845	0.579466
ENSMUSG00000027878	0.597182
ENSMUSG00000027935	0.751096
ENSMUSG00000027959	0.837531
ENSMUSG00000027981	0.622706
ENSMUSG00000028018	0.826437
ENSMUSG00000028030	0.612435
ENSMUSG00000028039	0.645709
ENSMUSG00000028101	0.251405
ENSMUSG00000028104	0.359539
ENSMUSG00000028125	0.564406
ENSMUSG00000028139	0.683675
ENSMUSG00000028163	0.542289
ENSMUSG00000028175	0.9361
ENSMUSG00000028177	0.994351
ENSMUSG00000028310	0.994351
ENSMUSG00000028331	0.785673
ENSMUSG00000028333	0.720237
ENSMUSG00000028351	0.686125
ENSMUSG00000028370	0.764422
ENSMUSG00000028413	0.799502
ENSMUSG00000028497	0.672215
ENSMUSG00000028527	0.611498
ENSMUSG00000028532	0.792818
ENSMUSG00000028600	0.740326
ENSMUSG00000028641	0.641699
ENSMUSG00000028654	0.665337
ENSMUSG00000028730	0.984747
ENSMUSG00000028736	0.994351
ENSMUSG00000028766	0.977861
ENSMUSG00000028863	0.845556
ENSMUSG00000028883	0.637106
ENSMUSG00000028893	0.749896
ENSMUSG00000028898	0.530162
ENSMUSG00000028959	0.38529
ENSMUSG00000028976	0.994351
ENSMUSG00000029089	0.892432
ENSMUSG00000029101	0.662098
ENSMUSG00000029144	0.520625
ENSMUSG00000029154	0.992837
ENSMUSG00000029167	0.489167
ENSMUSG00000029185	0.927118
ENSMUSG00000029213	0.229939
ENSMUSG00000029217	0.876228
ENSMUSG00000029253	0.659971
ENSMUSG00000029344	0.0372603
ENSMUSG00000029348	0.523593
ENSMUSG00000029360	0.958939
ENSMUSG00000029381	0.825185
ENSMUSG00000029389	0.513508
ENSMUSG00000029416	0.75762
ENSMUSG00000029426	0.517403
ENSMUSG00000029478	0.416459
ENSMUSG00000029503	0.663533
ENSMUSG00000029512	0.288051
ENSMUSG00000029552	0.810672
ENSMUSG00000029587	0.507798
ENSMUSG00000029591	0.8119
ENSMUSG00000029624	0.851885
ENSMUSG00000029660	0.994351
ENSMUSG00000029670	0.385722
ENSMUSG00000029714	0.708994
ENSMUSG00000029828	0.950864
ENSMUSG00000029868	0.908597
ENSMUSG00000029913	0.217877
ENSMUSG00000029919	0.266134
ENSMUSG00000030008	0.651352
ENSMUSG00000030022	0.712824
ENSMUSG00000030126	0.686091
ENSMUSG00000030213	0.684404
ENSMUSG00000030228	0.764433
ENSMUSG00000030255	0.396972
ENSMUSG00000030259	0.853812
ENSMUSG00000030264	0.644269
ENSMUSG00000030393	0.607854
ENSMUSG00000030406	0.992007
ENSMUSG00000030409	0.509037
ENSMUSG00000030413	0.713253
ENSMUSG00000030486	0.870782
ENSMUSG00000030532	0.643864
ENSMUSG00000030559	0.995832
ENSMUSG00000030583	0.534141
ENSMUSG00000030589	0.914619
ENSMUSG00000030655	0.696221
ENSMUSG00000030659	0.598122
ENSMUSG00000030703	0.994351
ENSMUSG00000030720	0.527804
ENSMUSG00000030725	0.564471
ENSMUSG00000030731	0.28254
ENSMUSG00000030732	0.833973
ENSMUSG00000030779	0.491443
ENSMUSG00000030851	0.994351
ENSMUSG00000030854	0.691968
ENSMUSG00000030935	0.983611
ENSMUSG00000031073	0.737746
ENSMUSG00000031107	0.703552
ENSMUSG00000031189	0.889307
ENSMUSG00000031214	0.645828
ENSMUSG00000031217	0.524969
ENSMUSG00000031232	0.7359
ENSMUSG00000031253	0.994351
ENSMUSG00000031262	0.801926
ENSMUSG00000031293	0.994351
ENSMUSG00000031328	0.781994
ENSMUSG00000031353	0.839147
ENSMUSG00000031375	0.635538
ENSMUSG00000031445	0.631972
ENSMUSG00000031578	0.747515
ENSMUSG00000031616	0.712006
ENSMUSG00000031637	0.5099
ENSMUSG00000031706	0.769197
ENSMUSG00000031728	0.77412
ENSMUSG00000031732	0.816519
ENSMUSG00000031734	0.676972
ENSMUSG00000031751	0.705272
ENSMUSG00000031778	0.32857
ENSMUSG00000031808	0.313008
ENSMUSG00000031832	0.7593
ENSMUSG00000031871	0.654738
ENSMUSG00000031887	0.681118
ENSMUSG00000031893	0.994351
ENSMUSG00000032041	0.642575
ENSMUSG00000032077	0.445263
ENSMUSG00000032115	0.651454
ENSMUSG00000032134	0.994351
ENSMUSG00000032177	0.706552
ENSMUSG00000032179	0.936611
ENSMUSG00000032182	0.753693
ENSMUSG00000032185	0.526895
ENSMUSG00000032297	0.678713
ENSMUSG00000032332	0.43691
ENSMUSG00000032352	0.700674
ENSMUSG00000032363	0.74498
ENSMUSG00000032386	0.524103
ENSMUSG00000032410	0.804583
ENSMUSG00000032415	0.408411
ENSMUSG00000032446	0.880573
ENSMUSG00000032491	0.606368
ENSMUSG00000032498	0.74491
ENSMUSG00000032508	0.864398
ENSMUSG00000032611	0.896481
ENSMUSG00000032621	0.319032
ENSMUSG00000032640	0.730128
ENSMUSG00000032705	0.538418
ENSMUSG00000032712	0.668917
ENSMUSG00000032724	0.511496
ENSMUSG00000032777	0.642861
ENSMUSG00000032846	0.765779
ENSMUSG00000032867	0.223491
ENSMUSG00000032936	0.712502
ENSMUSG00000032968	0.525918
ENSMUSG00000033031	0.562678
ENSMUSG00000033114	0.734881
ENSMUSG00000033157	0.282991
ENSMUSG00000033170	0.821314
ENSMUSG00000033191	0.554027
ENSMUSG00000033192	0.794885
ENSMUSG00000033216	0.727757
ENSMUSG00000033253	0.522733
ENSMUSG00000033308	0.718657
ENSMUSG00000033356	0.738042
ENSMUSG00000033365	0.410019
ENSMUSG00000033446	0.684396
ENSMUSG00000033508	0.994071
ENSMUSG00000033557	0.634194
ENSMUSG00000033697	0.768045
ENSMUSG00000033767	0.478542
ENSMUSG00000033788	0.910759
ENSMUSG00000033854	0.784395
ENSMUSG00000033902	0.72732
ENSMUSG00000033933	0.27517
ENSMUSG00000033943	0.303571
ENSMUSG00000033966	0.889603
ENSMUSG00000034059	0.334747
ENSMUSG00000034201	0.505227
ENSMUSG00000034206	0.758694
ENSMUSG00000034290	0.131713
ENSMUSG00000034312	0.721099
ENSMUSG00000034342	0.553989
ENSMUSG00000034401	0.773249
ENSMUSG00000034412	0.374845
ENSMUSG00000034432	0.47736
ENSMUSG00000034467	0.675141
ENSMUSG00000034525	0.730964
ENSMUSG00000034617	0.445109
ENSMUSG00000034724	0.6529
ENSMUSG00000034764	0.994351
ENSMUSG00000034807	0.62682
ENSMUSG00000034832	0.73536
ENSMUSG00000035093	0.495696
ENSMUSG00000035105	0.915385
ENSMUSG00000035126	0.845869
ENSMUSG00000035164	0.441317
ENSMUSG00000035189	0.882786
ENSMUSG00000035200	0.984909
ENSMUSG00000035245	0.751822
ENSMUSG00000035273	0.894826
ENSMUSG00000035295	0.824096
ENSMUSG00000035429	0.995091
ENSMUSG00000035521	0.48599
ENSMUSG00000035529	0.823124
ENSMUSG00000035561	0.755229
ENSMUSG00000035575	0.505087
ENSMUSG00000035649	0.846204
ENSMUSG00000035666	0.736544
ENSMUSG00000035671	0.662418
ENSMUSG00000035694	0.82214
ENSMUSG00000035704	0.240072
ENSMUSG00000035898	0.667548
ENSMUSG00000036023	0.596115
ENSMUSG00000036040	0.631703
ENSMUSG00000036114	0.645879
ENSMUSG00000036158	0.847602
ENSMUSG00000036169	0.994351
ENSMUSG00000036246	0.819505
ENSMUSG00000036304	0.994351
ENSMUSG00000036403	0.902672
ENSMUSG00000036411	0.865284
ENSMUSG00000036422	0.671793
ENSMUSG00000036435	0.411325
ENSMUSG00000036442	0.555457
ENSMUSG00000036461	0.772068
ENSMUSG00000036469	0.786059
ENSMUSG00000036553	0.927118
ENSMUSG00000036565	0.658299
ENSMUSG00000036686	0.727745
ENSMUSG00000036743	0.953037
ENSMUSG00000036777	0.907965
ENSMUSG00000036822	0.756731
ENSMUSG00000036908	0.931274
ENSMUSG00000036913	0.560542
ENSMUSG00000036941	0.686635
ENSMUSG00000037022	0.356104
ENSMUSG00000037119	0.613386
ENSMUSG00000037214	0.516742
ENSMUSG00000037221	0.738866
ENSMUSG00000037262	0.595437
ENSMUSG00000037270	0.615231
ENSMUSG00000037296	0.102987
ENSMUSG00000037339	0.723883
ENSMUSG00000037343	0.603049
ENSMUSG00000037355	0.816949
ENSMUSG00000037470	0.388159
ENSMUSG00000037474	0.792777
ENSMUSG00000037490	0.698545
ENSMUSG00000037536	0.376359
ENSMUSG00000037544	0.960048
ENSMUSG00000037608	0.738442
ENSMUSG00000037638	0.866525
ENSMUSG00000037649	0.752167
ENSMUSG00000037738	0.994351
ENSMUSG00000037752	0.60628
ENSMUSG00000037813	0.76787
ENSMUSG00000037818	0.400742
ENSMUSG00000037933	0.860132
ENSMUSG00000037938	0.5525
ENSMUSG00000037960	0.54343
ENSMUSG00000037992	0.847432
ENSMUSG00000038065	0.813896
ENSMUSG00000038167	0.868362
ENSMUSG00000038175	0.776664
ENSMUSG00000038208	0.326361
ENSMUSG00000038214	0.629769
ENSMUSG00000038216	0.744372
ENSMUSG00000038241	0.69114
ENSMUSG00000038248	0.456715
ENSMUSG00000038304	0.655723
ENSMUSG00000038331	0.963822
ENSMUSG00000038346	0.657345
ENSMUSG00000038437	0.613716
ENSMUSG00000038496	0.479656
ENSMUSG00000038502	0.650363
ENSMUSG00000038534	0.534141
ENSMUSG00000038535	0.901611
ENSMUSG00000038540	0.398404
ENSMUSG00000038545	0.661888
ENSMUSG00000038593	0.655906
ENSMUSG00000038646	0.493543
ENSMUSG00000038704	0.519577
ENSMUSG00000038718	0.653958
ENSMUSG00000038776	0.719439
ENSMUSG00000038777	0.805486
ENSMUSG00000038806	0.605899
ENSMUSG00000038880	0.172811
ENSMUSG00000038930	0.885789
ENSMUSG00000038987	0.879145
ENSMUSG00000039095	0.540215
ENSMUSG00000039200	0.994351
ENSMUSG00000039201	0.650579
ENSMUSG00000039244	0.263825
ENSMUSG00000039254	0.689152
ENSMUSG00000039316	0.870427
ENSMUSG00000039509	0.524407
ENSMUSG00000039599	0.708983
ENSMUSG00000039623	0.884926
ENSMUSG00000039672	0.790475
ENSMUSG00000039693	0.830234
ENSMUSG00000039725	0.479078
ENSMUSG00000039756	0.672637
ENSMUSG00000039804	0.886844
ENSMUSG00000039810	0.702498
ENSMUSG00000039834	0.693651
ENSMUSG00000039840	0.481796
ENSMUSG00000039849	0.589212
ENSMUSG00000039878	0.994351
ENSMUSG00000039929	0.895404
ENSMUSG00000039958	0.87583
ENSMUSG00000040021	0.601115
ENSMUSG00000040028	0.287654
ENSMUSG00000040121	0.881388
ENSMUSG00000040146	0.620681
ENSMUSG00000040188	0.541392
ENSMUSG00000040219	0.840655
ENSMUSG00000040247	0.994351
ENSMUSG00000040253	0.503233
ENSMUSG00000040254	0.649155
ENSMUSG00000040272	0.828554
ENSMUSG00000040296	0.913965
ENSMUSG00000040345	0.782289
ENSMUSG00000040350	0.817976
ENSMUSG00000040446	0.234113
ENSMUSG00000040481	0.829872
ENSMUSG00000040524	0.522934
ENSMUSG00000040584	0.451147
ENSMUSG00000040661	0.635824
ENSMUSG00000040690	0.796467
ENSMUSG00000040812	0.491883
ENSMUSG00000040856	0.994351
ENSMUSG00000040867	0.67339
ENSMUSG00000040904	0.525813
ENSMUSG00000040929	0.816793
ENSMUSG00000040940	0.550941
ENSMUSG00000041014	0.776125
ENSMUSG00000041064	0.896236
ENSMUSG00000041096	0.48573
ENSMUSG00000041117	0.405048
ENSMUSG00000041130	0.721931
ENSMUSG00000041354	0.737007
ENSMUSG00000041438	0.751138
ENSMUSG00000041460	0.601785
ENSMUSG00000041491	0.921411
ENSMUSG00000041528	0.504768
ENSMUSG00000041592	0.740316
ENSMUSG00000041674	0.549701
ENSMUSG00000041700	0.994351
ENSMUSG00000041731	0.754638
ENSMUSG00000041777	0.159897
ENSMUSG00000041817	0.307485
ENSMUSG00000041907	0.829807
ENSMUSG00000041923	0.445374
ENSMUSG00000041949	0.868069
ENSMUSG00000042050	0.731455
ENSMUSG00000042099	0.767642
ENSMUSG00000042104	0.110663
ENSMUSG00000042138	0.716081
ENSMUSG00000042202	0.504286
ENSMUSG00000042210	0.649099
ENSMUSG00000042216	0.845428
ENSMUSG00000042323	0.585502
ENSMUSG00000042396	0.464729
ENSMUSG00000042447	0.67653
ENSMUSG00000042492	0.511071
ENSMUSG00000042608	0.342766
ENSMUSG00000042631	0.834856
ENSMUSG00000042632	0.839332
ENSMUSG00000042699	0.689285
ENSMUSG00000042743	0.46486
ENSMUSG00000042744	0.510465
ENSMUSG00000042757	0.714488
ENSMUSG00000042784	0.989305
ENSMUSG00000042788	0.917872
ENSMUSG00000042870	0.688713
ENSMUSG00000043029	0.994351
ENSMUSG00000043340	0.923796
ENSMUSG00000043456	0.619436
ENSMUSG00000043789	0.985168
ENSMUSG00000043924	0.95586
ENSMUSG00000044058	0.570002
ENSMUSG00000044254	0.88734
ENSMUSG00000044279	0.969855
ENSMUSG00000044303	0.994351
ENSMUSG00000044328	0.362994
ENSMUSG00000044338	0.866792
ENSMUSG00000044361	0.777554
ENSMUSG00000044452	0.582796
ENSMUSG00000044716	0.498208
ENSMUSG00000044770	0.986666
ENSMUSG00000044791	0.514288
ENSMUSG00000044949	0.764357
ENSMUSG00000045008	0.922947
ENSMUSG00000045045	0.595115
ENSMUSG00000045062	0.87129
ENSMUSG00000045102	0.863803
ENSMUSG00000045259	0.599443
ENSMUSG00000045365	0.50815
ENSMUSG00000045467	0.851379
ENSMUSG00000045506	0.70057
ENSMUSG00000045667	0.924606
ENSMUSG00000045679	0.83355
ENSMUSG00000045775	0.962861
ENSMUSG00000045842	0.994351
ENSMUSG00000045871	0.980043
ENSMUSG00000045877	0.580867
ENSMUSG00000045903	0.902816
ENSMUSG00000045930	0.95059
ENSMUSG00000045969	0.651654
ENSMUSG00000045983	0.750957
ENSMUSG00000046182	0.944325
ENSMUSG00000046185	0.637443
ENSMUSG00000046223	0.983254
ENSMUSG00000046334	0.292481
ENSMUSG00000046378	0.76416
ENSMUSG00000046413	0.685516
ENSMUSG00000046415	0.590395
ENSMUSG00000046491	0.726469
ENSMUSG00000046562	0.711804
ENSMUSG00000046572	0.655441
ENSMUSG00000046613	0.812858
ENSMUSG00000046667	0.712944
ENSMUSG00000046785	0.684796
ENSMUSG00000046834	0.64708
ENSMUSG00000046873	0.484718
ENSMUSG00000046897	0.797366
ENSMUSG00000046962	0.728907
ENSMUSG00000046991	0.994351
ENSMUSG00000046994	0.43698
ENSMUSG00000047090	0.298898
ENSMUSG00000047098	0.437213
ENSMUSG00000047108	0.994351
ENSMUSG00000047143	0.89681
ENSMUSG00000047181	0.710691
ENSMUSG00000047298	0.82863
ENSMUSG00000047361	0.994351
ENSMUSG00000047370	0.562278
ENSMUSG00000047417	0.70192
ENSMUSG00000047539	0.638111
ENSMUSG00000047604	0.746981
ENSMUSG00000047735	0.940129
ENSMUSG00000047824	0.422538
ENSMUSG00000047905	0.511921
ENSMUSG00000047940	0.994351
ENSMUSG00000047959	0.82629
ENSMUSG00000047963	0.917683
ENSMUSG00000047986	0.802256
ENSMUSG00000047989	0.661786
ENSMUSG00000047996	0.861406
ENSMUSG00000048120	0.925281
ENSMUSG00000048154	0.443074
ENSMUSG00000048174	0.773826
ENSMUSG00000048186	0.484869
ENSMUSG00000048379	0.312939
ENSMUSG00000048406	0.478861
ENSMUSG00000048416	0.758015
ENSMUSG00000048572	0.911002
ENSMUSG00000048602	0.964001
ENSMUSG00000048668	0.86045
ENSMUSG00000048779	0.766187
ENSMUSG00000048787	0.69148
ENSMUSG00000048904	0.994351
ENSMUSG00000048916	0.568083
ENSMUSG00000048924	0.784711
ENSMUSG00000049086	0.477532
ENSMUSG00000049160	0.994351
ENSMUSG00000049191	0.535114
ENSMUSG00000049230	0.743913
ENSMUSG00000049246	0.740654
ENSMUSG00000049285	0.651047
ENSMUSG00000049307	0.994351
ENSMUSG00000049409	0.984262
ENSMUSG00000049553	0.38248
ENSMUSG00000049576	0.681492
ENSMUSG00000049687	0.911438
ENSMUSG00000049823	0.681952
ENSMUSG00000049932	0.748144
ENSMUSG00000049939	0.637656
ENSMUSG00000050035	0.912004
ENSMUSG00000050064	0.73382
ENSMUSG00000050195	0.994351
ENSMUSG00000050248	0.499378
ENSMUSG00000050271	0.683114
ENSMUSG00000050272	0.605007
ENSMUSG00000050382	0.696862
ENSMUSG00000050428	0.627068
ENSMUSG00000050558	0.994351
ENSMUSG00000050567	0.681859
ENSMUSG00000050605	0.401147
ENSMUSG00000050628	0.531875
ENSMUSG00000050796	0.618029
ENSMUSG00000050855	0.749888
ENSMUSG00000050963	0.733386
ENSMUSG00000051034	0.60404
ENSMUSG00000051278	0.879981
ENSMUSG00000051316	0.711579
ENSMUSG00000051518	0.624872
ENSMUSG00000051527	0.607506
ENSMUSG00000051599	0.808047
ENSMUSG00000051730	0.372783
ENSMUSG00000051879	0.988322
ENSMUSG00000052117	0.415619
ENSMUSG00000052137	0.92632
ENSMUSG00000052423	0.70968
ENSMUSG00000052566	0.856579
ENSMUSG00000052629	0.508223
ENSMUSG00000052658	0.483759
ENSMUSG00000052748	0.768588
ENSMUSG00000052751	0.272509
ENSMUSG00000052759	0.751432
ENSMUSG00000052942	0.981627
ENSMUSG00000053012	0.567848
ENSMUSG00000053110	0.516358
ENSMUSG00000053111	0.964162
ENSMUSG00000053205	0.643068
ENSMUSG00000053310	0.870368
ENSMUSG00000053358	0.938492
ENSMUSG00000053420	0.755093
ENSMUSG00000053477	0.556506
ENSMUSG00000053522	0.902359
ENSMUSG00000053825	0.490708
ENSMUSG00000053830	0.796516
ENSMUSG00000053839	0.99332
ENSMUSG00000053846	0.962792
ENSMUSG00000053907	0.353191
ENSMUSG00000053979	0.994351
ENSMUSG00000054000	0.671723
ENSMUSG00000054123	0.870104
ENSMUSG00000054256	0.637133
ENSMUSG00000054304	0.664567
ENSMUSG00000054474	0.795203
ENSMUSG00000054520	0.590184
ENSMUSG00000054545	0.994351
ENSMUSG00000054556	0.536902
ENSMUSG00000054690	0.926841
ENSMUSG00000054702	0.934187
ENSMUSG00000054715	0.855057
ENSMUSG00000054763	0.923463
ENSMUSG00000054808	0.809182
ENSMUSG00000054966	0.994351
ENSMUSG00000055109	0.410729
ENSMUSG00000055305	0.619343
ENSMUSG00000055334	0.415433
ENSMUSG00000055357	0.994351
ENSMUSG00000055471	0.994351
ENSMUSG00000055538	0.724168
ENSMUSG00000055639	0.651457
ENSMUSG00000055675	0.672966
ENSMUSG00000055775	0.904127
ENSMUSG00000056329	0.599188
ENSMUSG00000056342	0.519685
ENSMUSG00000056459	0.857479
ENSMUSG00000056673	0.677892
ENSMUSG00000056708	0.362596
ENSMUSG00000056832	0.791192
ENSMUSG00000056851	0.522258
ENSMUSG00000057123	0.939426
ENSMUSG00000057132	0.771178
ENSMUSG00000057246	0.881291
ENSMUSG00000057396	0.629171
ENSMUSG00000057522	0.391801
ENSMUSG00000057534	0.994351
ENSMUSG00000057594	0.386235
ENSMUSG00000057672	0.969212
ENSMUSG00000058147	0.921512
ENSMUSG00000058400	0.994351
ENSMUSG00000058603	0.49973
ENSMUSG00000058665	0.574018
ENSMUSG00000058736	0.417291
ENSMUSG00000058794	0.982687
ENSMUSG00000058869	0.319029
ENSMUSG00000059108	0.941235
ENSMUSG00000059187	0.98824
ENSMUSG00000059493	0.808322
ENSMUSG00000059495	0.417295
ENSMUSG00000059498	0.961785
ENSMUSG00000059658	0.151178
ENSMUSG00000059674	0.922
ENSMUSG00000060034	0.927527
ENSMUSG00000060314	0.968271
ENSMUSG00000060445	0.924368
ENSMUSG00000060475	0.763351
ENSMUSG00000060487	0.383816
ENSMUSG00000060538	0.596972
ENSMUSG00000060548	0.304127
ENSMUSG00000060600	0.828189
ENSMUSG00000060735	0.699548
ENSMUSG00000060879	0.956791
ENSMUSG00000060924	0.606362
ENSMUSG00000060950	0.485215
ENSMUSG00000061232	0.346531
ENSMUSG00000061273	0.603813
ENSMUSG00000061311	0.726748
ENSMUSG00000061517	0.882783
ENSMUSG00000061544	0.736881
ENSMUSG00000061601	0.442732
ENSMUSG00000061808	0.749043
ENSMUSG00000061898	0.765582
ENSMUSG00000062082	0.770721
ENSMUSG00000062093	0.841207
ENSMUSG00000062284	0.838807
ENSMUSG00000062300	0.838118
ENSMUSG00000062309	0.68984
ENSMUSG00000062421	0.668324
ENSMUSG00000062458	0.663309
ENSMUSG00000062480	0.271636
ENSMUSG00000062590	0.581302
ENSMUSG00000062627	0.654803
ENSMUSG00000062743	0.580742
ENSMUSG00000062794	0.579648
ENSMUSG00000062901	0.516035
ENSMUSG00000062908	0.563118
ENSMUSG00000062980	0.648535
ENSMUSG00000063018	0.81287
ENSMUSG00000063049	0.717603
ENSMUSG00000063236	0.299339
ENSMUSG00000063410	0.583906
ENSMUSG00000063511	0.478533
ENSMUSG00000063687	0.674484
ENSMUSG00000063754	0.642255
ENSMUSG00000063838	0.824901
ENSMUSG00000063897	0.89777
ENSMUSG00000063972	0.59185
ENSMUSG00000064023	0.818165
ENSMUSG00000064090	0.80782
ENSMUSG00000064194	0.994351
ENSMUSG00000064254	0.909131
ENSMUSG00000064267	0.695367
ENSMUSG00000064356	0.571142
ENSMUSG00000064357	0.448909
ENSMUSG00000064397	0.994351
ENSMUSG00000065950	0.911608
ENSMUSG00000066043	0.379368
ENSMUSG00000066175	0.559751
ENSMUSG00000066392	0.660791
ENSMUSG00000066704	0.752377
ENSMUSG00000066771	0.823978
ENSMUSG00000066892	0.745518
ENSMUSG00000067158	0.994351
ENSMUSG00000067224	0.699463
ENSMUSG00000067276	0.987268
ENSMUSG00000067430	0.314478
ENSMUSG00000067780	0.860829
ENSMUSG00000067931	0.732814
ENSMUSG00000067973	0.979333
ENSMUSG00000068466	0.812853
ENSMUSG00000068579	0.705897
ENSMUSG00000068617	0.830517
ENSMUSG00000068674	0.4196
ENSMUSG00000068699	0.943135
ENSMUSG00000068745	0.994351
ENSMUSG00000068924	0.860829
ENSMUSG00000068962	0.689017
ENSMUSG00000068966	0.778379
ENSMUSG00000069300	0.984272
ENSMUSG00000069301	0.683034
ENSMUSG00000069670	0.994351
ENSMUSG00000069769	0.650908
ENSMUSG00000069917	0.602223
ENSMUSG00000069919	0.638427
ENSMUSG00000070044	0.720285
ENSMUSG00000070282	0.676578
ENSMUSG00000070332	0.994351
ENSMUSG00000070345	0.860923
ENSMUSG00000070407	0.994351
ENSMUSG00000070605	0.741698
ENSMUSG00000070606	0.994351
ENSMUSG00000070643	0.321194
ENSMUSG00000070699	0.450859
ENSMUSG00000070871	0.314981
ENSMUSG00000071083	0.498533
ENSMUSG00000071102	0.235953
ENSMUSG00000071104	0.991723
ENSMUSG00000071237	0.67055
ENSMUSG00000071359	0.565826
ENSMUSG00000071477	0.399052
ENSMUSG00000071547	0.431852
ENSMUSG00000071561	0.994351
ENSMUSG00000071647	0.559667
ENSMUSG00000071659	0.376855
ENSMUSG00000071680	0.777303
ENSMUSG00000071715	0.750316
ENSMUSG00000071793	0.658519
ENSMUSG00000071856	0.514542
ENSMUSG00000072324	0.291261
ENSMUSG00000072889	0.664208
ENSMUSG00000072980	0.668056
ENSMUSG00000073063	0.542009
ENSMUSG00000073226	0.994351
ENSMUSG00000073414	0.994351
ENSMUSG00000073437	0.477215
ENSMUSG00000073448	0.739748
ENSMUSG00000073471	0.702763
ENSMUSG00000073485	0.882651
ENSMUSG00000073514	0.876777
ENSMUSG00000073684	0.741063
ENSMUSG00000073733	0.247918
ENSMUSG00000073737	0.427567
ENSMUSG00000073761	0.994351
ENSMUSG00000073982	0.63939
ENSMUSG00000074075	0.870954
ENSMUSG00000074140	0.638586
ENSMUSG00000074281	0.995105
ENSMUSG00000074284	0.367729
ENSMUSG00000074384	0.803748
ENSMUSG00000074452	0.975207
ENSMUSG00000074482	0.74909
ENSMUSG00000074607	0.461027
ENSMUSG00000074664	0.613084
ENSMUSG00000074794	0.638581
ENSMUSG00000074813	0.746483
ENSMUSG00000074829	0.242083
ENSMUSG00000074873	0.914964
ENSMUSG00000074886	0.728703
ENSMUSG00000075324	0.553823
ENSMUSG00000075558	0.696189
ENSMUSG00000075590	0.782367
ENSMUSG00000075595	0.807541
ENSMUSG00000076498	0.901593
ENSMUSG00000078134	0.849295
ENSMUSG00000078154	0.619575
ENSMUSG00000078350	0.626769
ENSMUSG00000078485	0.977385
ENSMUSG00000078532	0.602663
ENSMUSG00000078588	0.761433
ENSMUSG00000078591	0.885978
ENSMUSG00000078667	0.647944
ENSMUSG00000078716	0.622794
ENSMUSG00000078722	0.994351
ENSMUSG00000078937	0.986541
ENSMUSG00000078957	0.870323
ENSMUSG00000079067	0.758274
ENSMUSG00000079105	0.994351
ENSMUSG00000079109	0.798732
ENSMUSG00000079334	0.698373
ENSMUSG00000079356	0.994351
ENSMUSG00000079357	0.792978
ENSMUSG00000079391	0.794809
ENSMUSG00000079462	0.994351
ENSMUSG00000079553	0.594245
ENSMUSG00000079580	0.911661
ENSMUSG00000079605	0.946574
ENSMUSG00000079677	0.34039
ENSMUSG00000079711	0.853033
ENSMUSG00000079845	0.994351
ENSMUSG00000079915	0.994351
ENSMUSG00000080059	0.636366
ENSMUSG00000080078	0.993389
ENSMUSG00000080316	0.847686
ENSMUSG00000080542	0.715752
ENSMUSG00000080731	0.838008
ENSMUSG00000080754	0.712487
ENSMUSG00000080797	0.994351
ENSMUSG00000080977	0.536163
ENSMUSG00000080981	0.800773
ENSMUSG00000080993	0.994351
ENSMUSG00000080999	0.713206
ENSMUSG00000081011	0.994351
ENSMUSG00000081068	0.741559
ENSMUSG00000081152	0.498183
ENSMUSG00000081157	0.566563
ENSMUSG00000081169	0.994351
ENSMUSG00000081208	0.711989
ENSMUSG00000081217	0.994351
ENSMUSG00000081242	0.510324
ENSMUSG00000081257	0.614156
ENSMUSG00000081275	0.463943
ENSMUSG00000081280	0.994351
ENSMUSG00000081323	0.803742
ENSMUSG00000081358	0.835949
ENSMUSG00000081416	0.994351
ENSMUSG00000081456	0.930425
ENSMUSG00000081457	0.443691
ENSMUSG00000081467	0.581444
ENSMUSG00000081540	0.736355
ENSMUSG00000081541	0.994351
ENSMUSG00000081544	0.461585
ENSMUSG00000081593	0.921512
ENSMUSG00000081631	0.903707
ENSMUSG00000081632	0.994351
ENSMUSG00000081677	0.396541
ENSMUSG00000081684	0.480948
ENSMUSG00000081730	0.994351
ENSMUSG00000081739	0.395842
ENSMUSG00000081763	0.712508
ENSMUSG00000081781	0.475015
ENSMUSG00000081788	0.625345
ENSMUSG00000081844	0.583444
ENSMUSG00000081857	0.994351
ENSMUSG00000081939	0.994351
ENSMUSG00000081952	0.549623
ENSMUSG00000081968	0.385941
ENSMUSG00000081974	0.887749
ENSMUSG00000082002	0.969186
ENSMUSG00000082090	0.711639
ENSMUSG00000082121	0.840282
ENSMUSG00000082175	0.994351
ENSMUSG00000082179	0.688998
ENSMUSG00000082234	0.868266
ENSMUSG00000082315	0.93747
ENSMUSG00000082329	0.715752
ENSMUSG00000082330	0.994965
ENSMUSG00000082348	0.386796
ENSMUSG00000082360	0.893456
ENSMUSG00000082408	0.994351
ENSMUSG00000082456	0.231639
ENSMUSG00000082458	0.994351
ENSMUSG00000082529	0.994351
ENSMUSG00000082599	0.596968
ENSMUSG00000082601	0.739112
ENSMUSG00000082605	0.994351
ENSMUSG00000082633	0.729517
ENSMUSG00000082675	0.643833
ENSMUSG00000082678	0.859081
ENSMUSG00000082791	0.448217
ENSMUSG00000082792	0.983938
ENSMUSG00000082875	0.445409
ENSMUSG00000082906	0.833259
ENSMUSG00000082951	0.359747
ENSMUSG00000082969	0.847995
ENSMUSG00000082974	0.746024
ENSMUSG00000082990	0.878625
ENSMUSG00000083070	0.994351
ENSMUSG00000083174	0.71148
ENSMUSG00000083186	0.629898
ENSMUSG00000083216	0.994351
ENSMUSG00000083258	0.774213
ENSMUSG00000083274	0.994351
ENSMUSG00000083340	0.880954
ENSMUSG00000083344	0.70076
ENSMUSG00000083483	0.456723
ENSMUSG00000083488	0.450204
ENSMUSG00000083512	0.812575
ENSMUSG00000083538	0.973176
ENSMUSG00000083580	0.994351
ENSMUSG00000083614	0.711639
ENSMUSG00000083651	0.994351
ENSMUSG00000083692	0.728133
ENSMUSG00000083777	0.703524
ENSMUSG00000083856	0.992118
ENSMUSG00000083993	0.952538
ENSMUSG00000084029	0.993045
ENSMUSG00000084134	0.571142
ENSMUSG00000084145	0.55832
ENSMUSG00000084146	0.994351
ENSMUSG00000084154	0.969186
ENSMUSG00000084205	0.723026
ENSMUSG00000084251	0.870323
ENSMUSG00000084273	0.316233
ENSMUSG00000084335	0.994351
ENSMUSG00000084338	0.803839
ENSMUSG00000084345	0.765406
ENSMUSG00000084370	0.872208
ENSMUSG00000084674	0.994351
ENSMUSG00000084890	0.651828
ENSMUSG00000084893	0.649744
ENSMUSG00000084964	0.994351
ENSMUSG00000085016	0.649736
ENSMUSG00000085072	0.873654
ENSMUSG00000085099	0.916262
ENSMUSG00000085153	0.888996
ENSMUSG00000085165	0.652217
ENSMUSG00000085176	0.994351
ENSMUSG00000085192	0.761124
ENSMUSG00000085225	0.994351
ENSMUSG00000085310	0.717197
ENSMUSG00000085333	0.994351
ENSMUSG00000085355	0.86933
ENSMUSG00000085386	0.863405
ENSMUSG00000085407	0.994235
ENSMUSG00000085434	0.994351
ENSMUSG00000085444	0.548788
ENSMUSG00000085459	0.994351
ENSMUSG00000085527	0.869835
ENSMUSG00000085558	0.864346
ENSMUSG00000085562	0.994351
ENSMUSG00000085596	0.994351
ENSMUSG00000085702	0.994351
ENSMUSG00000085704	0.766331
ENSMUSG00000085732	0.990639
ENSMUSG00000085776	0.665953
ENSMUSG00000085782	0.949746
ENSMUSG00000085816	0.989687
ENSMUSG00000085882	0.65702
ENSMUSG00000085884	0.940315
ENSMUSG00000085929	0.955219
ENSMUSG00000085955	0.994351
ENSMUSG00000086015	0.962545
ENSMUSG00000086016	0.7162
ENSMUSG00000086059	0.913456
ENSMUSG00000086083	0.87383
ENSMUSG00000086125	0.99122
ENSMUSG00000086166	0.787374
ENSMUSG00000086235	0.560319
ENSMUSG00000086277	0.629898
ENSMUSG00000086487	0.994351
ENSMUSG00000086526	0.994351
ENSMUSG00000086582	0.994351
ENSMUSG00000086587	0.939758
ENSMUSG00000086630	0.994351
ENSMUSG00000086739	0.994351
ENSMUSG00000086924	0.994351
ENSMUSG00000086942	0.904747
ENSMUSG00000087047	0.994351
ENSMUSG00000087082	0.825781
ENSMUSG00000087107	0.986139
ENSMUSG00000087128	0.645442
ENSMUSG00000087150	0.909291
ENSMUSG00000087166	0.994351
ENSMUSG00000087170	0.994351
ENSMUSG00000087200	0.967597
ENSMUSG00000087221	0.823308
ENSMUSG00000087300	0.941537
ENSMUSG00000087348	0.994351
ENSMUSG00000087361	0.988325
ENSMUSG00000087365	0.994351
ENSMUSG00000087406	0.989402
ENSMUSG00000087431	0.731117
ENSMUSG00000087461	0.923376
ENSMUSG00000087479	0.802239
ENSMUSG00000087501	0.732861
ENSMUSG00000087543	0.915485
ENSMUSG00000087610	0.850871
ENSMUSG00000087674	0.939805
ENSMUSG00000088990	0.994351
ENSMUSG00000089631	0.994895
ENSMUSG00000089684	0.519621
ENSMUSG00000089719	0.994351
ENSMUSG00000089726	0.960088
ENSMUSG00000089820	0.994351
ENSMUSG00000089824	0.78656
ENSMUSG00000089861	0.847118
ENSMUSG00000089901	0.994351
ENSMUSG00000089907	0.585123
ENSMUSG00000090007	0.711639
ENSMUSG00000090160	0.759912
ENSMUSG00000090305	0.684718
ENSMUSG00000090319	0.5689
ENSMUSG00000090429	0.792997
ENSMUSG00000090467	0.858219
ENSMUSG00000090559	0.895132
ENSMUSG00000090602	0.728237
ENSMUSG00000090607	0.789308
ENSMUSG00000090622	0.883458
ENSMUSG00000090778	0.804854
ENSMUSG00000091318	0.801314
ENSMUSG00000091415	0.994351
ENSMUSG00000091515	0.801587
ENSMUSG00000091577	0.796704
ENSMUSG00000091611	0.811336
ENSMUSG00000091722	0.703548
ENSMUSG00000091794	0.994351
ENSMUSG00000091831	0.585857
ENSMUSG00000091985	0.636153
ENSMUSG00000092062	0.420983
ENSMUSG00000092183	0.83638
ENSMUSG00000092223	0.790799
ENSMUSG00000092335	0.637833
ENSMUSG00000092390	0.614156
ENSMUSG00000092412	0.69226
ENSMUSG00000093148	0.994351
ENSMUSG00000093283	0.39717
ENSMUSG00000093392	0.466569
ENSMUSG00000093505	0.501625
ENSMUSG00000093578	0.972763
ENSMUSG00000093593	0.611989
ENSMUSG00000093668	0.758628
ENSMUSG00000093686	0.529483
ENSMUSG00000093688	0.71148
ENSMUSG00000093716	0.887223
ENSMUSG00000093772	0.690383
ENSMUSG00000093922	0.616399
ENSMUSG00000093924	0.994351
ENSMUSG00000094234	0.659714
ENSMUSG00000094238	0.994351
ENSMUSG00000094437	0.756857
ENSMUSG00000094517	0.994351
ENSMUSG00000094557	0.763191
ENSMUSG00000094664	0.835949
ENSMUSG00000094671	0.658159
ENSMUSG00000094772	0.915852
ENSMUSG00000095115	0.849914
ENSMUSG00000095407	0.918282
ENSMUSG00000095531	0.994351
ENSMUSG00000095567	0.822828
ENSMUSG00000096062	0.994351
ENSMUSG00000096109	0.994351
ENSMUSG00000096256	0.896911
ENSMUSG00000096361	0.715506
ENSMUSG00000096370	0.158264
ENSMUSG00000096917	0.468581
ENSMUSG00000096999	0.712649
ENSMUSG00000097033	0.568568
ENSMUSG00000097048	0.667436
ENSMUSG00000097055	0.939101
ENSMUSG00000097086	0.389292
ENSMUSG00000097090	0.628328
ENSMUSG00000097123	0.56188
ENSMUSG00000097128	0.984387
ENSMUSG00000097133	0.990702
ENSMUSG00000097135	0.751203
ENSMUSG00000097146	0.417776
ENSMUSG00000097147	0.994351
ENSMUSG00000097160	0.629898
ENSMUSG00000097167	0.748617
ENSMUSG00000097169	0.994351
ENSMUSG00000097170	0.957344
ENSMUSG00000097174	0.928704
ENSMUSG00000097177	0.755152
ENSMUSG00000097203	0.940645
ENSMUSG00000097230	0.753985
ENSMUSG00000097251	0.826598
ENSMUSG00000097254	0.994351
ENSMUSG00000097257	0.647245
ENSMUSG00000097258	0.76298
ENSMUSG00000097271	0.907554
ENSMUSG00000097325	0.992053
ENSMUSG00000097328	0.458143
ENSMUSG00000097340	0.833961
ENSMUSG00000097347	0.704816
ENSMUSG00000097350	0.279014
ENSMUSG00000097375	0.612353
ENSMUSG00000097388	0.906746
ENSMUSG00000097443	0.716893
ENSMUSG00000097471	0.99113
ENSMUSG00000097476	0.984647
ENSMUSG00000097479	0.98048
ENSMUSG00000097494	0.991713
ENSMUSG00000097514	0.770194
ENSMUSG00000097531	0.994351
ENSMUSG00000097532	0.994351
ENSMUSG00000097557	0.992845
ENSMUSG00000097571	0.865162
ENSMUSG00000097572	0.994351
ENSMUSG00000097576	0.441618
ENSMUSG00000097587	0.898515
ENSMUSG00000097589	0.765243
ENSMUSG00000097664	0.673732
ENSMUSG00000097673	0.982174
ENSMUSG00000097674	0.985139
ENSMUSG00000097746	0.974232
ENSMUSG00000097767	0.82771
ENSMUSG00000097816	0.935464
ENSMUSG00000097820	0.862702
ENSMUSG00000097829	0.398396
ENSMUSG00000097835	0.539315
ENSMUSG00000097857	0.990798
ENSMUSG00000097868	0.502866
ENSMUSG00000097884	0.968336
ENSMUSG00000097911	0.914731
ENSMUSG00000097917	0.994351
ENSMUSG00000097919	0.732003
ENSMUSG00000097928	0.994351
ENSMUSG00000097929	0.436884
ENSMUSG00000097946	0.585302
ENSMUSG00000097974	0.655874
ENSMUSG00000097983	0.994351
ENSMUSG00000097990	0.992261
ENSMUSG00000098016	0.605714
ENSMUSG00000098044	0.512246
ENSMUSG00000098148	0.823804
ENSMUSG00000098188	0.868715
ENSMUSG00000098221	0.883462

## Sheet: ChocolateClusterMembership
ensemblD	moduleMembership
ENSMUSG00000000126	0.622767
ENSMUSG00000000154	0.681415
ENSMUSG00000000296	0.642242
ENSMUSG00000000682	0.948391
ENSMUSG00000000686	0.98522
ENSMUSG00000000693	0.849211
ENSMUSG00000000739	0.921582
ENSMUSG00000000753	0.725078
ENSMUSG00000001020	0.725541
ENSMUSG00000001119	0.895933
ENSMUSG00000001131	0.772157
ENSMUSG00000001281	0.610877
ENSMUSG00000001506	0.916449
ENSMUSG00000001569	0.82076
ENSMUSG00000001604	0.944961
ENSMUSG00000001767	0.83297
ENSMUSG00000001773	0.861849
ENSMUSG00000001802	0.530564
ENSMUSG00000001998	0.772573
ENSMUSG00000002459	0.936694
ENSMUSG00000002769	0.650381
ENSMUSG00000002771	0.710791
ENSMUSG00000002803	0.76661
ENSMUSG00000002845	0.477699
ENSMUSG00000002996	0.684185
ENSMUSG00000003070	0.69058
ENSMUSG00000003161	0.604266
ENSMUSG00000003418	0.901563
ENSMUSG00000003458	0.761678
ENSMUSG00000003585	0.67829
ENSMUSG00000003660	0.5551
ENSMUSG00000003848	0.623134
ENSMUSG00000004044	0.950175
ENSMUSG00000004127	0.55942
ENSMUSG00000004268	0.677187
ENSMUSG00000004677	0.616863
ENSMUSG00000004771	0.553583
ENSMUSG00000004885	0.966487
ENSMUSG00000005102	0.926258
ENSMUSG00000005251	0.92779
ENSMUSG00000005621	0.503897
ENSMUSG00000005674	0.40102
ENSMUSG00000005804	0.811404
ENSMUSG00000006014	0.991128
ENSMUSG00000006289	0.821455
ENSMUSG00000006335	0.832993
ENSMUSG00000006390	0.494763
ENSMUSG00000006435	0.904006
ENSMUSG00000006494	0.718669
ENSMUSG00000006567	0.526509
ENSMUSG00000006678	0.640654
ENSMUSG00000007617	0.841045
ENSMUSG00000007655	0.596083
ENSMUSG00000007837	0.650675
ENSMUSG00000008090	0.688257
ENSMUSG00000008136	0.678532
ENSMUSG00000008301	0.592886
ENSMUSG00000008384	0.656627
ENSMUSG00000008438	0.991783
ENSMUSG00000009145	0.761502
ENSMUSG00000009614	0.402789
ENSMUSG00000009687	0.962647
ENSMUSG00000009734	0.910373
ENSMUSG00000010021	0.992986
ENSMUSG00000010175	0.382199
ENSMUSG00000010311	0.892236
ENSMUSG00000010505	0.689016
ENSMUSG00000011096	0.600772
ENSMUSG00000012640	0.62538
ENSMUSG00000013155	0.513105
ENSMUSG00000013707	0.790697
ENSMUSG00000013787	0.591747
ENSMUSG00000014444	0.905848
ENSMUSG00000014601	0.652961
ENSMUSG00000014791	0.804601
ENSMUSG00000015083	0.592573
ENSMUSG00000015090	0.992655
ENSMUSG00000015133	0.735572
ENSMUSG00000015165	0.458881
ENSMUSG00000015461	0.630402
ENSMUSG00000015522	0.381507
ENSMUSG00000015599	0.480491
ENSMUSG00000015747	0.427344
ENSMUSG00000015850	0.59337
ENSMUSG00000015852	0.861257
ENSMUSG00000015968	0.810793
ENSMUSG00000015981	0.911289
ENSMUSG00000016087	0.787609
ENSMUSG00000016150	0.642705
ENSMUSG00000016239	0.472088
ENSMUSG00000016487	0.895436
ENSMUSG00000017550	0.836011
ENSMUSG00000017692	0.657985
ENSMUSG00000017765	0.524877
ENSMUSG00000017776	0.557577
ENSMUSG00000018189	0.65336
ENSMUSG00000018405	0.740262
ENSMUSG00000018543	0.992986
ENSMUSG00000018574	0.546443
ENSMUSG00000018672	0.381533
ENSMUSG00000018819	0.819939
ENSMUSG00000018893	0.994725
ENSMUSG00000018921	0.65534
ENSMUSG00000018931	0.568762
ENSMUSG00000019080	0.8411
ENSMUSG00000019261	0.797672
ENSMUSG00000019464	0.778056
ENSMUSG00000019579	0.508446
ENSMUSG00000019715	0.662524
ENSMUSG00000019718	0.752483
ENSMUSG00000019737	0.89269
ENSMUSG00000019761	0.717623
ENSMUSG00000019782	0.52831
ENSMUSG00000019814	0.372779
ENSMUSG00000019818	0.401294
ENSMUSG00000019851	0.513609
ENSMUSG00000019853	0.710627
ENSMUSG00000019854	0.643991
ENSMUSG00000019929	0.976944
ENSMUSG00000019977	0.491455
ENSMUSG00000020042	0.884528
ENSMUSG00000020063	0.915335
ENSMUSG00000020068	0.917299
ENSMUSG00000020077	0.550975
ENSMUSG00000020166	0.513125
ENSMUSG00000020176	0.527334
ENSMUSG00000020234	0.992986
ENSMUSG00000020241	0.481866
ENSMUSG00000020251	0.982215
ENSMUSG00000020277	0.549131
ENSMUSG00000020288	0.728719
ENSMUSG00000020310	0.845243
ENSMUSG00000020354	0.923386
ENSMUSG00000020380	0.490174
ENSMUSG00000020386	0.439753
ENSMUSG00000020407	0.682675
ENSMUSG00000020412	0.539116
ENSMUSG00000020454	0.618067
ENSMUSG00000020471	0.553642
ENSMUSG00000020473	0.993324
ENSMUSG00000020549	0.72854
ENSMUSG00000020611	0.735156
ENSMUSG00000020641	0.804601
ENSMUSG00000020654	0.950591
ENSMUSG00000020660	0.513585
ENSMUSG00000020691	0.600717
ENSMUSG00000020695	0.671654
ENSMUSG00000020758	0.668391
ENSMUSG00000020778	0.544547
ENSMUSG00000020780	0.430283
ENSMUSG00000020818	0.833045
ENSMUSG00000020826	0.973784
ENSMUSG00000020895	0.713401
ENSMUSG00000020902	0.885585
ENSMUSG00000020907	0.992986
ENSMUSG00000021111	0.499873
ENSMUSG00000021118	0.593819
ENSMUSG00000021187	0.992986
ENSMUSG00000021200	0.799606
ENSMUSG00000021213	0.985365
ENSMUSG00000021238	0.449291
ENSMUSG00000021242	0.67114
ENSMUSG00000021318	0.711115
ENSMUSG00000021374	0.707935
ENSMUSG00000021375	0.577304
ENSMUSG00000021390	0.992986
ENSMUSG00000021494	0.713509
ENSMUSG00000021550	0.756738
ENSMUSG00000021583	0.725441
ENSMUSG00000021684	0.758985
ENSMUSG00000021694	0.592466
ENSMUSG00000021701	0.730072
ENSMUSG00000021745	0.631407
ENSMUSG00000021779	0.690678
ENSMUSG00000021792	0.54652
ENSMUSG00000021806	0.865342
ENSMUSG00000021835	0.629017
ENSMUSG00000021846	0.740977
ENSMUSG00000022000	0.541742
ENSMUSG00000022024	0.714736
ENSMUSG00000022026	0.992986
ENSMUSG00000022097	0.992986
ENSMUSG00000022098	0.699043
ENSMUSG00000022100	0.594799
ENSMUSG00000022177	0.420952
ENSMUSG00000022212	0.557272
ENSMUSG00000022248	0.751203
ENSMUSG00000022280	0.590834
ENSMUSG00000022335	0.649124
ENSMUSG00000022358	0.792277
ENSMUSG00000022360	0.840333
ENSMUSG00000022407	0.708156
ENSMUSG00000022419	0.682877
ENSMUSG00000022422	0.532871
ENSMUSG00000022428	0.53679
ENSMUSG00000022432	0.760895
ENSMUSG00000022494	0.708684
ENSMUSG00000022500	0.688423
ENSMUSG00000022504	0.951969
ENSMUSG00000022544	0.449252
ENSMUSG00000022548	0.799918
ENSMUSG00000022560	0.656877
ENSMUSG00000022580	0.893669
ENSMUSG00000022595	0.992986
ENSMUSG00000022665	0.850205
ENSMUSG00000022674	0.41775
ENSMUSG00000022678	0.497344
ENSMUSG00000022758	0.918209
ENSMUSG00000022760	0.494309
ENSMUSG00000022766	0.868265
ENSMUSG00000022808	0.584583
ENSMUSG00000022860	0.795827
ENSMUSG00000022945	0.867387
ENSMUSG00000022972	0.639326
ENSMUSG00000023008	0.722715
ENSMUSG00000023074	0.682836
ENSMUSG00000023272	0.449705
ENSMUSG00000023367	0.769451
ENSMUSG00000023795	0.876115
ENSMUSG00000023902	0.940263
ENSMUSG00000023903	0.946359
ENSMUSG00000023906	0.992986
ENSMUSG00000023939	0.578199
ENSMUSG00000023947	0.604365
ENSMUSG00000023959	0.542244
ENSMUSG00000023992	0.582705
ENSMUSG00000024087	0.787502
ENSMUSG00000024088	0.992986
ENSMUSG00000024176	0.633569
ENSMUSG00000024197	0.851079
ENSMUSG00000024242	0.797505
ENSMUSG00000024245	0.668528
ENSMUSG00000024251	0.725631
ENSMUSG00000024253	0.819684
ENSMUSG00000024290	0.524706
ENSMUSG00000024294	0.849719
ENSMUSG00000024383	0.51107
ENSMUSG00000024493	0.406956
ENSMUSG00000024598	0.693751
ENSMUSG00000024610	0.992986
ENSMUSG00000024620	0.749506
ENSMUSG00000024621	0.706173
ENSMUSG00000024650	0.757994
ENSMUSG00000024659	0.987099
ENSMUSG00000024665	0.780453
ENSMUSG00000024695	0.643947
ENSMUSG00000024732	0.770686
ENSMUSG00000024764	0.607896
ENSMUSG00000024810	0.748071
ENSMUSG00000024900	0.450052
ENSMUSG00000024902	0.297317
ENSMUSG00000024936	0.992986
ENSMUSG00000024941	0.662984
ENSMUSG00000024990	0.993681
ENSMUSG00000025008	0.772813
ENSMUSG00000025034	0.604903
ENSMUSG00000025038	0.58319
ENSMUSG00000025068	0.400912
ENSMUSG00000025150	0.988907
ENSMUSG00000025170	0.631733
ENSMUSG00000025173	0.433844
ENSMUSG00000025287	0.653893
ENSMUSG00000025318	0.76269
ENSMUSG00000025366	0.877867
ENSMUSG00000025386	0.981079
ENSMUSG00000025491	0.830536
ENSMUSG00000025533	0.740018
ENSMUSG00000025572	0.539001
ENSMUSG00000025665	0.550217
ENSMUSG00000025716	0.986212
ENSMUSG00000025759	0.534364
ENSMUSG00000025869	0.701084
ENSMUSG00000025899	0.81525
ENSMUSG00000025922	0.467401
ENSMUSG00000026037	0.818522
ENSMUSG00000026064	0.772343
ENSMUSG00000026082	0.707895
ENSMUSG00000026107	0.631008
ENSMUSG00000026127	0.645051
ENSMUSG00000026141	0.481342
ENSMUSG00000026147	0.656485
ENSMUSG00000026179	0.681302
ENSMUSG00000026193	0.969464
ENSMUSG00000026197	0.623344
ENSMUSG00000026220	0.841168
ENSMUSG00000026259	0.916289
ENSMUSG00000026269	0.478304
ENSMUSG00000026348	0.938811
ENSMUSG00000026365	0.985374
ENSMUSG00000026409	0.379458
ENSMUSG00000026504	0.919162
ENSMUSG00000026580	0.992986
ENSMUSG00000026604	0.882805
ENSMUSG00000026610	0.72615
ENSMUSG00000026618	0.918275
ENSMUSG00000026638	0.800866
ENSMUSG00000026767	0.624511
ENSMUSG00000026771	0.512423
ENSMUSG00000026791	0.750032
ENSMUSG00000026806	0.810092
ENSMUSG00000026833	0.487528
ENSMUSG00000026840	0.936287
ENSMUSG00000026857	0.764199
ENSMUSG00000026879	0.914303
ENSMUSG00000026889	0.768172
ENSMUSG00000026896	0.855911
ENSMUSG00000026926	0.84154
ENSMUSG00000026989	0.647597
ENSMUSG00000027035	0.476181
ENSMUSG00000027074	0.8182
ENSMUSG00000027104	0.674007
ENSMUSG00000027222	0.415619
ENSMUSG00000027314	0.64034
ENSMUSG00000027344	0.922001
ENSMUSG00000027425	0.687109
ENSMUSG00000027463	0.990945
ENSMUSG00000027466	0.673063
ENSMUSG00000027474	0.750542
ENSMUSG00000027488	0.705695
ENSMUSG00000027495	0.4289
ENSMUSG00000027502	0.548469
ENSMUSG00000027560	0.600898
ENSMUSG00000027577	0.790003
ENSMUSG00000027808	0.574932
ENSMUSG00000027875	0.797827
ENSMUSG00000027890	0.554509
ENSMUSG00000027942	0.648909
ENSMUSG00000027971	0.742113
ENSMUSG00000027997	0.766745
ENSMUSG00000028007	0.841189
ENSMUSG00000028024	0.772985
ENSMUSG00000028032	0.688359
ENSMUSG00000028063	0.579986
ENSMUSG00000028137	0.802753
ENSMUSG00000028218	0.733149
ENSMUSG00000028264	0.992986
ENSMUSG00000028307	0.985199
ENSMUSG00000028345	0.740769
ENSMUSG00000028369	0.968607
ENSMUSG00000028407	0.544638
ENSMUSG00000028445	0.63929
ENSMUSG00000028487	0.994725
ENSMUSG00000028582	0.717853
ENSMUSG00000028597	0.565177
ENSMUSG00000028607	0.864293
ENSMUSG00000028640	0.973674
ENSMUSG00000028661	0.42487
ENSMUSG00000028710	0.680679
ENSMUSG00000028716	0.992986
ENSMUSG00000028763	0.619366
ENSMUSG00000028782	0.690015
ENSMUSG00000028797	0.676248
ENSMUSG00000028811	0.519086
ENSMUSG00000028857	0.615633
ENSMUSG00000028884	0.752162
ENSMUSG00000028886	0.781443
ENSMUSG00000028932	0.365809
ENSMUSG00000028952	0.422244
ENSMUSG00000029048	0.518287
ENSMUSG00000029110	0.519368
ENSMUSG00000029163	0.605199
ENSMUSG00000029179	0.659352
ENSMUSG00000029198	0.344176
ENSMUSG00000029201	0.524245
ENSMUSG00000029231	0.900676
ENSMUSG00000029304	0.992525
ENSMUSG00000029314	0.958375
ENSMUSG00000029334	0.916157
ENSMUSG00000029390	0.814876
ENSMUSG00000029402	0.475868
ENSMUSG00000029410	0.992986
ENSMUSG00000029449	0.797981
ENSMUSG00000029469	0.705665
ENSMUSG00000029480	0.729604
ENSMUSG00000029484	0.553918
ENSMUSG00000029545	0.548065
ENSMUSG00000029551	0.715352
ENSMUSG00000029599	0.539409
ENSMUSG00000029622	0.867149
ENSMUSG00000029640	0.561384
ENSMUSG00000029655	0.664593
ENSMUSG00000029661	0.800521
ENSMUSG00000029735	0.476566
ENSMUSG00000029843	0.993117
ENSMUSG00000029918	0.34893
ENSMUSG00000029994	0.788324
ENSMUSG00000030030	0.737806
ENSMUSG00000030067	0.718303
ENSMUSG00000030107	0.882602
ENSMUSG00000030109	0.895322
ENSMUSG00000030110	0.71692
ENSMUSG00000030216	0.541501
ENSMUSG00000030218	0.985424
ENSMUSG00000030220	0.855952
ENSMUSG00000030298	0.632094
ENSMUSG00000030340	0.841993
ENSMUSG00000030474	0.992986
ENSMUSG00000030516	0.666783
ENSMUSG00000030546	0.809072
ENSMUSG00000030579	0.778466
ENSMUSG00000030600	0.942642
ENSMUSG00000030616	0.886115
ENSMUSG00000030638	0.850755
ENSMUSG00000030672	0.687101
ENSMUSG00000030674	0.92849
ENSMUSG00000030689	0.630114
ENSMUSG00000030717	0.756404
ENSMUSG00000030748	0.458058
ENSMUSG00000030772	0.713153
ENSMUSG00000030774	0.411779
ENSMUSG00000030782	0.82031
ENSMUSG00000030785	0.730083
ENSMUSG00000030823	0.692503
ENSMUSG00000030826	0.71391
ENSMUSG00000030849	0.576437
ENSMUSG00000031026	0.672322
ENSMUSG00000031027	0.942357
ENSMUSG00000031099	0.62793
ENSMUSG00000031101	0.992986
ENSMUSG00000031119	0.45932
ENSMUSG00000031153	0.571139
ENSMUSG00000031154	0.435733
ENSMUSG00000031163	0.539525
ENSMUSG00000031224	0.956859
ENSMUSG00000031258	0.98725
ENSMUSG00000031286	0.850539
ENSMUSG00000031444	0.992986
ENSMUSG00000031446	0.655276
ENSMUSG00000031478	0.729011
ENSMUSG00000031536	0.580746
ENSMUSG00000031559	0.950751
ENSMUSG00000031563	0.401643
ENSMUSG00000031583	0.877227
ENSMUSG00000031595	0.78476
ENSMUSG00000031673	0.796969
ENSMUSG00000031819	0.455193
ENSMUSG00000031897	0.412816
ENSMUSG00000031990	0.45211
ENSMUSG00000032009	0.585808
ENSMUSG00000032033	0.688515
ENSMUSG00000032087	0.68777
ENSMUSG00000032119	0.757502
ENSMUSG00000032126	0.427047
ENSMUSG00000032171	0.453515
ENSMUSG00000032186	0.713944
ENSMUSG00000032207	0.589627
ENSMUSG00000032224	0.677635
ENSMUSG00000032261	0.755442
ENSMUSG00000032278	0.83147
ENSMUSG00000032288	0.577347
ENSMUSG00000032289	0.990466
ENSMUSG00000032290	0.484146
ENSMUSG00000032323	0.831569
ENSMUSG00000032329	0.814206
ENSMUSG00000032338	0.45902
ENSMUSG00000032344	0.659774
ENSMUSG00000032346	0.654827
ENSMUSG00000032369	0.488882
ENSMUSG00000032373	0.992425
ENSMUSG00000032377	0.45023
ENSMUSG00000032382	0.503903
ENSMUSG00000032388	0.456988
ENSMUSG00000032397	0.59749
ENSMUSG00000032456	0.926613
ENSMUSG00000032469	0.375884
ENSMUSG00000032548	0.673876
ENSMUSG00000032551	0.634819
ENSMUSG00000032561	0.703444
ENSMUSG00000032593	0.977007
ENSMUSG00000032596	0.895254
ENSMUSG00000032604	0.574021
ENSMUSG00000032641	0.732343
ENSMUSG00000032666	0.662882
ENSMUSG00000032673	0.718481
ENSMUSG00000032766	0.4167
ENSMUSG00000032889	0.941181
ENSMUSG00000032898	0.375503
ENSMUSG00000032911	0.866454
ENSMUSG00000032987	0.992986
ENSMUSG00000033007	0.825954
ENSMUSG00000033233	0.469955
ENSMUSG00000033318	0.448837
ENSMUSG00000033488	0.470026
ENSMUSG00000033684	0.576677
ENSMUSG00000033965	0.753517
ENSMUSG00000033983	0.519784
ENSMUSG00000033987	0.878541
ENSMUSG00000034127	0.992986
ENSMUSG00000034175	0.78802
ENSMUSG00000034194	0.546818
ENSMUSG00000034303	0.723198
ENSMUSG00000034522	0.523759
ENSMUSG00000034528	0.992986
ENSMUSG00000034551	0.700498
ENSMUSG00000034768	0.704321
ENSMUSG00000034889	0.623114
ENSMUSG00000034912	0.584713
ENSMUSG00000034936	0.888777
ENSMUSG00000035048	0.623975
ENSMUSG00000035067	0.659614
ENSMUSG00000035142	0.880916
ENSMUSG00000035173	0.871762
ENSMUSG00000035228	0.641665
ENSMUSG00000035310	0.491697
ENSMUSG00000035367	0.860079
ENSMUSG00000035372	0.736898
ENSMUSG00000035376	0.509544
ENSMUSG00000035397	0.558875
ENSMUSG00000035478	0.579727
ENSMUSG00000035491	0.992986
ENSMUSG00000035513	0.567314
ENSMUSG00000035773	0.755495
ENSMUSG00000035818	0.994681
ENSMUSG00000035840	0.44883
ENSMUSG00000036046	0.780833
ENSMUSG00000036057	0.749982
ENSMUSG00000036091	0.807911
ENSMUSG00000036196	0.886457
ENSMUSG00000036206	0.600292
ENSMUSG00000036208	0.740373
ENSMUSG00000036306	0.892318
ENSMUSG00000036412	0.992986
ENSMUSG00000036555	0.501844
ENSMUSG00000036639	0.691714
ENSMUSG00000036707	0.762135
ENSMUSG00000036712	0.812113
ENSMUSG00000036718	0.758155
ENSMUSG00000036790	0.505212
ENSMUSG00000036814	0.960521
ENSMUSG00000036819	0.826267
ENSMUSG00000036872	0.854594
ENSMUSG00000036887	0.491935
ENSMUSG00000036915	0.605847
ENSMUSG00000036934	0.375949
ENSMUSG00000037014	0.990379
ENSMUSG00000037016	0.757095
ENSMUSG00000037134	0.434737
ENSMUSG00000037149	0.578663
ENSMUSG00000037197	0.489093
ENSMUSG00000037225	0.874245
ENSMUSG00000037234	0.468
ENSMUSG00000037254	0.992986
ENSMUSG00000037295	0.726926
ENSMUSG00000037316	0.521076
ENSMUSG00000037321	0.605199
ENSMUSG00000037362	0.991038
ENSMUSG00000037440	0.992986
ENSMUSG00000037613	0.645191
ENSMUSG00000037761	0.833695
ENSMUSG00000037773	0.578488
ENSMUSG00000037820	0.916441
ENSMUSG00000037843	0.600889
ENSMUSG00000037984	0.812173
ENSMUSG00000037991	0.81647
ENSMUSG00000038002	0.650473
ENSMUSG00000038034	0.512389
ENSMUSG00000038058	0.884223
ENSMUSG00000038059	0.94742
ENSMUSG00000038069	0.441483
ENSMUSG00000038086	0.992986
ENSMUSG00000038135	0.879209
ENSMUSG00000038151	0.871498
ENSMUSG00000038181	0.54075
ENSMUSG00000038239	0.993745
ENSMUSG00000038240	0.500357
ENSMUSG00000038301	0.474635
ENSMUSG00000038365	0.766497
ENSMUSG00000038390	0.591173
ENSMUSG00000038393	0.50965
ENSMUSG00000038457	0.916151
ENSMUSG00000038544	0.471733
ENSMUSG00000038563	0.719979
ENSMUSG00000038608	0.777501
ENSMUSG00000038670	0.992986
ENSMUSG00000038702	0.55108
ENSMUSG00000038712	0.599648
ENSMUSG00000038740	0.733517
ENSMUSG00000038803	0.46907
ENSMUSG00000038932	0.82397
ENSMUSG00000038991	0.623462
ENSMUSG00000039004	0.949854
ENSMUSG00000039037	0.650573
ENSMUSG00000039062	0.967701
ENSMUSG00000039097	0.904938
ENSMUSG00000039100	0.647097
ENSMUSG00000039148	0.764623
ENSMUSG00000039178	0.507131
ENSMUSG00000039209	0.992986
ENSMUSG00000039377	0.979007
ENSMUSG00000039385	0.812428
ENSMUSG00000039458	0.751951
ENSMUSG00000039488	0.689949
ENSMUSG00000039497	0.611107
ENSMUSG00000039512	0.507659
ENSMUSG00000039704	0.83085
ENSMUSG00000039782	0.811712
ENSMUSG00000039824	0.722977
ENSMUSG00000039828	0.403551
ENSMUSG00000039887	0.581324
ENSMUSG00000039903	0.793399
ENSMUSG00000039908	0.569141
ENSMUSG00000039952	0.565867
ENSMUSG00000040033	0.809819
ENSMUSG00000040187	0.816477
ENSMUSG00000040212	0.893845
ENSMUSG00000040249	0.470621
ENSMUSG00000040270	0.598213
ENSMUSG00000040363	0.720586
ENSMUSG00000040364	0.992986
ENSMUSG00000040466	0.598722
ENSMUSG00000040478	0.754428
ENSMUSG00000040483	0.81195
ENSMUSG00000040488	0.928071
ENSMUSG00000040562	0.844776
ENSMUSG00000040569	0.992852
ENSMUSG00000040592	0.992986
ENSMUSG00000040612	0.67058
ENSMUSG00000040621	0.75561
ENSMUSG00000040680	0.563213
ENSMUSG00000040699	0.566451
ENSMUSG00000040710	0.53408
ENSMUSG00000040721	0.822736
ENSMUSG00000040734	0.768912
ENSMUSG00000040761	0.699534
ENSMUSG00000040829	0.992986
ENSMUSG00000040848	0.646805
ENSMUSG00000040943	0.499543
ENSMUSG00000040978	0.616097
ENSMUSG00000041189	0.862861
ENSMUSG00000041229	0.483797
ENSMUSG00000041238	0.625083
ENSMUSG00000041258	0.403517
ENSMUSG00000041272	0.864138
ENSMUSG00000041355	0.628132
ENSMUSG00000041380	0.795405
ENSMUSG00000041415	0.8222
ENSMUSG00000041429	0.609704
ENSMUSG00000041471	0.594785
ENSMUSG00000041548	0.988242
ENSMUSG00000041559	0.990558
ENSMUSG00000041566	0.530945
ENSMUSG00000041762	0.840184
ENSMUSG00000041782	0.560077
ENSMUSG00000041926	0.477682
ENSMUSG00000041995	0.712804
ENSMUSG00000042079	0.487135
ENSMUSG00000042097	0.383737
ENSMUSG00000042302	0.537341
ENSMUSG00000042364	0.405995
ENSMUSG00000042369	0.965513
ENSMUSG00000042419	0.766162
ENSMUSG00000042429	0.61618
ENSMUSG00000042460	0.864955
ENSMUSG00000042474	0.82247
ENSMUSG00000042532	0.732104
ENSMUSG00000042549	0.900382
ENSMUSG00000042626	0.528913
ENSMUSG00000042655	0.80219
ENSMUSG00000042672	0.498704
ENSMUSG00000042747	0.355219
ENSMUSG00000042816	0.927283
ENSMUSG00000042842	0.983735
ENSMUSG00000042854	0.754448
ENSMUSG00000042993	0.992986
ENSMUSG00000043290	0.702173
ENSMUSG00000043301	0.831348
ENSMUSG00000043487	0.674
ENSMUSG00000043498	0.578613
ENSMUSG00000043535	0.683526
ENSMUSG00000043843	0.520933
ENSMUSG00000044026	0.952525
ENSMUSG00000044033	0.717326
ENSMUSG00000044042	0.816257
ENSMUSG00000044067	0.362508
ENSMUSG00000044072	0.611829
ENSMUSG00000044081	0.723761
ENSMUSG00000044122	0.653101
ENSMUSG00000044134	0.751775
ENSMUSG00000044341	0.706476
ENSMUSG00000044390	0.92993
ENSMUSG00000044465	0.52399
ENSMUSG00000044560	0.829779
ENSMUSG00000044646	0.893776
ENSMUSG00000044647	0.686205
ENSMUSG00000044697	0.526148
ENSMUSG00000044712	0.395514
ENSMUSG00000044813	0.506834
ENSMUSG00000045034	0.807754
ENSMUSG00000045036	0.725814
ENSMUSG00000045064	0.616662
ENSMUSG00000045078	0.542283
ENSMUSG00000045215	0.8421
ENSMUSG00000045515	0.702393
ENSMUSG00000045598	0.766083
ENSMUSG00000045609	0.873446
ENSMUSG00000045817	0.656223
ENSMUSG00000045896	0.605761
ENSMUSG00000045954	0.642746
ENSMUSG00000045975	0.712579
ENSMUSG00000046109	0.767952
ENSMUSG00000046152	0.779539
ENSMUSG00000046160	0.735629
ENSMUSG00000046196	0.992986
ENSMUSG00000046230	0.887168
ENSMUSG00000046352	0.986511
ENSMUSG00000046404	0.748289
ENSMUSG00000046518	0.973081
ENSMUSG00000046607	0.726861
ENSMUSG00000046637	0.79167
ENSMUSG00000046792	0.453008
ENSMUSG00000046794	0.992229
ENSMUSG00000046806	0.634076
ENSMUSG00000046854	0.82257
ENSMUSG00000046961	0.992986
ENSMUSG00000046993	0.866018
ENSMUSG00000047037	0.481637
ENSMUSG00000047141	0.542368
ENSMUSG00000047264	0.704341
ENSMUSG00000047766	0.525049
ENSMUSG00000047787	0.630317
ENSMUSG00000047797	0.881338
ENSMUSG00000047878	0.98264
ENSMUSG00000047904	0.578113
ENSMUSG00000048007	0.555178
ENSMUSG00000048012	0.989011
ENSMUSG00000048292	0.992986
ENSMUSG00000048310	0.726985
ENSMUSG00000048349	0.935722
ENSMUSG00000048355	0.445993
ENSMUSG00000048368	0.992986
ENSMUSG00000048373	0.830383
ENSMUSG00000048387	0.993105
ENSMUSG00000048440	0.6289
ENSMUSG00000048450	0.825181
ENSMUSG00000048473	0.891421
ENSMUSG00000048485	0.855735
ENSMUSG00000048581	0.7425
ENSMUSG00000048583	0.934101
ENSMUSG00000048707	0.514407
ENSMUSG00000048732	0.573874
ENSMUSG00000048776	0.62453
ENSMUSG00000048834	0.46477
ENSMUSG00000048988	0.991972
ENSMUSG00000049092	0.492166
ENSMUSG00000049115	0.992986
ENSMUSG00000049154	0.615909
ENSMUSG00000049235	0.609975
ENSMUSG00000049288	0.758291
ENSMUSG00000049436	0.992986
ENSMUSG00000049580	0.702759
ENSMUSG00000049630	0.784221
ENSMUSG00000049657	0.785
ENSMUSG00000049755	0.868818
ENSMUSG00000049807	0.577669
ENSMUSG00000049811	0.672814
ENSMUSG00000049871	0.769766
ENSMUSG00000049916	0.696338
ENSMUSG00000049929	0.484671
ENSMUSG00000050029	0.532478
ENSMUSG00000050147	0.992986
ENSMUSG00000050157	0.992986
ENSMUSG00000050164	0.472201
ENSMUSG00000050201	0.994798
ENSMUSG00000050213	0.668818
ENSMUSG00000050390	0.652221
ENSMUSG00000050471	0.505723
ENSMUSG00000050549	0.651059
ENSMUSG00000050578	0.992986
ENSMUSG00000050627	0.562854
ENSMUSG00000050786	0.741241
ENSMUSG00000050945	0.578296
ENSMUSG00000050973	0.560745
ENSMUSG00000050994	0.992986
ENSMUSG00000051160	0.992986
ENSMUSG00000051251	0.831308
ENSMUSG00000051306	0.579196
ENSMUSG00000051339	0.541407
ENSMUSG00000051397	0.815765
ENSMUSG00000051401	0.612491
ENSMUSG00000051498	0.992986
ENSMUSG00000051579	0.714246
ENSMUSG00000051596	0.993128
ENSMUSG00000051652	0.779029
ENSMUSG00000051729	0.894096
ENSMUSG00000051956	0.91211
ENSMUSG00000052222	0.992986
ENSMUSG00000052397	0.762584
ENSMUSG00000052414	0.564331
ENSMUSG00000052419	0.647754
ENSMUSG00000052456	0.629669
ENSMUSG00000052482	0.737024
ENSMUSG00000052557	0.678654
ENSMUSG00000052558	0.552841
ENSMUSG00000052593	0.701891
ENSMUSG00000052609	0.927853
ENSMUSG00000052730	0.615278
ENSMUSG00000052763	0.661742
ENSMUSG00000052821	0.606363
ENSMUSG00000052889	0.655433
ENSMUSG00000052911	0.628311
ENSMUSG00000053093	0.972866
ENSMUSG00000053181	0.470883
ENSMUSG00000053185	0.992986
ENSMUSG00000053367	0.992986
ENSMUSG00000053646	0.8143
ENSMUSG00000053963	0.84397
ENSMUSG00000053980	0.992986
ENSMUSG00000054044	0.790022
ENSMUSG00000054128	0.992986
ENSMUSG00000054191	0.869795
ENSMUSG00000054277	0.606636
ENSMUSG00000054414	0.750816
ENSMUSG00000054418	0.992986
ENSMUSG00000054435	0.992986
ENSMUSG00000054446	0.99309
ENSMUSG00000054457	0.944265
ENSMUSG00000054648	0.412592
ENSMUSG00000054822	0.992986
ENSMUSG00000054942	0.695533
ENSMUSG00000054951	0.812486
ENSMUSG00000055067	0.560496
ENSMUSG00000055214	0.72548
ENSMUSG00000055322	0.772934
ENSMUSG00000055396	0.47668
ENSMUSG00000055415	0.974948
ENSMUSG00000055424	0.845243
ENSMUSG00000055480	0.758406
ENSMUSG00000055489	0.840407
ENSMUSG00000055694	0.790896
ENSMUSG00000055760	0.548683
ENSMUSG00000055912	0.851235
ENSMUSG00000056031	0.994797
ENSMUSG00000056091	0.549351
ENSMUSG00000056131	0.76198
ENSMUSG00000056174	0.99324
ENSMUSG00000056214	0.503061
ENSMUSG00000056271	0.790697
ENSMUSG00000056476	0.612392
ENSMUSG00000056492	0.702856
ENSMUSG00000056606	0.992986
ENSMUSG00000056666	0.585975
ENSMUSG00000056671	0.690458
ENSMUSG00000056706	0.670918
ENSMUSG00000056870	0.565248
ENSMUSG00000057092	0.98264
ENSMUSG00000057191	0.992986
ENSMUSG00000057696	0.749748
ENSMUSG00000057729	0.864602
ENSMUSG00000057816	0.714234
ENSMUSG00000057829	0.803809
ENSMUSG00000057924	0.713658
ENSMUSG00000057967	0.843151
ENSMUSG00000058019	0.707344
ENSMUSG00000058152	0.847919
ENSMUSG00000058290	0.80946
ENSMUSG00000058325	0.38121
ENSMUSG00000058396	0.816725
ENSMUSG00000058590	0.623404
ENSMUSG00000058661	0.671412
ENSMUSG00000058690	0.473702
ENSMUSG00000058835	0.370313
ENSMUSG00000058838	0.645143
ENSMUSG00000058897	0.693505
ENSMUSG00000058952	0.695984
ENSMUSG00000059182	0.859158
ENSMUSG00000059246	0.992986
ENSMUSG00000059483	0.718091
ENSMUSG00000059565	0.474903
ENSMUSG00000059585	0.687831
ENSMUSG00000059669	0.775103
ENSMUSG00000059842	0.668657
ENSMUSG00000060209	0.623404
ENSMUSG00000060216	0.593251
ENSMUSG00000060738	0.992986
ENSMUSG00000060802	0.72645
ENSMUSG00000060887	0.909707
ENSMUSG00000060989	0.731979
ENSMUSG00000061353	0.437568
ENSMUSG00000061533	0.32847
ENSMUSG00000061665	0.322752
ENSMUSG00000061723	0.795041
ENSMUSG00000061950	0.291859
ENSMUSG00000062044	0.72465
ENSMUSG00000062365	0.992986
ENSMUSG00000062545	0.992986
ENSMUSG00000062546	0.992986
ENSMUSG00000062619	0.503748
ENSMUSG00000062646	0.768957
ENSMUSG00000062874	0.863887
ENSMUSG00000063019	0.61055
ENSMUSG00000063254	0.881325
ENSMUSG00000063273	0.578648
ENSMUSG00000063281	0.631346
ENSMUSG00000063320	0.686627
ENSMUSG00000063383	0.750184
ENSMUSG00000063434	0.592756
ENSMUSG00000063442	0.773288
ENSMUSG00000063605	0.811244
ENSMUSG00000063651	0.768136
ENSMUSG00000063889	0.554577
ENSMUSG00000064179	0.735288
ENSMUSG00000064232	0.992986
ENSMUSG00000064262	0.988645
ENSMUSG00000065689	0.992986
ENSMUSG00000066170	0.87485
ENSMUSG00000066362	0.79797
ENSMUSG00000066406	0.639725
ENSMUSG00000066415	0.622742
ENSMUSG00000066443	0.992986
ENSMUSG00000066475	0.628615
ENSMUSG00000066554	0.861687
ENSMUSG00000066632	0.649806
ENSMUSG00000066838	0.805484
ENSMUSG00000066880	0.749659
ENSMUSG00000067063	0.992986
ENSMUSG00000067106	0.382049
ENSMUSG00000067149	0.85193
ENSMUSG00000067215	0.948025
ENSMUSG00000067702	0.974394
ENSMUSG00000067818	0.449864
ENSMUSG00000067872	0.891985
ENSMUSG00000068324	0.669056
ENSMUSG00000068391	0.689598
ENSMUSG00000068551	0.90862
ENSMUSG00000068604	0.936719
ENSMUSG00000068615	0.734607
ENSMUSG00000068696	0.992986
ENSMUSG00000068735	0.754564
ENSMUSG00000069014	0.919749
ENSMUSG00000069125	0.541504
ENSMUSG00000069135	0.63207
ENSMUSG00000069171	0.545067
ENSMUSG00000069188	0.755016
ENSMUSG00000069255	0.638754
ENSMUSG00000069378	0.992986
ENSMUSG00000069833	0.965058
ENSMUSG00000070167	0.718091
ENSMUSG00000070284	0.494606
ENSMUSG00000070366	0.728191
ENSMUSG00000070394	0.577837
ENSMUSG00000070436	0.753879
ENSMUSG00000070469	0.936923
ENSMUSG00000070498	0.933998
ENSMUSG00000070564	0.992986
ENSMUSG00000070737	0.488376
ENSMUSG00000070780	0.99085
ENSMUSG00000070808	0.823832
ENSMUSG00000070886	0.804344
ENSMUSG00000071141	0.42115
ENSMUSG00000071192	0.716095
ENSMUSG00000071226	0.72577
ENSMUSG00000071302	0.672783
ENSMUSG00000071531	0.992986
ENSMUSG00000071586	0.992986
ENSMUSG00000071652	0.537985
ENSMUSG00000071671	0.927822
ENSMUSG00000072387	0.660117
ENSMUSG00000073079	0.792501
ENSMUSG00000073096	0.603182
ENSMUSG00000073174	0.99102
ENSMUSG00000073207	0.87867
ENSMUSG00000073421	0.872955
ENSMUSG00000073422	0.783995
ENSMUSG00000073478	0.846621
ENSMUSG00000073554	0.755191
ENSMUSG00000073609	0.429644
ENSMUSG00000073791	0.853164
ENSMUSG00000073877	0.686009
ENSMUSG00000073888	0.457
ENSMUSG00000074037	0.992986
ENSMUSG00000074056	0.763496
ENSMUSG00000074210	0.677814
ENSMUSG00000074228	0.958249
ENSMUSG00000074252	0.873946
ENSMUSG00000074282	0.585591
ENSMUSG00000074345	0.745044
ENSMUSG00000074412	0.904447
ENSMUSG00000074483	0.992986
ENSMUSG00000074576	0.854008
ENSMUSG00000074743	0.961459
ENSMUSG00000074781	0.562632
ENSMUSG00000074847	0.992986
ENSMUSG00000074868	0.517598
ENSMUSG00000074890	0.753272
ENSMUSG00000074918	0.557816
ENSMUSG00000074923	0.569583
ENSMUSG00000075014	0.963307
ENSMUSG00000075027	0.58477
ENSMUSG00000075209	0.992986
ENSMUSG00000075254	0.534074
ENSMUSG00000075463	0.695351
ENSMUSG00000075470	0.627472
ENSMUSG00000075486	0.458692
ENSMUSG00000075570	0.790676
ENSMUSG00000075707	0.941589
ENSMUSG00000076030	0.760638
ENSMUSG00000078097	0.573382
ENSMUSG00000078125	0.778978
ENSMUSG00000078162	0.557138
ENSMUSG00000078439	0.926107
ENSMUSG00000078525	0.634851
ENSMUSG00000078651	0.765392
ENSMUSG00000078747	0.992986
ENSMUSG00000078752	0.992986
ENSMUSG00000078850	0.884282
ENSMUSG00000078868	0.598059
ENSMUSG00000078901	0.884282
ENSMUSG00000078931	0.907382
ENSMUSG00000078933	0.992396
ENSMUSG00000078952	0.801655
ENSMUSG00000078994	0.95048
ENSMUSG00000079051	0.72545
ENSMUSG00000079069	0.992986
ENSMUSG00000079076	0.799101
ENSMUSG00000079162	0.992986
ENSMUSG00000079436	0.993417
ENSMUSG00000079478	0.767435
ENSMUSG00000079489	0.992986
ENSMUSG00000079681	0.698079
ENSMUSG00000079884	0.578198
ENSMUSG00000079998	0.872029
ENSMUSG00000080268	0.529556
ENSMUSG00000080726	0.824332
ENSMUSG00000080798	0.992986
ENSMUSG00000080955	0.992986
ENSMUSG00000080972	0.7118
ENSMUSG00000080979	0.319101
ENSMUSG00000080996	0.677634
ENSMUSG00000081005	0.512713
ENSMUSG00000081096	0.66192
ENSMUSG00000081099	0.522407
ENSMUSG00000081107	0.992986
ENSMUSG00000081111	0.504122
ENSMUSG00000081185	0.926046
ENSMUSG00000081233	0.80896
ENSMUSG00000081239	0.805888
ENSMUSG00000081249	0.78096
ENSMUSG00000081259	0.992986
ENSMUSG00000081318	0.963941
ENSMUSG00000081373	0.845243
ENSMUSG00000081418	0.474341
ENSMUSG00000081428	0.884282
ENSMUSG00000081491	0.600068
ENSMUSG00000081499	0.827346
ENSMUSG00000081516	0.769933
ENSMUSG00000081622	0.816565
ENSMUSG00000081761	0.790697
ENSMUSG00000081775	0.615307
ENSMUSG00000081787	0.776014
ENSMUSG00000081799	0.703705
ENSMUSG00000081913	0.834936
ENSMUSG00000081932	0.441916
ENSMUSG00000081957	0.437989
ENSMUSG00000081965	0.642663
ENSMUSG00000081993	0.845243
ENSMUSG00000082016	0.433707
ENSMUSG00000082088	0.816711
ENSMUSG00000082162	0.992986
ENSMUSG00000082260	0.715828
ENSMUSG00000082342	0.992986
ENSMUSG00000082379	0.816711
ENSMUSG00000082394	0.638478
ENSMUSG00000082398	0.525775
ENSMUSG00000082420	0.530582
ENSMUSG00000082440	0.992986
ENSMUSG00000082474	0.799812
ENSMUSG00000082478	0.781603
ENSMUSG00000082494	0.748714
ENSMUSG00000082511	0.464973
ENSMUSG00000082524	0.731258
ENSMUSG00000082609	0.547958
ENSMUSG00000082619	0.992986
ENSMUSG00000082649	0.884282
ENSMUSG00000082670	0.992986
ENSMUSG00000082699	0.63416
ENSMUSG00000082729	0.590829
ENSMUSG00000082765	0.992986
ENSMUSG00000082782	0.765339
ENSMUSG00000082901	0.58205
ENSMUSG00000082954	0.883068
ENSMUSG00000083012	0.623666
ENSMUSG00000083033	0.598948
ENSMUSG00000083097	0.616276
ENSMUSG00000083157	0.929455
ENSMUSG00000083209	0.883723
ENSMUSG00000083250	0.583321
ENSMUSG00000083288	0.992986
ENSMUSG00000083300	0.884282
ENSMUSG00000083320	0.758486
ENSMUSG00000083342	0.586818
ENSMUSG00000083391	0.63642
ENSMUSG00000083393	0.992986
ENSMUSG00000083395	0.699236
ENSMUSG00000083451	0.869551
ENSMUSG00000083465	0.620176
ENSMUSG00000083536	0.841721
ENSMUSG00000083539	0.702602
ENSMUSG00000083595	0.7507
ENSMUSG00000083646	0.514679
ENSMUSG00000083650	0.976634
ENSMUSG00000083657	0.992986
ENSMUSG00000083689	0.689383
ENSMUSG00000083695	0.737615
ENSMUSG00000083720	0.783648
ENSMUSG00000083740	0.773288
ENSMUSG00000083805	0.703444
ENSMUSG00000083812	0.90728
ENSMUSG00000083863	0.437149
ENSMUSG00000083879	0.814285
ENSMUSG00000083905	0.739072
ENSMUSG00000083912	0.700398
ENSMUSG00000083914	0.642797
ENSMUSG00000083921	0.992986
ENSMUSG00000083964	0.703444
ENSMUSG00000084081	0.677197
ENSMUSG00000084303	0.690393
ENSMUSG00000084834	0.992986
ENSMUSG00000084846	0.437472
ENSMUSG00000084851	0.702593
ENSMUSG00000084860	0.992986
ENSMUSG00000084883	0.702101
ENSMUSG00000084915	0.671008
ENSMUSG00000084978	0.992986
ENSMUSG00000084991	0.992986
ENSMUSG00000085006	0.992986
ENSMUSG00000085024	0.87409
ENSMUSG00000085033	0.590371
ENSMUSG00000085083	0.584818
ENSMUSG00000085110	0.992986
ENSMUSG00000085134	0.992986
ENSMUSG00000085166	0.75294
ENSMUSG00000085207	0.979676
ENSMUSG00000085272	0.479249
ENSMUSG00000085363	0.983857
ENSMUSG00000085398	0.916089
ENSMUSG00000085428	0.916292
ENSMUSG00000085435	0.94157
ENSMUSG00000085620	0.863922
ENSMUSG00000085672	0.812483
ENSMUSG00000085728	0.965833
ENSMUSG00000085738	0.680159
ENSMUSG00000085847	0.992986
ENSMUSG00000085860	0.988954
ENSMUSG00000085870	0.992986
ENSMUSG00000085932	0.825045
ENSMUSG00000085975	0.684594
ENSMUSG00000086018	0.703444
ENSMUSG00000086029	0.875929
ENSMUSG00000086127	0.809033
ENSMUSG00000086171	0.817351
ENSMUSG00000086174	0.673094
ENSMUSG00000086254	0.992986
ENSMUSG00000086265	0.884282
ENSMUSG00000086283	0.992986
ENSMUSG00000086292	0.974987
ENSMUSG00000086319	0.77777
ENSMUSG00000086395	0.901065
ENSMUSG00000086404	0.972651
ENSMUSG00000086407	0.990733
ENSMUSG00000086420	0.791575
ENSMUSG00000086425	0.987373
ENSMUSG00000086452	0.992986
ENSMUSG00000086643	0.917481
ENSMUSG00000086653	0.884282
ENSMUSG00000086657	0.678167
ENSMUSG00000086680	0.890645
ENSMUSG00000086682	0.43737
ENSMUSG00000086715	0.992986
ENSMUSG00000086741	0.527088
ENSMUSG00000086753	0.843555
ENSMUSG00000086820	0.870954
ENSMUSG00000086837	0.537077
ENSMUSG00000086867	0.893283
ENSMUSG00000086889	0.872373
ENSMUSG00000086894	0.993374
ENSMUSG00000086913	0.992986
ENSMUSG00000087042	0.955584
ENSMUSG00000087064	0.984182
ENSMUSG00000087067	0.992986
ENSMUSG00000087072	0.992986
ENSMUSG00000087074	0.992986
ENSMUSG00000087143	0.487364
ENSMUSG00000087201	0.992986
ENSMUSG00000087216	0.705659
ENSMUSG00000087292	0.992986
ENSMUSG00000087331	0.575138
ENSMUSG00000087347	0.972321
ENSMUSG00000087377	0.861663
ENSMUSG00000087381	0.470669
ENSMUSG00000087440	0.992986
ENSMUSG00000087484	0.960308
ENSMUSG00000087505	0.992986
ENSMUSG00000087560	0.918497
ENSMUSG00000087594	0.992986
ENSMUSG00000087611	0.990368
ENSMUSG00000087640	0.603667
ENSMUSG00000087694	0.584339
ENSMUSG00000088185	0.991986
ENSMUSG00000089645	0.665191
ENSMUSG00000089657	0.799629
ENSMUSG00000089662	0.787097
ENSMUSG00000089671	0.645744
ENSMUSG00000089705	0.559663
ENSMUSG00000089748	0.851921
ENSMUSG00000089810	0.552368
ENSMUSG00000089814	0.845243
ENSMUSG00000089875	0.446276
ENSMUSG00000089883	0.494064
ENSMUSG00000089924	0.992986
ENSMUSG00000089987	0.992986
ENSMUSG00000090005	0.992986
ENSMUSG00000090041	0.992986
ENSMUSG00000090256	0.960742
ENSMUSG00000090266	0.789411
ENSMUSG00000090336	0.912993
ENSMUSG00000090489	0.579984
ENSMUSG00000090737	0.620985
ENSMUSG00000090751	0.992986
ENSMUSG00000090941	0.800122
ENSMUSG00000090958	0.789493
ENSMUSG00000091004	0.891519
ENSMUSG00000091014	0.67626
ENSMUSG00000091040	0.884282
ENSMUSG00000091095	0.481704
ENSMUSG00000091102	0.781834
ENSMUSG00000091144	0.773288
ENSMUSG00000091191	0.992986
ENSMUSG00000091271	0.676806
ENSMUSG00000091401	0.439372
ENSMUSG00000091419	0.696686
ENSMUSG00000091426	0.688175
ENSMUSG00000091460	0.449873
ENSMUSG00000091549	0.688702
ENSMUSG00000091556	0.992986
ENSMUSG00000091785	0.848181
ENSMUSG00000091806	0.992986
ENSMUSG00000092072	0.48114
ENSMUSG00000092076	0.687831
ENSMUSG00000092083	0.741494
ENSMUSG00000092240	0.773157
ENSMUSG00000092301	0.689383
ENSMUSG00000092375	0.611045
ENSMUSG00000092454	0.506195
ENSMUSG00000092510	0.94506
ENSMUSG00000092557	0.641824
ENSMUSG00000092592	0.989694
ENSMUSG00000092595	0.698793
ENSMUSG00000093483	0.653169
ENSMUSG00000093650	0.992986
ENSMUSG00000093669	0.922319
ENSMUSG00000093677	0.570355
ENSMUSG00000093760	0.905103
ENSMUSG00000093985	0.674844
ENSMUSG00000094017	0.971263
ENSMUSG00000094256	0.902867
ENSMUSG00000094463	0.467488
ENSMUSG00000094534	0.992986
ENSMUSG00000094683	0.770592
ENSMUSG00000094690	0.908002
ENSMUSG00000095266	0.779718
ENSMUSG00000095304	0.992986
ENSMUSG00000095406	0.669056
ENSMUSG00000095427	0.311798
ENSMUSG00000095440	0.64579
ENSMUSG00000095454	0.605188
ENSMUSG00000095690	0.410558
ENSMUSG00000095826	0.82808
ENSMUSG00000096086	0.680159
ENSMUSG00000096192	0.920518
ENSMUSG00000096201	0.992986
ENSMUSG00000096248	0.992986
ENSMUSG00000096297	0.633442
ENSMUSG00000096401	0.639516
ENSMUSG00000096433	0.577718
ENSMUSG00000096446	0.909563
ENSMUSG00000096603	0.664262
ENSMUSG00000096856	0.586271
ENSMUSG00000096904	0.944684
ENSMUSG00000096954	0.938154
ENSMUSG00000096959	0.992986
ENSMUSG00000097045	0.850532
ENSMUSG00000097067	0.964895
ENSMUSG00000097093	0.761765
ENSMUSG00000097125	0.809966
ENSMUSG00000097164	0.703201
ENSMUSG00000097178	0.736473
ENSMUSG00000097182	0.895835
ENSMUSG00000097223	0.807497
ENSMUSG00000097248	0.429131
ENSMUSG00000097287	0.462379
ENSMUSG00000097327	0.622061
ENSMUSG00000097352	0.992986
ENSMUSG00000097380	0.993174
ENSMUSG00000097415	0.846532
ENSMUSG00000097430	0.571658
ENSMUSG00000097444	0.920518
ENSMUSG00000097484	0.992986
ENSMUSG00000097493	0.91811
ENSMUSG00000097525	0.992986
ENSMUSG00000097561	0.831339
ENSMUSG00000097588	0.522161
ENSMUSG00000097613	0.837437
ENSMUSG00000097616	0.819581
ENSMUSG00000097617	0.739859
ENSMUSG00000097619	0.958249
ENSMUSG00000097652	0.981456
ENSMUSG00000097679	0.437515
ENSMUSG00000097684	0.813264
ENSMUSG00000097716	0.900489
ENSMUSG00000097730	0.962265
ENSMUSG00000097785	0.685119
ENSMUSG00000097792	0.708799
ENSMUSG00000097814	0.992916
ENSMUSG00000097965	0.992986
ENSMUSG00000097985	0.674925
ENSMUSG00000097987	0.992986
ENSMUSG00000098024	0.626235
ENSMUSG00000098027	0.64221
ENSMUSG00000098038	0.992986
ENSMUSG00000098081	0.773288
ENSMUSG00000098098	0.500981
ENSMUSG00000098116	0.768881
ENSMUSG00000098157	0.992986
ENSMUSG00000098181	0.884282

## Sheet: CornflowerblueClusterMembership
ensemblD	moduleMembership
ENSMUSG00000000037	0.855343
ENSMUSG00000000134	0.815926
ENSMUSG00000000724	0.993585
ENSMUSG00000000982	0.981126
ENSMUSG00000001021	0.42309
ENSMUSG00000001039	0.314054
ENSMUSG00000001240	0.587862
ENSMUSG00000001415	0.394982
ENSMUSG00000003131	0.285223
ENSMUSG00000003135	0.6954
ENSMUSG00000003345	0.404229
ENSMUSG00000003546	0.506173
ENSMUSG00000003872	0.581896
ENSMUSG00000004902	0.45628
ENSMUSG00000004996	0.570173
ENSMUSG00000005124	0.932791
ENSMUSG00000005667	0.522062
ENSMUSG00000005763	0.95211
ENSMUSG00000005774	0.573766
ENSMUSG00000005803	0.554257
ENSMUSG00000006307	0.341527
ENSMUSG00000007035	0.932523
ENSMUSG00000007815	0.439979
ENSMUSG00000009356	0.831151
ENSMUSG00000010358	0.89983
ENSMUSG00000012126	0.0449444
ENSMUSG00000013663	0.524734
ENSMUSG00000013736	0.426649
ENSMUSG00000014529	0.993585
ENSMUSG00000014547	0.913901
ENSMUSG00000015143	0.491773
ENSMUSG00000015647	0.961076
ENSMUSG00000015947	0.589048
ENSMUSG00000015950	0.993585
ENSMUSG00000015970	0.837461
ENSMUSG00000017446	0.986123
ENSMUSG00000017453	0.821283
ENSMUSG00000017607	0.993585
ENSMUSG00000017718	0.759408
ENSMUSG00000017724	0.464437
ENSMUSG00000017832	0.9923
ENSMUSG00000017861	0.871181
ENSMUSG00000018347	0.706069
ENSMUSG00000018378	0.535741
ENSMUSG00000018401	0.594413
ENSMUSG00000018845	0.842079
ENSMUSG00000018862	0.993585
ENSMUSG00000020087	0.386055
ENSMUSG00000020359	0.570676
ENSMUSG00000020364	0.616757
ENSMUSG00000020368	0.586625
ENSMUSG00000020413	0.649838
ENSMUSG00000020429	0.993585
ENSMUSG00000020455	0.635244
ENSMUSG00000020573	0.868195
ENSMUSG00000020700	0.780176
ENSMUSG00000020709	0.597776
ENSMUSG00000020805	0.662928
ENSMUSG00000020876	0.534998
ENSMUSG00000021103	0.461871
ENSMUSG00000021257	0.603612
ENSMUSG00000021322	0.506329
ENSMUSG00000021468	0.401468
ENSMUSG00000021470	0.244541
ENSMUSG00000021575	0.963124
ENSMUSG00000021590	0.650422
ENSMUSG00000021600	0.993585
ENSMUSG00000021665	0.434276
ENSMUSG00000021938	0.677519
ENSMUSG00000022102	0.910012
ENSMUSG00000022146	0.684048
ENSMUSG00000022304	0.993585
ENSMUSG00000022346	0.588805
ENSMUSG00000022416	0.630568
ENSMUSG00000022431	0.961676
ENSMUSG00000022438	0.705791
ENSMUSG00000022568	0.427029
ENSMUSG00000022685	0.703522
ENSMUSG00000022805	0.87363
ENSMUSG00000022837	0.172569
ENSMUSG00000022876	0.777617
ENSMUSG00000022885	0.662069
ENSMUSG00000022962	0.800128
ENSMUSG00000022969	0.8971
ENSMUSG00000023235	0.0473101
ENSMUSG00000024029	0.965306
ENSMUSG00000024039	0.342538
ENSMUSG00000024085	0.58126
ENSMUSG00000024330	0.540727
ENSMUSG00000024397	0.51105
ENSMUSG00000024411	0.619791
ENSMUSG00000024459	0.648149
ENSMUSG00000024519	0.397792
ENSMUSG00000024570	0.47971
ENSMUSG00000024576	0.641473
ENSMUSG00000024667	0.422731
ENSMUSG00000024673	0.993585
ENSMUSG00000024778	0.619505
ENSMUSG00000024799	0.702125
ENSMUSG00000024942	0.68724
ENSMUSG00000024947	0.575234
ENSMUSG00000024965	0.707581
ENSMUSG00000025086	0.566959
ENSMUSG00000025231	0.46065
ENSMUSG00000025409	0.370075
ENSMUSG00000025511	0.810897
ENSMUSG00000025780	0.706754
ENSMUSG00000025790	0.370532
ENSMUSG00000025912	0.518054
ENSMUSG00000026031	0.413378
ENSMUSG00000026135	0.390763
ENSMUSG00000026153	0.48523
ENSMUSG00000026181	0.791182
ENSMUSG00000026189	0.694622
ENSMUSG00000026208	0.941389
ENSMUSG00000026288	0.798889
ENSMUSG00000026319	0.776535
ENSMUSG00000026548	0.993585
ENSMUSG00000026639	0.97841
ENSMUSG00000026656	0.946413
ENSMUSG00000026676	0.580583
ENSMUSG00000026735	0.900114
ENSMUSG00000026736	0.901741
ENSMUSG00000026785	0.993585
ENSMUSG00000026805	0.588538
ENSMUSG00000026831	0.909903
ENSMUSG00000027001	0.595641
ENSMUSG00000027109	0.572034
ENSMUSG00000027111	0.467076
ENSMUSG00000027176	0.385309
ENSMUSG00000027180	0.549161
ENSMUSG00000027200	0.547423
ENSMUSG00000027210	0.904576
ENSMUSG00000027223	0.672081
ENSMUSG00000027420	0.940295
ENSMUSG00000027475	0.553534
ENSMUSG00000027530	0.993585
ENSMUSG00000027762	0.785003
ENSMUSG00000027774	0.632843
ENSMUSG00000027882	0.530749
ENSMUSG00000027886	0.758807
ENSMUSG00000027901	0.871121
ENSMUSG00000028070	0.366121
ENSMUSG00000028284	0.313501
ENSMUSG00000028444	0.6154
ENSMUSG00000028451	0.528289
ENSMUSG00000028778	0.84185
ENSMUSG00000029032	0.993585
ENSMUSG00000029136	0.766364
ENSMUSG00000029169	0.506139
ENSMUSG00000029228	0.545869
ENSMUSG00000029386	0.704304
ENSMUSG00000029477	0.877388
ENSMUSG00000029528	0.645097
ENSMUSG00000029557	0.77807
ENSMUSG00000029771	0.804699
ENSMUSG00000029778	0.687939
ENSMUSG00000029817	0.683386
ENSMUSG00000029826	0.493586
ENSMUSG00000029837	0.993585
ENSMUSG00000029992	0.658515
ENSMUSG00000029999	0.935988
ENSMUSG00000030069	0.762611
ENSMUSG00000030157	0.993585
ENSMUSG00000030235	0.599694
ENSMUSG00000030265	0.429642
ENSMUSG00000030435	0.435982
ENSMUSG00000030446	0.64045
ENSMUSG00000030590	0.489475
ENSMUSG00000030607	0.993585
ENSMUSG00000030617	0.993585
ENSMUSG00000030699	0.813449
ENSMUSG00000030787	0.993585
ENSMUSG00000030865	0.713926
ENSMUSG00000030889	0.993585
ENSMUSG00000031133	0.549464
ENSMUSG00000031143	0.58548
ENSMUSG00000031210	0.469696
ENSMUSG00000031344	0.8859
ENSMUSG00000031389	0.769025
ENSMUSG00000031570	0.788596
ENSMUSG00000031659	0.826263
ENSMUSG00000031662	0.993585
ENSMUSG00000031710	0.73671
ENSMUSG00000031750	0.742968
ENSMUSG00000031844	0.993585
ENSMUSG00000031853	0.645527
ENSMUSG00000031858	0.32403
ENSMUSG00000031952	0.904289
ENSMUSG00000032056	0.993585
ENSMUSG00000032065	0.915632
ENSMUSG00000032191	0.993585
ENSMUSG00000032203	0.418016
ENSMUSG00000032280	0.634225
ENSMUSG00000032300	0.77578
ENSMUSG00000032359	0.684023
ENSMUSG00000032443	0.993585
ENSMUSG00000032492	0.510768
ENSMUSG00000032690	0.70657
ENSMUSG00000032841	0.84307
ENSMUSG00000033053	0.665878
ENSMUSG00000033182	0.993585
ENSMUSG00000033184	0.54188
ENSMUSG00000033220	0.548845
ENSMUSG00000033227	0.705388
ENSMUSG00000033491	0.611517
ENSMUSG00000033610	0.805035
ENSMUSG00000033703	0.387036
ENSMUSG00000033752	0.0634979
ENSMUSG00000033768	0.570697
ENSMUSG00000033852	0.709935
ENSMUSG00000033940	0.514415
ENSMUSG00000033985	0.843807
ENSMUSG00000034037	0.975825
ENSMUSG00000034105	0.808874
ENSMUSG00000034224	0.600994
ENSMUSG00000034413	0.640987
ENSMUSG00000034645	0.993585
ENSMUSG00000034701	0.598952
ENSMUSG00000034932	0.709801
ENSMUSG00000035032	0.93526
ENSMUSG00000035179	0.914327
ENSMUSG00000035262	0.956735
ENSMUSG00000035283	0.692024
ENSMUSG00000035342	0.670938
ENSMUSG00000035352	0.85987
ENSMUSG00000035637	0.584401
ENSMUSG00000035673	0.779175
ENSMUSG00000035681	0.777141
ENSMUSG00000035745	0.976912
ENSMUSG00000035772	0.426392
ENSMUSG00000035778	0.895736
ENSMUSG00000035785	0.993585
ENSMUSG00000036078	0.525404
ENSMUSG00000036334	0.796966
ENSMUSG00000036492	0.828845
ENSMUSG00000036760	0.796084
ENSMUSG00000036782	0.574248
ENSMUSG00000036885	0.673653
ENSMUSG00000036896	0.800264
ENSMUSG00000037010	0.725494
ENSMUSG00000037375	0.89739
ENSMUSG00000037653	0.593076
ENSMUSG00000037712	0.512492
ENSMUSG00000037716	0.993585
ENSMUSG00000037868	0.993585
ENSMUSG00000038046	0.518029
ENSMUSG00000038156	0.786873
ENSMUSG00000038213	0.661309
ENSMUSG00000038400	0.565637
ENSMUSG00000038402	0.524707
ENSMUSG00000038997	0.993585
ENSMUSG00000039021	0.0971885
ENSMUSG00000039065	0.499877
ENSMUSG00000039079	0.993585
ENSMUSG00000039084	0.993585
ENSMUSG00000039099	0.993585
ENSMUSG00000039115	0.733142
ENSMUSG00000039179	0.48161
ENSMUSG00000039191	0.475885
ENSMUSG00000039202	0.617209
ENSMUSG00000039232	0.993585
ENSMUSG00000039470	0.677706
ENSMUSG00000039632	0.635448
ENSMUSG00000039814	0.759232
ENSMUSG00000039850	0.686449
ENSMUSG00000039942	0.79655
ENSMUSG00000039997	0.842147
ENSMUSG00000040177	0.705449
ENSMUSG00000040310	0.989012
ENSMUSG00000040329	0.993585
ENSMUSG00000040490	0.612548
ENSMUSG00000040557	0.65361
ENSMUSG00000040770	0.993585
ENSMUSG00000040808	0.628177
ENSMUSG00000040985	0.993585
ENSMUSG00000041075	0.544116
ENSMUSG00000041187	0.515747
ENSMUSG00000041193	0.692224
ENSMUSG00000041343	0.553611
ENSMUSG00000041390	0.865532
ENSMUSG00000041440	0.98986
ENSMUSG00000041488	0.682081
ENSMUSG00000041695	0.900806
ENSMUSG00000041961	0.565238
ENSMUSG00000042121	0.549045
ENSMUSG00000042268	0.993585
ENSMUSG00000042367	0.99527
ENSMUSG00000042476	0.797249
ENSMUSG00000042501	0.993585
ENSMUSG00000042622	0.660763
ENSMUSG00000043102	0.988644
ENSMUSG00000043230	0.993585
ENSMUSG00000043295	0.527199
ENSMUSG00000043496	0.611953
ENSMUSG00000043621	0.983138
ENSMUSG00000044320	0.515901
ENSMUSG00000044350	0.623313
ENSMUSG00000044854	0.921648
ENSMUSG00000045038	0.57812
ENSMUSG00000045318	0.566173
ENSMUSG00000045776	0.995169
ENSMUSG00000045867	0.703256
ENSMUSG00000046008	0.956138
ENSMUSG00000046085	0.993585
ENSMUSG00000046380	0.477736
ENSMUSG00000046440	0.565776
ENSMUSG00000046523	0.775639
ENSMUSG00000046805	0.680636
ENSMUSG00000046856	0.594163
ENSMUSG00000046916	0.513524
ENSMUSG00000046934	0.664389
ENSMUSG00000046999	0.476502
ENSMUSG00000047228	0.372091
ENSMUSG00000047603	0.62246
ENSMUSG00000047656	0.444032
ENSMUSG00000047810	0.993585
ENSMUSG00000048004	0.993585
ENSMUSG00000048022	0.482632
ENSMUSG00000048040	0.480945
ENSMUSG00000048424	0.563618
ENSMUSG00000048442	0.993585
ENSMUSG00000048915	0.900046
ENSMUSG00000049091	0.590194
ENSMUSG00000049404	0.438532
ENSMUSG00000049439	0.375999
ENSMUSG00000049507	0.773267
ENSMUSG00000049658	0.409768
ENSMUSG00000049676	0.99051
ENSMUSG00000049764	0.379346
ENSMUSG00000049969	0.795258
ENSMUSG00000050312	0.698058
ENSMUSG00000050533	0.695329
ENSMUSG00000050961	0.993585
ENSMUSG00000051008	0.993585
ENSMUSG00000051166	0.544508
ENSMUSG00000051341	0.540811
ENSMUSG00000051435	0.758946
ENSMUSG00000051504	0.979378
ENSMUSG00000051723	0.932913
ENSMUSG00000051805	0.993585
ENSMUSG00000051851	0.478617
ENSMUSG00000052013	0.993585
ENSMUSG00000052160	0.866215
ENSMUSG00000052353	0.623273
ENSMUSG00000052794	0.502481
ENSMUSG00000052837	0.470656
ENSMUSG00000053062	0.815781
ENSMUSG00000053510	0.526526
ENSMUSG00000053964	0.924006
ENSMUSG00000054021	0.681963
ENSMUSG00000054051	0.670728
ENSMUSG00000054404	0.915632
ENSMUSG00000054469	0.659497
ENSMUSG00000054641	0.993585
ENSMUSG00000054893	0.22905
ENSMUSG00000055003	0.489712
ENSMUSG00000055676	0.795082
ENSMUSG00000055809	0.889196
ENSMUSG00000055980	0.28058
ENSMUSG00000056054	0.993585
ENSMUSG00000056130	0.993585
ENSMUSG00000056148	0.777974
ENSMUSG00000056290	0.579645
ENSMUSG00000056305	0.451945
ENSMUSG00000056383	0.646091
ENSMUSG00000056687	0.390398
ENSMUSG00000056821	0.993585
ENSMUSG00000056849	0.898227
ENSMUSG00000056917	0.731786
ENSMUSG00000056972	0.976937
ENSMUSG00000057110	0.659261
ENSMUSG00000057572	0.739456
ENSMUSG00000057778	0.613359
ENSMUSG00000057913	0.993585
ENSMUSG00000058700	0.753923
ENSMUSG00000058873	0.993585
ENSMUSG00000058900	0.665599
ENSMUSG00000059003	0.514355
ENSMUSG00000059040	0.680944
ENSMUSG00000059077	0.993585
ENSMUSG00000059237	0.794998
ENSMUSG00000059422	0.730042
ENSMUSG00000059482	0.316634
ENSMUSG00000059912	0.786542
ENSMUSG00000060029	0.637538
ENSMUSG00000060550	0.870369
ENSMUSG00000060566	0.993585
ENSMUSG00000060791	0.588513
ENSMUSG00000060811	0.738445
ENSMUSG00000061167	0.649351
ENSMUSG00000061536	0.493723
ENSMUSG00000061619	0.460088
ENSMUSG00000062074	0.993585
ENSMUSG00000062327	0.993585
ENSMUSG00000062372	0.946899
ENSMUSG00000062561	0.664145
ENSMUSG00000063179	0.670808
ENSMUSG00000063180	0.816711
ENSMUSG00000063314	0.566574
ENSMUSG00000063439	0.0467044
ENSMUSG00000063870	0.452748
ENSMUSG00000063975	0.993585
ENSMUSG00000064288	0.993585
ENSMUSG00000065079	0.993585
ENSMUSG00000066512	0.928418
ENSMUSG00000067219	0.96075
ENSMUSG00000067321	0.629935
ENSMUSG00000067438	0.993585
ENSMUSG00000067873	0.050529
ENSMUSG00000067942	0.813862
ENSMUSG00000068130	0.564305
ENSMUSG00000068154	0.730073
ENSMUSG00000068335	0.993585
ENSMUSG00000068601	0.545907
ENSMUSG00000068748	0.512193
ENSMUSG00000069044	0.993585
ENSMUSG00000069083	0.993585
ENSMUSG00000070385	0.993585
ENSMUSG00000070632	0.626181
ENSMUSG00000070732	0.993585
ENSMUSG00000070852	0.993585
ENSMUSG00000071350	0.770104
ENSMUSG00000071735	0.714363
ENSMUSG00000071748	0.885825
ENSMUSG00000071757	0.643653
ENSMUSG00000072244	0.981241
ENSMUSG00000072620	0.993585
ENSMUSG00000072662	0.439121
ENSMUSG00000072674	0.993585
ENSMUSG00000072774	0.738279
ENSMUSG00000072894	0.74531
ENSMUSG00000072919	0.993585
ENSMUSG00000072944	0.856343
ENSMUSG00000072960	0.637347
ENSMUSG00000073062	0.555981
ENSMUSG00000073102	0.72383
ENSMUSG00000073399	0.993585
ENSMUSG00000073406	0.641758
ENSMUSG00000073409	0.750299
ENSMUSG00000073758	0.63533
ENSMUSG00000073929	0.994493
ENSMUSG00000074199	0.993585
ENSMUSG00000074261	0.642137
ENSMUSG00000074342	0.993585
ENSMUSG00000074346	0.771289
ENSMUSG00000074361	0.989377
ENSMUSG00000074547	0.369959
ENSMUSG00000074602	0.799149
ENSMUSG00000074635	0.702029
ENSMUSG00000074824	0.60996
ENSMUSG00000074865	0.237478
ENSMUSG00000074874	0.568437
ENSMUSG00000074939	0.993585
ENSMUSG00000075023	0.9665
ENSMUSG00000075033	0.548852
ENSMUSG00000075225	0.861028
ENSMUSG00000075325	0.657886
ENSMUSG00000075402	0.484282
ENSMUSG00000075405	0.954745
ENSMUSG00000075425	0.738445
ENSMUSG00000075569	0.617319
ENSMUSG00000076438	0.738426
ENSMUSG00000077167	0.993585
ENSMUSG00000077191	0.993585
ENSMUSG00000078161	0.993585
ENSMUSG00000078177	0.651797
ENSMUSG00000078202	0.794395
ENSMUSG00000078435	0.620519
ENSMUSG00000078821	0.61484
ENSMUSG00000078866	0.601991
ENSMUSG00000078902	0.761727
ENSMUSG00000078905	0.784091
ENSMUSG00000079070	0.993585
ENSMUSG00000079143	0.993585
ENSMUSG00000079165	0.577123
ENSMUSG00000079343	0.993585
ENSMUSG00000079386	0.80794
ENSMUSG00000079465	0.913261
ENSMUSG00000079666	0.993585
ENSMUSG00000080303	0.734059
ENSMUSG00000080791	0.993585
ENSMUSG00000080831	0.439222
ENSMUSG00000080862	0.993585
ENSMUSG00000080865	0.73815
ENSMUSG00000081023	0.593117
ENSMUSG00000081170	0.953348
ENSMUSG00000081305	0.993585
ENSMUSG00000081339	0.993585
ENSMUSG00000081421	0.643783
ENSMUSG00000081459	0.762611
ENSMUSG00000081585	0.993585
ENSMUSG00000081769	0.730853
ENSMUSG00000081848	0.775515
ENSMUSG00000081853	0.993585
ENSMUSG00000081942	0.738445
ENSMUSG00000081953	0.532765
ENSMUSG00000081964	0.581596
ENSMUSG00000081967	0.359843
ENSMUSG00000081979	0.993585
ENSMUSG00000081998	0.993585
ENSMUSG00000082014	0.738445
ENSMUSG00000082093	0.860816
ENSMUSG00000082107	0.64627
ENSMUSG00000082127	0.816711
ENSMUSG00000082169	0.580038
ENSMUSG00000082186	0.983123
ENSMUSG00000082189	0.639462
ENSMUSG00000082193	0.751147
ENSMUSG00000082283	0.835941
ENSMUSG00000082284	0.544386
ENSMUSG00000082289	0.8367
ENSMUSG00000082307	0.992534
ENSMUSG00000082323	0.816711
ENSMUSG00000082361	0.993585
ENSMUSG00000082364	0.993585
ENSMUSG00000082415	0.753604
ENSMUSG00000082464	0.738445
ENSMUSG00000082561	0.816711
ENSMUSG00000082647	0.802996
ENSMUSG00000082766	0.923283
ENSMUSG00000082845	0.762611
ENSMUSG00000082985	0.993585
ENSMUSG00000083027	0.530953
ENSMUSG00000083049	0.745487
ENSMUSG00000083128	0.993585
ENSMUSG00000083152	0.966699
ENSMUSG00000083236	0.993585
ENSMUSG00000083281	0.815551
ENSMUSG00000083284	0.762824
ENSMUSG00000083356	0.451987
ENSMUSG00000083421	0.771665
ENSMUSG00000083505	0.887283
ENSMUSG00000083579	0.993585
ENSMUSG00000083582	0.451778
ENSMUSG00000083766	0.993585
ENSMUSG00000083783	0.73146
ENSMUSG00000083827	0.993585
ENSMUSG00000083871	0.760793
ENSMUSG00000083962	0.765117
ENSMUSG00000084044	0.816711
ENSMUSG00000084144	0.753923
ENSMUSG00000084149	0.22877
ENSMUSG00000084199	0.620349
ENSMUSG00000084249	0.0442264
ENSMUSG00000084320	0.702738
ENSMUSG00000084850	0.993585
ENSMUSG00000084855	0.993585
ENSMUSG00000084866	0.712383
ENSMUSG00000084897	0.993585
ENSMUSG00000084899	0.816841
ENSMUSG00000084935	0.897657
ENSMUSG00000085025	0.730853
ENSMUSG00000085051	0.993585
ENSMUSG00000085058	0.840315
ENSMUSG00000085160	0.993585
ENSMUSG00000085181	0.872389
ENSMUSG00000085218	0.568255
ENSMUSG00000085245	0.860816
ENSMUSG00000085318	0.993585
ENSMUSG00000085335	0.733938
ENSMUSG00000085397	0.854357
ENSMUSG00000085415	0.598945
ENSMUSG00000085445	0.940532
ENSMUSG00000085492	0.330982
ENSMUSG00000085511	0.993585
ENSMUSG00000085684	0.993585
ENSMUSG00000085742	0.993585
ENSMUSG00000085831	0.993585
ENSMUSG00000086158	0.522275
ENSMUSG00000086187	0.866215
ENSMUSG00000086238	0.993585
ENSMUSG00000086245	0.856674
ENSMUSG00000086247	0.799308
ENSMUSG00000086359	0.993585
ENSMUSG00000086366	0.993585
ENSMUSG00000086372	0.993585
ENSMUSG00000086396	0.993585
ENSMUSG00000086430	0.993585
ENSMUSG00000086436	0.786463
ENSMUSG00000086438	0.993585
ENSMUSG00000086662	0.961231
ENSMUSG00000086677	0.889637
ENSMUSG00000086704	0.993585
ENSMUSG00000086716	0.971881
ENSMUSG00000086721	0.600288
ENSMUSG00000086839	0.993585
ENSMUSG00000086849	0.968615
ENSMUSG00000086881	0.993585
ENSMUSG00000086943	0.699142
ENSMUSG00000086967	0.993585
ENSMUSG00000086998	0.993585
ENSMUSG00000087009	0.993585
ENSMUSG00000087104	0.678793
ENSMUSG00000087116	0.829136
ENSMUSG00000087125	0.993585
ENSMUSG00000087163	0.651797
ENSMUSG00000087181	0.993585
ENSMUSG00000087245	0.993585
ENSMUSG00000087252	0.959287
ENSMUSG00000087349	0.960671
ENSMUSG00000087475	0.94908
ENSMUSG00000087480	0.780179
ENSMUSG00000087514	0.993585
ENSMUSG00000087683	0.993585
ENSMUSG00000089627	0.993585
ENSMUSG00000089640	0.475687
ENSMUSG00000089651	0.993585
ENSMUSG00000089701	0.839399
ENSMUSG00000089737	0.954188
ENSMUSG00000089829	0.761264
ENSMUSG00000089900	0.994657
ENSMUSG00000089908	0.993585
ENSMUSG00000089931	0.535197
ENSMUSG00000089957	0.993585
ENSMUSG00000090019	0.854828
ENSMUSG00000090034	0.993585
ENSMUSG00000090035	0.804858
ENSMUSG00000090078	0.993585
ENSMUSG00000090126	0.717608
ENSMUSG00000090135	0.993585
ENSMUSG00000090159	0.993585
ENSMUSG00000090224	0.993585
ENSMUSG00000090260	0.993585
ENSMUSG00000090272	0.860436
ENSMUSG00000090278	0.870066
ENSMUSG00000090363	0.993585
ENSMUSG00000090381	0.327773
ENSMUSG00000090439	0.990612
ENSMUSG00000090534	0.904291
ENSMUSG00000090576	0.654171
ENSMUSG00000090700	0.993585
ENSMUSG00000090946	0.259006
ENSMUSG00000091049	0.993585
ENSMUSG00000091193	0.993585
ENSMUSG00000091227	0.730853
ENSMUSG00000091272	0.993585
ENSMUSG00000091285	0.787451
ENSMUSG00000091570	0.534614
ENSMUSG00000091648	0.879013
ENSMUSG00000091697	0.408528
ENSMUSG00000091881	0.716138
ENSMUSG00000091900	0.19325
ENSMUSG00000092349	0.977507
ENSMUSG00000092381	0.834659
ENSMUSG00000092569	0.993585
ENSMUSG00000092577	0.91224
ENSMUSG00000093568	0.967287
ENSMUSG00000093887	0.993585
ENSMUSG00000094153	0.865331
ENSMUSG00000094250	0.515079
ENSMUSG00000094594	0.525403
ENSMUSG00000094595	0.544802
ENSMUSG00000094638	0.717417
ENSMUSG00000094649	0.993585
ENSMUSG00000094724	0.548881
ENSMUSG00000095124	0.738445
ENSMUSG00000095352	0.48714
ENSMUSG00000095891	0.716138
ENSMUSG00000095987	0.760793
ENSMUSG00000096385	0.993585
ENSMUSG00000096445	0.993585
ENSMUSG00000096448	0.767111
ENSMUSG00000096450	0.806583
ENSMUSG00000096961	0.993585
ENSMUSG00000096975	0.896372
ENSMUSG00000096977	0.513444
ENSMUSG00000097030	0.830221
ENSMUSG00000097043	0.993585
ENSMUSG00000097073	0.497874
ENSMUSG00000097075	0.993585
ENSMUSG00000097081	0.973472
ENSMUSG00000097103	0.81844
ENSMUSG00000097134	0.765805
ENSMUSG00000097136	0.621999
ENSMUSG00000097154	0.993585
ENSMUSG00000097157	0.961736
ENSMUSG00000097183	0.993585
ENSMUSG00000097187	0.612928
ENSMUSG00000097191	0.817776
ENSMUSG00000097211	0.781185
ENSMUSG00000097229	0.993585
ENSMUSG00000097255	0.816711
ENSMUSG00000097309	0.109833
ENSMUSG00000097326	0.897125
ENSMUSG00000097336	0.993585
ENSMUSG00000097337	0.680581
ENSMUSG00000097354	0.952942
ENSMUSG00000097397	0.616166
ENSMUSG00000097435	0.97968
ENSMUSG00000097456	0.818061
ENSMUSG00000097536	0.991967
ENSMUSG00000097548	0.992357
ENSMUSG00000097567	0.54105
ENSMUSG00000097637	0.931392
ENSMUSG00000097649	0.880621
ENSMUSG00000097678	0.993585
ENSMUSG00000097706	0.987643
ENSMUSG00000097729	0.379682
ENSMUSG00000097757	0.993755
ENSMUSG00000097762	0.916053
ENSMUSG00000097779	0.993585
ENSMUSG00000097793	0.671529
ENSMUSG00000097801	0.794926
ENSMUSG00000097827	0.993585
ENSMUSG00000097844	0.819054
ENSMUSG00000097852	0.958828
ENSMUSG00000097912	0.993585
ENSMUSG00000097923	0.993585
ENSMUSG00000097953	0.993585
ENSMUSG00000097958	0.730853
ENSMUSG00000097994	0.772618
ENSMUSG00000098005	0.716138
ENSMUSG00000098008	0.988983
ENSMUSG00000098009	0.586977
ENSMUSG00000098061	0.525251
ENSMUSG00000098080	0.483079
ENSMUSG00000098083	0.993585
ENSMUSG00000098099	0.499748
ENSMUSG00000098176	0.77332
ENSMUSG00000098186	0.993585

## Sheet: DarkorangeClusterMembership
ensemblD	moduleMembership
ENSMUSG00000000394	0.972596
ENSMUSG00000000934	0.785018
ENSMUSG00000000958	0.79639
ENSMUSG00000000976	0.676237
ENSMUSG00000001416	0.716166
ENSMUSG00000001870	0.795371
ENSMUSG00000001901	0.645544
ENSMUSG00000002104	0.753876
ENSMUSG00000002660	0.458691
ENSMUSG00000003623	0.63664
ENSMUSG00000003923	0.67984
ENSMUSG00000004939	0.996818
ENSMUSG00000005686	0.475642
ENSMUSG00000005968	0.692327
ENSMUSG00000006342	0.910163
ENSMUSG00000006457	0.939651
ENSMUSG00000006638	0.839879
ENSMUSG00000006642	0.66407
ENSMUSG00000006931	0.679485
ENSMUSG00000006998	0.692616
ENSMUSG00000007480	0.915348
ENSMUSG00000008373	0.620423
ENSMUSG00000009073	0.657631
ENSMUSG00000009596	0.996818
ENSMUSG00000010914	0.683638
ENSMUSG00000011052	0.996818
ENSMUSG00000012017	0.696533
ENSMUSG00000012350	0.996818
ENSMUSG00000013419	0.548557
ENSMUSG00000013936	0.867111
ENSMUSG00000014243	0.762772
ENSMUSG00000014907	0.73696
ENSMUSG00000016356	0.912
ENSMUSG00000016995	0.982124
ENSMUSG00000017300	0.762852
ENSMUSG00000019762	0.907299
ENSMUSG00000019822	0.748036
ENSMUSG00000019944	0.728789
ENSMUSG00000019989	0.996818
ENSMUSG00000020327	0.812398
ENSMUSG00000020420	0.981334
ENSMUSG00000020475	0.686421
ENSMUSG00000020656	0.882387
ENSMUSG00000020689	0.895651
ENSMUSG00000020744	0.653713
ENSMUSG00000020774	0.586223
ENSMUSG00000020892	0.479847
ENSMUSG00000021109	0.508878
ENSMUSG00000021135	0.996818
ENSMUSG00000021185	0.775597
ENSMUSG00000021217	0.729101
ENSMUSG00000021219	0.65316
ENSMUSG00000021223	0.996818
ENSMUSG00000021356	0.996818
ENSMUSG00000021495	0.637521
ENSMUSG00000021675	0.996818
ENSMUSG00000021703	0.545046
ENSMUSG00000021904	0.86103
ENSMUSG00000021940	0.678139
ENSMUSG00000021990	0.388724
ENSMUSG00000022032	0.959112
ENSMUSG00000022040	0.738714
ENSMUSG00000022085	0.968607
ENSMUSG00000022206	0.996818
ENSMUSG00000022236	0.729573
ENSMUSG00000022297	0.769441
ENSMUSG00000022303	0.9785
ENSMUSG00000022518	0.996818
ENSMUSG00000022667	0.772687
ENSMUSG00000022807	0.631195
ENSMUSG00000022884	0.32794
ENSMUSG00000023031	0.987001
ENSMUSG00000023052	0.801993
ENSMUSG00000023330	0.783381
ENSMUSG00000023456	0.564941
ENSMUSG00000023826	0.718355
ENSMUSG00000023828	0.996818
ENSMUSG00000024120	0.676013
ENSMUSG00000024136	0.712488
ENSMUSG00000024227	0.783054
ENSMUSG00000024354	0.996818
ENSMUSG00000024414	0.624389
ENSMUSG00000024553	0.95438
ENSMUSG00000024726	0.643887
ENSMUSG00000024863	0.996818
ENSMUSG00000024866	0.774701
ENSMUSG00000024911	0.594711
ENSMUSG00000024926	0.700647
ENSMUSG00000025128	0.725098
ENSMUSG00000025169	0.516446
ENSMUSG00000025464	0.550216
ENSMUSG00000025482	0.996818
ENSMUSG00000025486	0.635712
ENSMUSG00000025494	0.804769
ENSMUSG00000025496	0.900099
ENSMUSG00000025616	0.408169
ENSMUSG00000025735	0.439038
ENSMUSG00000025902	0.843446
ENSMUSG00000025936	0.996818
ENSMUSG00000025963	0.996818
ENSMUSG00000026017	0.702766
ENSMUSG00000026034	0.757609
ENSMUSG00000026117	0.933123
ENSMUSG00000026224	0.662407
ENSMUSG00000026567	0.875545
ENSMUSG00000026729	0.991208
ENSMUSG00000026750	0.497423
ENSMUSG00000026768	0.964203
ENSMUSG00000026841	0.565391
ENSMUSG00000026921	0.587835
ENSMUSG00000026946	0.581178
ENSMUSG00000027076	0.652792
ENSMUSG00000027209	0.731084
ENSMUSG00000027261	0.996818
ENSMUSG00000027380	0.882297
ENSMUSG00000027514	0.996818
ENSMUSG00000027518	0.996818
ENSMUSG00000027650	0.676996
ENSMUSG00000027695	0.915679
ENSMUSG00000027793	0.996818
ENSMUSG00000027824	0.846122
ENSMUSG00000027967	0.77949
ENSMUSG00000028012	0.809799
ENSMUSG00000028337	0.577876
ENSMUSG00000028458	0.857887
ENSMUSG00000028523	0.80861
ENSMUSG00000028610	0.613457
ENSMUSG00000028614	0.457822
ENSMUSG00000028698	0.493308
ENSMUSG00000028747	0.996818
ENSMUSG00000028989	0.994151
ENSMUSG00000029188	0.996818
ENSMUSG00000029255	0.996818
ENSMUSG00000029384	0.996818
ENSMUSG00000029462	0.542139
ENSMUSG00000029597	0.996818
ENSMUSG00000029649	0.512307
ENSMUSG00000029830	0.864173
ENSMUSG00000030041	0.873493
ENSMUSG00000030092	0.463314
ENSMUSG00000030114	0.996818
ENSMUSG00000030123	0.677997
ENSMUSG00000030281	0.901812
ENSMUSG00000030450	0.960153
ENSMUSG00000030494	0.773959
ENSMUSG00000030500	0.626927
ENSMUSG00000030525	0.992326
ENSMUSG00000030609	0.368048
ENSMUSG00000030629	0.527763
ENSMUSG00000030671	0.475089
ENSMUSG00000030730	0.890368
ENSMUSG00000030757	0.746925
ENSMUSG00000030786	0.951038
ENSMUSG00000030800	0.996818
ENSMUSG00000030994	0.996818
ENSMUSG00000031129	0.860221
ENSMUSG00000031142	0.541824
ENSMUSG00000031147	0.996818
ENSMUSG00000031242	0.541051
ENSMUSG00000031290	0.600039
ENSMUSG00000031505	0.565954
ENSMUSG00000031698	0.718504
ENSMUSG00000031787	0.613262
ENSMUSG00000031902	0.587189
ENSMUSG00000031987	0.515505
ENSMUSG00000031997	0.996818
ENSMUSG00000032034	0.996818
ENSMUSG00000032053	0.99619
ENSMUSG00000032259	0.993264
ENSMUSG00000032265	0.657177
ENSMUSG00000032434	0.836898
ENSMUSG00000032607	0.444277
ENSMUSG00000032656	0.67683
ENSMUSG00000032763	0.525489
ENSMUSG00000032942	0.673671
ENSMUSG00000033327	0.996818
ENSMUSG00000033427	0.985742
ENSMUSG00000033520	0.897482
ENSMUSG00000033542	0.825015
ENSMUSG00000033623	0.765875
ENSMUSG00000033717	0.480756
ENSMUSG00000034112	0.996818
ENSMUSG00000034168	0.422879
ENSMUSG00000034450	0.996818
ENSMUSG00000034623	0.993309
ENSMUSG00000034732	0.636656
ENSMUSG00000034771	0.733581
ENSMUSG00000035385	0.967525
ENSMUSG00000035458	0.74466
ENSMUSG00000035576	0.742565
ENSMUSG00000035757	0.506123
ENSMUSG00000035828	0.67414
ENSMUSG00000035948	0.996818
ENSMUSG00000036278	0.51891
ENSMUSG00000036437	0.903923
ENSMUSG00000036504	0.596782
ENSMUSG00000036655	0.804946
ENSMUSG00000036864	0.799952
ENSMUSG00000037188	0.996818
ENSMUSG00000037369	0.699833
ENSMUSG00000037370	0.63376
ENSMUSG00000037411	0.996818
ENSMUSG00000037438	0.613847
ENSMUSG00000038057	0.974543
ENSMUSG00000038152	0.558005
ENSMUSG00000038233	0.709257
ENSMUSG00000038312	0.745514
ENSMUSG00000038408	0.996818
ENSMUSG00000038522	0.985158
ENSMUSG00000038763	0.919649
ENSMUSG00000038975	0.519585
ENSMUSG00000039130	0.717352
ENSMUSG00000039153	0.995023
ENSMUSG00000039234	0.842959
ENSMUSG00000039236	0.749522
ENSMUSG00000039307	0.674499
ENSMUSG00000039539	0.72313
ENSMUSG00000039577	0.833353
ENSMUSG00000039616	0.996818
ENSMUSG00000039640	0.726755
ENSMUSG00000039684	0.601315
ENSMUSG00000039714	0.956028
ENSMUSG00000039768	0.215307
ENSMUSG00000039830	0.754337
ENSMUSG00000039963	0.628348
ENSMUSG00000040016	0.96593
ENSMUSG00000040061	0.996818
ENSMUSG00000040322	0.830116
ENSMUSG00000040720	0.456975
ENSMUSG00000040752	0.941584
ENSMUSG00000040877	0.891867
ENSMUSG00000041605	0.642468
ENSMUSG00000041702	0.592851
ENSMUSG00000041878	0.958661
ENSMUSG00000042200	0.831445
ENSMUSG00000042581	0.996818
ENSMUSG00000042642	0.741642
ENSMUSG00000042800	0.996818
ENSMUSG00000042810	0.493669
ENSMUSG00000042918	0.865374
ENSMUSG00000043298	0.79993
ENSMUSG00000044024	0.638531
ENSMUSG00000044037	0.810714
ENSMUSG00000044216	0.943519
ENSMUSG00000044387	0.821002
ENSMUSG00000044447	0.979713
ENSMUSG00000044468	0.854782
ENSMUSG00000044544	0.996818
ENSMUSG00000044583	0.996818
ENSMUSG00000044749	0.996818
ENSMUSG00000044957	0.936036
ENSMUSG00000044991	0.583413
ENSMUSG00000045284	0.779477
ENSMUSG00000045382	0.668698
ENSMUSG00000045639	0.60754
ENSMUSG00000045996	0.499392
ENSMUSG00000046168	0.874497
ENSMUSG00000046610	0.994465
ENSMUSG00000046634	0.996818
ENSMUSG00000047116	0.996818
ENSMUSG00000047216	0.996818
ENSMUSG00000047497	0.679373
ENSMUSG00000047854	0.943444
ENSMUSG00000047867	0.77576
ENSMUSG00000048188	0.777317
ENSMUSG00000048677	0.89476
ENSMUSG00000048706	0.678727
ENSMUSG00000049013	0.996818
ENSMUSG00000049354	0.654561
ENSMUSG00000049561	0.996818
ENSMUSG00000049571	0.972848
ENSMUSG00000049830	0.944454
ENSMUSG00000050069	0.8053
ENSMUSG00000050087	0.997687
ENSMUSG00000050217	0.996818
ENSMUSG00000050229	0.43232
ENSMUSG00000050335	0.665377
ENSMUSG00000050397	0.996818
ENSMUSG00000050468	0.996818
ENSMUSG00000050503	0.807289
ENSMUSG00000050534	0.703785
ENSMUSG00000050633	0.672846
ENSMUSG00000050824	0.975465
ENSMUSG00000050919	0.895956
ENSMUSG00000051149	0.893139
ENSMUSG00000051314	0.986879
ENSMUSG00000051550	0.479603
ENSMUSG00000051615	0.598514
ENSMUSG00000051705	0.768336
ENSMUSG00000051920	0.937816
ENSMUSG00000052085	0.843476
ENSMUSG00000052798	0.402038
ENSMUSG00000053702	0.636733
ENSMUSG00000053950	0.734272
ENSMUSG00000054161	0.996818
ENSMUSG00000054514	0.500545
ENSMUSG00000054988	0.995665
ENSMUSG00000055137	0.870298
ENSMUSG00000055323	0.960291
ENSMUSG00000055555	0.933158
ENSMUSG00000055602	0.996818
ENSMUSG00000056481	0.591743
ENSMUSG00000056531	0.386891
ENSMUSG00000057223	0.336101
ENSMUSG00000057388	0.837957
ENSMUSG00000058159	0.995568
ENSMUSG00000058328	0.996818
ENSMUSG00000058402	0.818876
ENSMUSG00000058444	0.58359
ENSMUSG00000058624	0.973291
ENSMUSG00000058809	0.597636
ENSMUSG00000058816	0.79959
ENSMUSG00000058831	0.996818
ENSMUSG00000059042	0.996818
ENSMUSG00000059900	0.547506
ENSMUSG00000059901	0.996818
ENSMUSG00000060509	0.797479
ENSMUSG00000061099	0.953552
ENSMUSG00000061859	0.801839
ENSMUSG00000062054	0.372265
ENSMUSG00000062729	0.593266
ENSMUSG00000062861	0.6324
ENSMUSG00000062960	0.514526
ENSMUSG00000063060	0.9839
ENSMUSG00000063172	0.519351
ENSMUSG00000063268	0.809765
ENSMUSG00000063286	0.835426
ENSMUSG00000063362	0.717833
ENSMUSG00000063681	0.926463
ENSMUSG00000063875	0.772384
ENSMUSG00000063885	0.94278
ENSMUSG00000063935	0.996818
ENSMUSG00000064109	0.996818
ENSMUSG00000064246	0.663732
ENSMUSG00000064338	0.632816
ENSMUSG00000064343	0.655756
ENSMUSG00000065979	0.342051
ENSMUSG00000066042	0.820658
ENSMUSG00000066107	0.749233
ENSMUSG00000066180	0.628154
ENSMUSG00000066797	0.996818
ENSMUSG00000067150	0.68542
ENSMUSG00000067231	0.654563
ENSMUSG00000067597	0.996818
ENSMUSG00000067614	0.996818
ENSMUSG00000067764	0.996818
ENSMUSG00000068120	0.579913
ENSMUSG00000068227	0.979214
ENSMUSG00000068397	0.996818
ENSMUSG00000068399	0.996818
ENSMUSG00000068428	0.996818
ENSMUSG00000068479	0.280146
ENSMUSG00000068631	0.996818
ENSMUSG00000068922	0.528952
ENSMUSG00000069114	0.48966
ENSMUSG00000070327	0.410077
ENSMUSG00000070337	0.718114
ENSMUSG00000070697	0.489152
ENSMUSG00000070896	0.678903
ENSMUSG00000071229	0.996818
ENSMUSG00000071266	0.788616
ENSMUSG00000071291	0.873228
ENSMUSG00000071633	0.996818
ENSMUSG00000071984	0.839341
ENSMUSG00000072479	0.996818
ENSMUSG00000072589	0.984093
ENSMUSG00000072720	0.953981
ENSMUSG00000072763	0.521355
ENSMUSG00000072898	0.872698
ENSMUSG00000073154	0.629632
ENSMUSG00000073394	0.805228
ENSMUSG00000073413	0.798884
ENSMUSG00000073538	0.996818
ENSMUSG00000073650	0.816948
ENSMUSG00000073985	0.667088
ENSMUSG00000074039	0.858411
ENSMUSG00000074256	0.996818
ENSMUSG00000074527	0.644204
ENSMUSG00000074646	0.881568
ENSMUSG00000074793	0.432686
ENSMUSG00000074817	0.641545
ENSMUSG00000075271	0.741088
ENSMUSG00000075307	0.968794
ENSMUSG00000075528	0.677194
ENSMUSG00000075596	0.984344
ENSMUSG00000076433	0.996818
ENSMUSG00000077387	0.996818
ENSMUSG00000078308	0.954078
ENSMUSG00000078495	0.623294
ENSMUSG00000078497	0.996818
ENSMUSG00000078635	0.996818
ENSMUSG00000078923	0.338082
ENSMUSG00000079101	0.427379
ENSMUSG00000079137	0.838776
ENSMUSG00000079410	0.76466
ENSMUSG00000079507	0.996818
ENSMUSG00000080237	0.996818
ENSMUSG00000080708	0.761107
ENSMUSG00000080715	0.711034
ENSMUSG00000080885	0.674985
ENSMUSG00000080886	0.795976
ENSMUSG00000080998	0.968794
ENSMUSG00000081012	0.996818
ENSMUSG00000081052	0.886458
ENSMUSG00000081136	0.996818
ENSMUSG00000081211	0.996818
ENSMUSG00000081221	0.739557
ENSMUSG00000081244	0.889372
ENSMUSG00000081254	0.466444
ENSMUSG00000081320	0.996818
ENSMUSG00000081360	0.779423
ENSMUSG00000081389	0.584463
ENSMUSG00000081413	0.664652
ENSMUSG00000081578	0.771388
ENSMUSG00000081604	0.63255
ENSMUSG00000081617	0.996818
ENSMUSG00000081619	0.937356
ENSMUSG00000081696	0.996818
ENSMUSG00000081809	0.838764
ENSMUSG00000081947	0.996818
ENSMUSG00000082057	0.749233
ENSMUSG00000082079	0.996818
ENSMUSG00000082296	0.996818
ENSMUSG00000082399	0.626117
ENSMUSG00000082460	0.996818
ENSMUSG00000082484	0.996818
ENSMUSG00000082514	0.795976
ENSMUSG00000082515	0.728101
ENSMUSG00000082684	0.940223
ENSMUSG00000082718	0.932031
ENSMUSG00000082760	0.996818
ENSMUSG00000082840	0.673671
ENSMUSG00000082849	0.996818
ENSMUSG00000082864	0.996818
ENSMUSG00000082922	0.996818
ENSMUSG00000083089	0.511436
ENSMUSG00000083094	0.508449
ENSMUSG00000083125	0.996818
ENSMUSG00000083260	0.996818
ENSMUSG00000083271	0.874218
ENSMUSG00000083326	0.885703
ENSMUSG00000083374	0.979837
ENSMUSG00000083411	0.996818
ENSMUSG00000083453	0.508449
ENSMUSG00000083485	0.815803
ENSMUSG00000083496	0.617074
ENSMUSG00000083633	0.344236
ENSMUSG00000083785	0.996818
ENSMUSG00000083789	0.601795
ENSMUSG00000083835	0.996818
ENSMUSG00000083876	0.996818
ENSMUSG00000083908	0.759898
ENSMUSG00000083951	0.996818
ENSMUSG00000083994	0.611466
ENSMUSG00000084022	0.773304
ENSMUSG00000084050	0.805101
ENSMUSG00000084061	0.749233
ENSMUSG00000084068	0.996818
ENSMUSG00000084241	0.196195
ENSMUSG00000084297	0.996818
ENSMUSG00000084301	0.575708
ENSMUSG00000084383	0.901344
ENSMUSG00000084771	0.961105
ENSMUSG00000084800	0.51953
ENSMUSG00000084808	0.855706
ENSMUSG00000084892	0.718566
ENSMUSG00000084932	0.996818
ENSMUSG00000084965	0.742239
ENSMUSG00000085048	0.996818
ENSMUSG00000085067	0.84078
ENSMUSG00000085109	0.996818
ENSMUSG00000085179	0.996818
ENSMUSG00000085244	0.702245
ENSMUSG00000085254	0.996818
ENSMUSG00000085255	0.519174
ENSMUSG00000085279	0.59132
ENSMUSG00000085395	0.9937
ENSMUSG00000085396	0.649237
ENSMUSG00000085437	0.996818
ENSMUSG00000085541	0.996818
ENSMUSG00000085581	0.812194
ENSMUSG00000085622	0.408235
ENSMUSG00000085653	0.792796
ENSMUSG00000085718	0.936005
ENSMUSG00000085765	0.996818
ENSMUSG00000085766	0.996818
ENSMUSG00000085781	0.996818
ENSMUSG00000085788	0.568026
ENSMUSG00000085807	0.996818
ENSMUSG00000085833	0.996818
ENSMUSG00000085898	0.632816
ENSMUSG00000085962	0.529347
ENSMUSG00000086006	0.981675
ENSMUSG00000086067	0.634631
ENSMUSG00000086216	0.996818
ENSMUSG00000086284	0.996818
ENSMUSG00000086560	0.996818
ENSMUSG00000086603	0.749233
ENSMUSG00000086691	0.632816
ENSMUSG00000086798	0.996818
ENSMUSG00000086916	0.996818
ENSMUSG00000086925	0.784617
ENSMUSG00000086965	0.996818
ENSMUSG00000087037	0.996818
ENSMUSG00000087038	0.617903
ENSMUSG00000087083	0.722923
ENSMUSG00000087112	0.996818
ENSMUSG00000087235	0.646191
ENSMUSG00000087242	0.978245
ENSMUSG00000087317	0.996818
ENSMUSG00000087366	0.840778
ENSMUSG00000087497	0.695185
ENSMUSG00000087502	0.839364
ENSMUSG00000087578	0.632379
ENSMUSG00000087579	0.996818
ENSMUSG00000087595	0.882901
ENSMUSG00000087627	0.8773
ENSMUSG00000087898	0.996818
ENSMUSG00000088176	0.749233
ENSMUSG00000088226	0.996818
ENSMUSG00000088233	0.996818
ENSMUSG00000088506	0.996818
ENSMUSG00000089365	0.996818
ENSMUSG00000089475	0.996818
ENSMUSG00000089695	0.822103
ENSMUSG00000089704	0.669797
ENSMUSG00000089744	0.996818
ENSMUSG00000089769	0.988252
ENSMUSG00000089812	0.749233
ENSMUSG00000089832	0.608835
ENSMUSG00000089905	0.996818
ENSMUSG00000089910	0.996818
ENSMUSG00000089926	0.996818
ENSMUSG00000089940	0.544372
ENSMUSG00000089990	0.595576
ENSMUSG00000090008	0.996818
ENSMUSG00000090120	0.923821
ENSMUSG00000090173	0.781391
ENSMUSG00000090226	0.819657
ENSMUSG00000090474	0.996818
ENSMUSG00000090891	0.996818
ENSMUSG00000090919	0.583711
ENSMUSG00000091082	0.996818
ENSMUSG00000091238	0.937356
ENSMUSG00000091474	0.707243
ENSMUSG00000091767	0.835817
ENSMUSG00000091780	0.988754
ENSMUSG00000092036	0.89195
ENSMUSG00000092051	0.996818
ENSMUSG00000092416	0.664343
ENSMUSG00000092464	0.759893
ENSMUSG00000092469	0.970897
ENSMUSG00000092474	0.882491
ENSMUSG00000092483	0.996818
ENSMUSG00000092543	0.996818
ENSMUSG00000092773	0.691932
ENSMUSG00000093465	0.988239
ENSMUSG00000093598	0.845353
ENSMUSG00000094320	0.399351
ENSMUSG00000094377	0.996818
ENSMUSG00000094597	0.680368
ENSMUSG00000094870	0.518787
ENSMUSG00000095168	0.887088
ENSMUSG00000095648	0.711616
ENSMUSG00000095912	0.996818
ENSMUSG00000096366	0.996818
ENSMUSG00000096449	0.489028
ENSMUSG00000096712	0.800935
ENSMUSG00000096780	0.824988
ENSMUSG00000096914	0.861437
ENSMUSG00000096944	0.97517
ENSMUSG00000097008	0.905896
ENSMUSG00000097057	0.857246
ENSMUSG00000097088	0.996818
ENSMUSG00000097114	0.882491
ENSMUSG00000097159	0.968016
ENSMUSG00000097176	0.996818
ENSMUSG00000097243	0.934835
ENSMUSG00000097246	0.957485
ENSMUSG00000097288	0.922524
ENSMUSG00000097321	0.996818
ENSMUSG00000097324	0.61128
ENSMUSG00000097329	0.883376
ENSMUSG00000097411	0.772705
ENSMUSG00000097414	0.713359
ENSMUSG00000097433	0.883272
ENSMUSG00000097452	0.971357
ENSMUSG00000097457	0.59048
ENSMUSG00000097477	0.996818
ENSMUSG00000097563	0.858077
ENSMUSG00000097566	0.699689
ENSMUSG00000097604	0.744631
ENSMUSG00000097638	0.87855
ENSMUSG00000097675	0.774584
ENSMUSG00000097703	0.924614
ENSMUSG00000097756	0.603396
ENSMUSG00000097790	0.575691
ENSMUSG00000097806	0.478606
ENSMUSG00000097811	0.996818
ENSMUSG00000097818	0.759467
ENSMUSG00000097834	0.996818
ENSMUSG00000097862	0.780789
ENSMUSG00000097874	0.568998
ENSMUSG00000097914	0.996818
ENSMUSG00000097937	0.996818
ENSMUSG00000097973	0.742013
ENSMUSG00000098033	0.996818
ENSMUSG00000098055	0.996818
ENSMUSG00000098086	0.864787
ENSMUSG00000098112	0.991511
ENSMUSG00000098184	0.964181
ENSMUSG00000098215	0.996818

## Sheet: DarkorchidClusterMembership
ensemblD	moduleMembership
ENSMUSG00000000385	0.871181
ENSMUSG00000000732	0.668713
ENSMUSG00000001023	0.994898
ENSMUSG00000001027	0.994898
ENSMUSG00000001741	0.824834
ENSMUSG00000002504	0.770942
ENSMUSG00000003484	0.590045
ENSMUSG00000004151	0.807516
ENSMUSG00000004655	0.994898
ENSMUSG00000005107	0.877665
ENSMUSG00000006269	0.852104
ENSMUSG00000006542	0.721151
ENSMUSG00000006587	0.994898
ENSMUSG00000006958	0.8041
ENSMUSG00000007036	0.765252
ENSMUSG00000007209	0.737004
ENSMUSG00000007877	0.994898
ENSMUSG00000008601	0.994898
ENSMUSG00000010080	0.872973
ENSMUSG00000010461	0.994898
ENSMUSG00000010529	0.884767
ENSMUSG00000010841	0.994898
ENSMUSG00000013766	0.994898
ENSMUSG00000014603	0.627598
ENSMUSG00000015202	0.961233
ENSMUSG00000016024	0.478137
ENSMUSG00000016481	0.650269
ENSMUSG00000016758	0.688948
ENSMUSG00000018166	0.994898
ENSMUSG00000018677	0.466489
ENSMUSG00000019768	0.906592
ENSMUSG00000019872	0.572595
ENSMUSG00000020017	0.994898
ENSMUSG00000020019	0.809523
ENSMUSG00000020072	0.994898
ENSMUSG00000020080	0.92894
ENSMUSG00000020090	0.994898
ENSMUSG00000020096	0.708215
ENSMUSG00000020154	0.641204
ENSMUSG00000020698	0.918253
ENSMUSG00000020806	0.923729
ENSMUSG00000021221	0.495937
ENSMUSG00000021314	0.663404
ENSMUSG00000021348	0.994898
ENSMUSG00000021613	0.780321
ENSMUSG00000021638	0.675234
ENSMUSG00000021650	0.72774
ENSMUSG00000022221	0.594005
ENSMUSG00000022584	0.8058
ENSMUSG00000022696	0.610805
ENSMUSG00000022711	0.681476
ENSMUSG00000022753	0.91305
ENSMUSG00000022824	0.955349
ENSMUSG00000022831	0.97385
ENSMUSG00000022902	0.994898
ENSMUSG00000022915	0.990899
ENSMUSG00000023034	0.812197
ENSMUSG00000023206	0.838497
ENSMUSG00000023873	0.914096
ENSMUSG00000023918	0.994898
ENSMUSG00000023979	0.561552
ENSMUSG00000024268	0.683612
ENSMUSG00000024339	0.800911
ENSMUSG00000024525	0.75437
ENSMUSG00000024736	0.496193
ENSMUSG00000024737	0.922488
ENSMUSG00000024986	0.994898
ENSMUSG00000025576	0.753999
ENSMUSG00000025727	0.777553
ENSMUSG00000025955	0.994898
ENSMUSG00000025983	0.994898
ENSMUSG00000025991	0.836605
ENSMUSG00000026069	0.994898
ENSMUSG00000026125	0.994898
ENSMUSG00000026418	0.971416
ENSMUSG00000026466	0.44732
ENSMUSG00000026468	0.991818
ENSMUSG00000026572	0.994898
ENSMUSG00000026579	0.994898
ENSMUSG00000026715	0.994898
ENSMUSG00000026727	0.689107
ENSMUSG00000026832	0.994898
ENSMUSG00000026914	0.606207
ENSMUSG00000026950	0.785795
ENSMUSG00000026956	0.517349
ENSMUSG00000027173	0.835366
ENSMUSG00000027202	0.862349
ENSMUSG00000027282	0.76177
ENSMUSG00000027481	0.8335
ENSMUSG00000027484	0.994898
ENSMUSG00000027489	0.674635
ENSMUSG00000027624	0.728699
ENSMUSG00000027863	0.994898
ENSMUSG00000027896	0.668869
ENSMUSG00000027947	0.994898
ENSMUSG00000027965	0.713248
ENSMUSG00000027995	0.994898
ENSMUSG00000028399	0.694168
ENSMUSG00000028463	0.947718
ENSMUSG00000028701	0.777627
ENSMUSG00000028830	0.315208
ENSMUSG00000028965	0.973458
ENSMUSG00000029026	0.84394
ENSMUSG00000029082	0.994898
ENSMUSG00000029189	0.542824
ENSMUSG00000029343	0.933319
ENSMUSG00000029561	0.967564
ENSMUSG00000030029	0.505584
ENSMUSG00000030093	0.77488
ENSMUSG00000030117	0.718043
ENSMUSG00000030319	0.598132
ENSMUSG00000030353	0.990339
ENSMUSG00000030376	0.86376
ENSMUSG00000030380	0.618114
ENSMUSG00000030650	0.89403
ENSMUSG00000030780	0.516373
ENSMUSG00000030834	0.994898
ENSMUSG00000030966	0.994898
ENSMUSG00000031070	0.906133
ENSMUSG00000031433	0.529076
ENSMUSG00000031489	0.954855
ENSMUSG00000031493	0.994898
ENSMUSG00000031654	0.843687
ENSMUSG00000031723	0.548436
ENSMUSG00000031766	0.994898
ENSMUSG00000031898	0.994898
ENSMUSG00000032322	0.994898
ENSMUSG00000032381	0.450128
ENSMUSG00000032528	0.994898
ENSMUSG00000033313	0.71441
ENSMUSG00000033578	0.310641
ENSMUSG00000033740	0.581865
ENSMUSG00000033794	0.994898
ENSMUSG00000033880	0.860717
ENSMUSG00000033961	0.614525
ENSMUSG00000034115	0.994898
ENSMUSG00000034116	0.994898
ENSMUSG00000034275	0.477974
ENSMUSG00000034308	0.763203
ENSMUSG00000034330	0.898942
ENSMUSG00000034459	0.979241
ENSMUSG00000034509	0.532372
ENSMUSG00000034714	0.716199
ENSMUSG00000034957	0.848595
ENSMUSG00000034998	0.583299
ENSMUSG00000035472	0.759896
ENSMUSG00000035868	0.664607
ENSMUSG00000035875	0.994898
ENSMUSG00000036117	0.939324
ENSMUSG00000036466	0.764007
ENSMUSG00000036557	0.994898
ENSMUSG00000036587	0.994898
ENSMUSG00000037171	0.994898
ENSMUSG00000037172	0.719872
ENSMUSG00000037336	0.993155
ENSMUSG00000037872	0.890958
ENSMUSG00000038045	0.777856
ENSMUSG00000038246	0.943663
ENSMUSG00000038418	0.905691
ENSMUSG00000039007	0.522005
ENSMUSG00000039529	0.994898
ENSMUSG00000040289	0.516467
ENSMUSG00000040325	0.69784
ENSMUSG00000040359	0.654951
ENSMUSG00000040489	0.994898
ENSMUSG00000040540	0.646665
ENSMUSG00000040629	0.994898
ENSMUSG00000040666	0.672823
ENSMUSG00000040705	0.885773
ENSMUSG00000041000	0.515072
ENSMUSG00000041035	0.405653
ENSMUSG00000041115	0.749368
ENSMUSG00000041650	0.765002
ENSMUSG00000041794	0.609061
ENSMUSG00000041954	0.72317
ENSMUSG00000041984	0.850502
ENSMUSG00000042082	0.621898
ENSMUSG00000042184	0.994898
ENSMUSG00000042357	0.994898
ENSMUSG00000042529	0.833521
ENSMUSG00000042846	0.46687
ENSMUSG00000042857	0.770947
ENSMUSG00000043068	0.965735
ENSMUSG00000043153	0.800396
ENSMUSG00000043613	0.982399
ENSMUSG00000043873	0.809524
ENSMUSG00000043943	0.985022
ENSMUSG00000044017	0.799843
ENSMUSG00000044296	0.933274
ENSMUSG00000044405	0.994898
ENSMUSG00000044475	0.487642
ENSMUSG00000044522	0.989119
ENSMUSG00000044639	0.85495
ENSMUSG00000044702	0.738639
ENSMUSG00000045392	0.994898
ENSMUSG00000045725	0.924672
ENSMUSG00000045952	0.590237
ENSMUSG00000046027	0.566828
ENSMUSG00000046338	0.860247
ENSMUSG00000046719	0.888991
ENSMUSG00000046958	0.994898
ENSMUSG00000046982	0.492598
ENSMUSG00000047293	0.994898
ENSMUSG00000047394	0.886704
ENSMUSG00000047842	0.633648
ENSMUSG00000047988	0.593521
ENSMUSG00000048163	0.994898
ENSMUSG00000048489	0.83262
ENSMUSG00000048592	0.575341
ENSMUSG00000048655	0.855249
ENSMUSG00000048755	0.592471
ENSMUSG00000048865	0.987223
ENSMUSG00000048899	0.707842
ENSMUSG00000049076	0.605148
ENSMUSG00000049699	0.994898
ENSMUSG00000050440	0.764561
ENSMUSG00000050671	0.96428
ENSMUSG00000050989	0.633697
ENSMUSG00000051036	0.994898
ENSMUSG00000051043	0.575767
ENSMUSG00000051212	0.920305
ENSMUSG00000051262	0.923043
ENSMUSG00000052271	0.828401
ENSMUSG00000052955	0.994898
ENSMUSG00000053117	0.994898
ENSMUSG00000053472	0.736976
ENSMUSG00000053600	0.828702
ENSMUSG00000053746	0.767881
ENSMUSG00000054206	0.847106
ENSMUSG00000054626	0.925927
ENSMUSG00000054659	0.994898
ENSMUSG00000055026	0.861691
ENSMUSG00000055172	0.994898
ENSMUSG00000055216	0.989293
ENSMUSG00000055333	0.870162
ENSMUSG00000055657	0.801543
ENSMUSG00000056158	0.720212
ENSMUSG00000056458	0.723124
ENSMUSG00000056679	0.532939
ENSMUSG00000056987	0.697285
ENSMUSG00000057116	0.683928
ENSMUSG00000057228	0.976723
ENSMUSG00000057286	0.758497
ENSMUSG00000057375	0.617046
ENSMUSG00000057465	0.96551
ENSMUSG00000057596	0.815113
ENSMUSG00000057899	0.994898
ENSMUSG00000058248	0.682458
ENSMUSG00000058385	0.630575
ENSMUSG00000058740	0.766942
ENSMUSG00000059659	0.875781
ENSMUSG00000059854	0.994898
ENSMUSG00000059897	0.592261
ENSMUSG00000059991	0.579124
ENSMUSG00000060794	0.994898
ENSMUSG00000060843	0.747385
ENSMUSG00000061288	0.40012
ENSMUSG00000061633	0.936718
ENSMUSG00000061802	0.978855
ENSMUSG00000061897	0.380421
ENSMUSG00000062151	0.681313
ENSMUSG00000062758	0.541909
ENSMUSG00000062905	0.994898
ENSMUSG00000062939	0.7637
ENSMUSG00000063430	0.850087
ENSMUSG00000063873	0.694078
ENSMUSG00000064057	0.994898
ENSMUSG00000065913	0.994898
ENSMUSG00000066058	0.955471
ENSMUSG00000066440	0.582801
ENSMUSG00000066538	0.980699
ENSMUSG00000066677	0.994898
ENSMUSG00000066952	0.574521
ENSMUSG00000066958	0.480633
ENSMUSG00000067700	0.994898
ENSMUSG00000068011	0.571311
ENSMUSG00000068079	0.672852
ENSMUSG00000068113	0.736976
ENSMUSG00000068480	0.994898
ENSMUSG00000068629	0.631174
ENSMUSG00000069273	0.941758
ENSMUSG00000069805	0.994898
ENSMUSG00000069892	0.898942
ENSMUSG00000071341	0.832396
ENSMUSG00000071537	0.994898
ENSMUSG00000071690	0.994898
ENSMUSG00000071713	0.994898
ENSMUSG00000072066	0.994898
ENSMUSG00000072432	0.942845
ENSMUSG00000072612	0.994898
ENSMUSG00000072999	0.994898
ENSMUSG00000073119	0.994898
ENSMUSG00000073565	0.966539
ENSMUSG00000073964	0.994898
ENSMUSG00000073991	0.994898
ENSMUSG00000074092	0.582324
ENSMUSG00000074203	0.546075
ENSMUSG00000074398	0.995185
ENSMUSG00000074569	0.994898
ENSMUSG00000074627	0.925812
ENSMUSG00000074763	0.84401
ENSMUSG00000074862	0.584078
ENSMUSG00000074892	0.604609
ENSMUSG00000074912	0.757946
ENSMUSG00000075020	0.883662
ENSMUSG00000075032	0.994898
ENSMUSG00000075302	0.479561
ENSMUSG00000075390	0.994898
ENSMUSG00000076928	0.708411
ENSMUSG00000078346	0.70793
ENSMUSG00000078349	0.8058
ENSMUSG00000078441	0.994898
ENSMUSG00000078584	0.31434
ENSMUSG00000078773	0.813393
ENSMUSG00000078925	0.994898
ENSMUSG00000078954	0.994898
ENSMUSG00000078960	0.790064
ENSMUSG00000078995	0.75713
ENSMUSG00000079517	0.994898
ENSMUSG00000080115	0.994898
ENSMUSG00000080790	0.905524
ENSMUSG00000080811	0.723741
ENSMUSG00000080834	0.421475
ENSMUSG00000081248	0.736976
ENSMUSG00000081386	0.955471
ENSMUSG00000081529	0.590237
ENSMUSG00000081674	0.994898
ENSMUSG00000081705	0.725706
ENSMUSG00000081733	0.669018
ENSMUSG00000081750	0.679704
ENSMUSG00000081839	0.994898
ENSMUSG00000081852	0.464413
ENSMUSG00000081896	0.797837
ENSMUSG00000081931	0.683928
ENSMUSG00000081996	0.994898
ENSMUSG00000082154	0.836119
ENSMUSG00000082190	0.597877
ENSMUSG00000082226	0.807012
ENSMUSG00000082350	0.994898
ENSMUSG00000082372	0.994898
ENSMUSG00000082377	0.895365
ENSMUSG00000082396	0.883551
ENSMUSG00000082406	0.994898
ENSMUSG00000082461	0.744174
ENSMUSG00000082472	0.994898
ENSMUSG00000082476	0.514262
ENSMUSG00000082520	0.697285
ENSMUSG00000082532	0.994898
ENSMUSG00000082635	0.994898
ENSMUSG00000082662	0.994898
ENSMUSG00000082920	0.675241
ENSMUSG00000082939	0.884566
ENSMUSG00000082971	0.994898
ENSMUSG00000083015	0.994898
ENSMUSG00000083017	0.994898
ENSMUSG00000083162	0.994898
ENSMUSG00000083401	0.994898
ENSMUSG00000083406	0.994898
ENSMUSG00000083420	0.994898
ENSMUSG00000083428	0.994898
ENSMUSG00000083473	0.924701
ENSMUSG00000083486	0.8058
ENSMUSG00000083510	0.547844
ENSMUSG00000083671	0.994898
ENSMUSG00000083676	0.994898
ENSMUSG00000083795	0.994898
ENSMUSG00000083829	0.637664
ENSMUSG00000083853	0.71994
ENSMUSG00000083868	0.994898
ENSMUSG00000083935	0.994898
ENSMUSG00000083971	0.994898
ENSMUSG00000083974	0.697285
ENSMUSG00000084004	0.994898
ENSMUSG00000084047	0.585745
ENSMUSG00000084181	0.994898
ENSMUSG00000084237	0.994898
ENSMUSG00000084375	0.856988
ENSMUSG00000084378	0.762195
ENSMUSG00000084544	0.994898
ENSMUSG00000084865	0.97385
ENSMUSG00000084876	0.973085
ENSMUSG00000085001	0.862622
ENSMUSG00000085084	0.829412
ENSMUSG00000085204	0.59937
ENSMUSG00000085260	0.569437
ENSMUSG00000085267	0.994898
ENSMUSG00000085289	0.574342
ENSMUSG00000085391	0.994898
ENSMUSG00000085400	0.994898
ENSMUSG00000085612	0.994898
ENSMUSG00000085682	0.973085
ENSMUSG00000085800	0.994898
ENSMUSG00000085838	0.926259
ENSMUSG00000085889	0.994898
ENSMUSG00000085920	0.994898
ENSMUSG00000085944	0.987182
ENSMUSG00000086049	0.994898
ENSMUSG00000086184	0.994898
ENSMUSG00000086269	0.697285
ENSMUSG00000086291	0.843772
ENSMUSG00000086399	0.994898
ENSMUSG00000086417	0.872606
ENSMUSG00000086424	0.994898
ENSMUSG00000086472	0.705693
ENSMUSG00000086505	0.994898
ENSMUSG00000086700	0.994898
ENSMUSG00000086804	0.89941
ENSMUSG00000086842	0.988732
ENSMUSG00000086873	0.677137
ENSMUSG00000086904	0.994898
ENSMUSG00000086937	0.677343
ENSMUSG00000087014	0.924701
ENSMUSG00000087079	0.994898
ENSMUSG00000087197	0.994898
ENSMUSG00000087424	0.817007
ENSMUSG00000087434	0.994898
ENSMUSG00000087437	0.994898
ENSMUSG00000087487	0.678672
ENSMUSG00000087496	0.990416
ENSMUSG00000087574	0.769349
ENSMUSG00000088442	0.994898
ENSMUSG00000088608	0.994898
ENSMUSG00000089669	0.974099
ENSMUSG00000089736	0.922488
ENSMUSG00000089745	0.994898
ENSMUSG00000089789	0.994898
ENSMUSG00000089818	0.994898
ENSMUSG00000089840	0.986051
ENSMUSG00000089874	0.830196
ENSMUSG00000089934	0.683928
ENSMUSG00000090162	0.664354
ENSMUSG00000090290	0.712424
ENSMUSG00000090440	0.994898
ENSMUSG00000090625	0.465734
ENSMUSG00000090709	0.889756
ENSMUSG00000090785	0.994898
ENSMUSG00000091002	0.694703
ENSMUSG00000091442	0.683928
ENSMUSG00000091511	0.994898
ENSMUSG00000091618	0.994898
ENSMUSG00000091661	0.994898
ENSMUSG00000091686	0.773782
ENSMUSG00000091947	0.994898
ENSMUSG00000092090	0.905524
ENSMUSG00000092171	0.994898
ENSMUSG00000092239	0.994898
ENSMUSG00000092344	0.641291
ENSMUSG00000092371	0.994898
ENSMUSG00000092374	0.807072
ENSMUSG00000092460	0.994898
ENSMUSG00000092541	0.860247
ENSMUSG00000092563	0.966032
ENSMUSG00000092842	0.994898
ENSMUSG00000093112	0.721514
ENSMUSG00000093387	0.994898
ENSMUSG00000093406	0.697285
ENSMUSG00000093490	0.922829
ENSMUSG00000093577	0.686943
ENSMUSG00000093771	0.757573
ENSMUSG00000093880	0.972662
ENSMUSG00000094152	0.994898
ENSMUSG00000094311	0.994898
ENSMUSG00000094338	0.994898
ENSMUSG00000094707	0.828972
ENSMUSG00000094942	0.967375
ENSMUSG00000095040	0.994898
ENSMUSG00000095079	0.994898
ENSMUSG00000095202	0.994898
ENSMUSG00000095538	0.994898
ENSMUSG00000096107	0.994898
ENSMUSG00000096553	0.994898
ENSMUSG00000096791	0.994898
ENSMUSG00000096883	0.856885
ENSMUSG00000096934	0.752587
ENSMUSG00000096980	0.70698
ENSMUSG00000096986	0.994898
ENSMUSG00000097041	0.83883
ENSMUSG00000097097	0.994898
ENSMUSG00000097166	0.983402
ENSMUSG00000097242	0.910528
ENSMUSG00000097281	0.994898
ENSMUSG00000097374	0.994898
ENSMUSG00000097448	0.994898
ENSMUSG00000097491	0.982399
ENSMUSG00000097728	0.767857
ENSMUSG00000097731	0.994898
ENSMUSG00000097747	0.88867
ENSMUSG00000097817	0.994898
ENSMUSG00000097860	0.994898
ENSMUSG00000097976	0.583928
ENSMUSG00000097992	0.655917
ENSMUSG00000098001	0.994898
ENSMUSG00000098002	0.6816
ENSMUSG00000098052	0.994898
ENSMUSG00000098143	0.917384
ENSMUSG00000098146	0.518475
ENSMUSG00000098168	0.861489
ENSMUSG00000098179	0.606884
ENSMUSG00000098206	0.779655

## Sheet: DarksalmonClusterMembership
ensemblD	moduleMembership
ENSMUSG00000000530	0.838944
ENSMUSG00000000562	0.993144
ENSMUSG00000001918	0.790632
ENSMUSG00000001943	0.993144
ENSMUSG00000002033	0.974584
ENSMUSG00000002847	0.993144
ENSMUSG00000003762	0.646123
ENSMUSG00000004344	0.993144
ENSMUSG00000005917	0.993144
ENSMUSG00000006058	0.67205
ENSMUSG00000006445	0.993144
ENSMUSG00000007888	0.591385
ENSMUSG00000009092	0.798371
ENSMUSG00000009246	0.94372
ENSMUSG00000009248	0.993144
ENSMUSG00000010045	0.670313
ENSMUSG00000014329	0.698704
ENSMUSG00000014633	0.60423
ENSMUSG00000015095	0.525133
ENSMUSG00000015134	0.769701
ENSMUSG00000015652	0.623184
ENSMUSG00000015879	0.605808
ENSMUSG00000016496	0.951553
ENSMUSG00000017830	0.819454
ENSMUSG00000018541	0.764572
ENSMUSG00000018900	0.459359
ENSMUSG00000019178	0.863285
ENSMUSG00000019850	0.756834
ENSMUSG00000020149	0.425041
ENSMUSG00000020424	0.709074
ENSMUSG00000020672	0.993144
ENSMUSG00000020684	0.686818
ENSMUSG00000020733	0.518394
ENSMUSG00000020782	0.993144
ENSMUSG00000021032	0.697164
ENSMUSG00000021384	0.993144
ENSMUSG00000021478	0.993144
ENSMUSG00000021624	0.993144
ENSMUSG00000021702	0.882201
ENSMUSG00000021758	0.331761
ENSMUSG00000021930	0.353996
ENSMUSG00000021986	0.600171
ENSMUSG00000022043	0.572567
ENSMUSG00000022160	0.495365
ENSMUSG00000022299	0.82397
ENSMUSG00000023017	0.765376
ENSMUSG00000023064	0.821355
ENSMUSG00000023192	0.551964
ENSMUSG00000023829	0.993144
ENSMUSG00000023984	0.640708
ENSMUSG00000024034	0.658325
ENSMUSG00000024078	0.27412
ENSMUSG00000024107	0.790096
ENSMUSG00000024145	0.362247
ENSMUSG00000024175	0.993144
ENSMUSG00000024215	0.993144
ENSMUSG00000024235	0.614284
ENSMUSG00000024679	0.993144
ENSMUSG00000024683	0.735178
ENSMUSG00000024979	0.993144
ENSMUSG00000025127	0.914969
ENSMUSG00000025165	0.993144
ENSMUSG00000025436	0.740163
ENSMUSG00000025651	0.61249
ENSMUSG00000025787	0.993144
ENSMUSG00000026100	0.993144
ENSMUSG00000026354	0.993144
ENSMUSG00000026389	0.832032
ENSMUSG00000026414	0.993144
ENSMUSG00000026526	0.479552
ENSMUSG00000026527	0.179518
ENSMUSG00000026961	0.939127
ENSMUSG00000027186	0.993144
ENSMUSG00000027456	0.967672
ENSMUSG00000027487	0.735277
ENSMUSG00000027524	0.751635
ENSMUSG00000027820	0.993144
ENSMUSG00000027843	0.732546
ENSMUSG00000027919	0.993144
ENSMUSG00000027983	0.888523
ENSMUSG00000028064	0.357425
ENSMUSG00000028212	0.658155
ENSMUSG00000028327	0.993144
ENSMUSG00000028558	0.549496
ENSMUSG00000028859	0.964263
ENSMUSG00000028963	0.942609
ENSMUSG00000029247	0.444964
ENSMUSG00000029446	0.524293
ENSMUSG00000029618	0.715088
ENSMUSG00000029635	0.688765
ENSMUSG00000029813	0.992531
ENSMUSG00000029815	0.64261
ENSMUSG00000029848	0.993144
ENSMUSG00000030047	0.993144
ENSMUSG00000030177	0.571588
ENSMUSG00000030244	0.984903
ENSMUSG00000030382	0.710871
ENSMUSG00000030742	0.993144
ENSMUSG00000030979	0.655148
ENSMUSG00000031072	0.487408
ENSMUSG00000031160	0.993144
ENSMUSG00000031340	0.992947
ENSMUSG00000031364	0.978135
ENSMUSG00000031373	0.632249
ENSMUSG00000031397	0.697164
ENSMUSG00000031682	0.993144
ENSMUSG00000031774	0.752693
ENSMUSG00000031775	0.426088
ENSMUSG00000032121	0.622764
ENSMUSG00000032198	0.874008
ENSMUSG00000032243	0.800989
ENSMUSG00000032536	0.455203
ENSMUSG00000033762	0.672859
ENSMUSG00000033882	0.698524
ENSMUSG00000034000	0.714016
ENSMUSG00000034391	0.95938
ENSMUSG00000034453	0.615669
ENSMUSG00000034579	0.793724
ENSMUSG00000034795	0.484106
ENSMUSG00000034997	0.736463
ENSMUSG00000035206	0.637566
ENSMUSG00000035296	0.991129
ENSMUSG00000035459	0.976066
ENSMUSG00000035606	0.515815
ENSMUSG00000035653	0.464765
ENSMUSG00000035759	0.78188
ENSMUSG00000035769	0.742335
ENSMUSG00000036109	0.993144
ENSMUSG00000037015	0.698787
ENSMUSG00000037151	0.674877
ENSMUSG00000037437	0.922693
ENSMUSG00000037621	0.509774
ENSMUSG00000037661	0.726007
ENSMUSG00000038141	0.678759
ENSMUSG00000038349	0.97932
ENSMUSG00000038451	0.427113
ENSMUSG00000038528	0.993144
ENSMUSG00000038725	0.993144
ENSMUSG00000039155	0.993144
ENSMUSG00000039313	0.803582
ENSMUSG00000039508	0.993144
ENSMUSG00000039699	0.993144
ENSMUSG00000039988	0.705424
ENSMUSG00000040298	0.860082
ENSMUSG00000040302	0.613781
ENSMUSG00000040428	0.903878
ENSMUSG00000040613	0.91836
ENSMUSG00000040740	0.654673
ENSMUSG00000041308	0.785828
ENSMUSG00000041479	0.983719
ENSMUSG00000041515	0.910694
ENSMUSG00000041797	0.874281
ENSMUSG00000041801	0.668562
ENSMUSG00000041809	0.92017
ENSMUSG00000042251	0.986859
ENSMUSG00000042371	0.993144
ENSMUSG00000042451	0.993144
ENSMUSG00000042647	0.746122
ENSMUSG00000043085	0.745905
ENSMUSG00000043190	0.566026
ENSMUSG00000043807	0.81259
ENSMUSG00000043913	0.993144
ENSMUSG00000044167	0.521881
ENSMUSG00000044726	0.859866
ENSMUSG00000044997	0.993144
ENSMUSG00000045075	0.993144
ENSMUSG00000045288	0.993144
ENSMUSG00000045350	0.886968
ENSMUSG00000045471	0.619219
ENSMUSG00000045555	0.993144
ENSMUSG00000045591	0.993144
ENSMUSG00000046207	0.493647
ENSMUSG00000046245	0.966838
ENSMUSG00000047109	0.970191
ENSMUSG00000047807	0.873976
ENSMUSG00000048520	0.993144
ENSMUSG00000048652	0.993144
ENSMUSG00000049130	0.979509
ENSMUSG00000049598	0.792013
ENSMUSG00000049928	0.95047
ENSMUSG00000050103	0.861099
ENSMUSG00000050700	0.975632
ENSMUSG00000050860	0.916896
ENSMUSG00000051159	0.850087
ENSMUSG00000051457	0.850401
ENSMUSG00000051735	0.663986
ENSMUSG00000051940	0.897521
ENSMUSG00000052005	0.993144
ENSMUSG00000052014	0.993144
ENSMUSG00000052131	0.574984
ENSMUSG00000053158	0.74755
ENSMUSG00000053175	0.69609
ENSMUSG00000053368	0.993144
ENSMUSG00000053559	0.776867
ENSMUSG00000053615	0.993144
ENSMUSG00000053783	0.993144
ENSMUSG00000054117	0.993144
ENSMUSG00000054773	0.993144
ENSMUSG00000055360	0.864002
ENSMUSG00000055691	0.993144
ENSMUSG00000055831	0.817087
ENSMUSG00000055926	0.587361
ENSMUSG00000056055	0.985603
ENSMUSG00000056959	0.995435
ENSMUSG00000057147	0.719912
ENSMUSG00000057963	0.572985
ENSMUSG00000058046	0.923668
ENSMUSG00000058281	0.993144
ENSMUSG00000059305	0.692291
ENSMUSG00000059714	0.535951
ENSMUSG00000061540	0.698599
ENSMUSG00000063594	0.993144
ENSMUSG00000063684	0.423257
ENSMUSG00000064063	0.766645
ENSMUSG00000064983	0.993144
ENSMUSG00000065270	0.993144
ENSMUSG00000065999	0.818344
ENSMUSG00000067147	0.454365
ENSMUSG00000067547	0.582563
ENSMUSG00000068149	0.993144
ENSMUSG00000068855	0.633184
ENSMUSG00000069308	0.993144
ENSMUSG00000069855	0.993144
ENSMUSG00000069911	0.557134
ENSMUSG00000070331	0.993144
ENSMUSG00000070471	0.605875
ENSMUSG00000070501	0.993144
ENSMUSG00000071414	0.578605
ENSMUSG00000071637	0.658712
ENSMUSG00000072492	0.697164
ENSMUSG00000072789	0.81366
ENSMUSG00000072844	0.98108
ENSMUSG00000073197	0.993144
ENSMUSG00000073551	0.993144
ENSMUSG00000074001	0.706755
ENSMUSG00000074113	0.740465
ENSMUSG00000074184	0.993144
ENSMUSG00000074283	0.812844
ENSMUSG00000074385	0.993144
ENSMUSG00000074486	0.692291
ENSMUSG00000074731	0.993144
ENSMUSG00000074735	0.993144
ENSMUSG00000074758	0.993144
ENSMUSG00000074822	0.69377
ENSMUSG00000074981	0.991129
ENSMUSG00000076617	0.809733
ENSMUSG00000078201	0.484544
ENSMUSG00000078442	0.797861
ENSMUSG00000078640	0.993144
ENSMUSG00000078787	0.993144
ENSMUSG00000079415	0.993144
ENSMUSG00000079434	0.886519
ENSMUSG00000080736	0.993144
ENSMUSG00000080742	0.993144
ENSMUSG00000081037	0.993144
ENSMUSG00000081115	0.748581
ENSMUSG00000081142	0.975237
ENSMUSG00000081223	0.668147
ENSMUSG00000081350	0.43646
ENSMUSG00000081524	0.702299
ENSMUSG00000081537	0.702299
ENSMUSG00000081712	0.591415
ENSMUSG00000081770	0.993144
ENSMUSG00000081881	0.993144
ENSMUSG00000081882	0.692291
ENSMUSG00000081969	0.993144
ENSMUSG00000082008	0.595012
ENSMUSG00000082220	0.993144
ENSMUSG00000082254	0.894597
ENSMUSG00000082310	0.854277
ENSMUSG00000082318	0.993144
ENSMUSG00000082571	0.76976
ENSMUSG00000082578	0.993144
ENSMUSG00000082587	0.993144
ENSMUSG00000082604	0.993144
ENSMUSG00000082724	0.993144
ENSMUSG00000082771	0.993144
ENSMUSG00000082784	0.993144
ENSMUSG00000082844	0.993144
ENSMUSG00000082847	0.993144
ENSMUSG00000082955	0.993144
ENSMUSG00000083235	0.993144
ENSMUSG00000083242	0.993144
ENSMUSG00000083263	0.993144
ENSMUSG00000083264	0.993144
ENSMUSG00000083341	0.685513
ENSMUSG00000083487	0.993144
ENSMUSG00000083594	0.993144
ENSMUSG00000083686	0.993144
ENSMUSG00000083688	0.762952
ENSMUSG00000083737	0.993144
ENSMUSG00000083796	0.982831
ENSMUSG00000083878	0.657641
ENSMUSG00000083995	0.993144
ENSMUSG00000084007	0.993144
ENSMUSG00000084039	0.993144
ENSMUSG00000084138	0.993144
ENSMUSG00000084169	0.993144
ENSMUSG00000084240	0.993144
ENSMUSG00000084729	0.993144
ENSMUSG00000084983	0.978602
ENSMUSG00000085116	0.993144
ENSMUSG00000085178	0.993144
ENSMUSG00000085184	0.993144
ENSMUSG00000085220	0.951442
ENSMUSG00000085337	0.50275
ENSMUSG00000085449	0.993144
ENSMUSG00000085546	0.993144
ENSMUSG00000085548	0.993144
ENSMUSG00000085589	0.993144
ENSMUSG00000085733	0.844591
ENSMUSG00000085749	0.884093
ENSMUSG00000085873	0.964022
ENSMUSG00000085953	0.993144
ENSMUSG00000086203	0.993144
ENSMUSG00000086328	0.993144
ENSMUSG00000086358	0.993144
ENSMUSG00000086373	0.650202
ENSMUSG00000086413	0.988078
ENSMUSG00000086632	0.993144
ENSMUSG00000086679	0.993144
ENSMUSG00000086743	0.907354
ENSMUSG00000086771	0.800655
ENSMUSG00000086914	0.818114
ENSMUSG00000086982	0.993144
ENSMUSG00000087053	0.993144
ENSMUSG00000087084	0.993144
ENSMUSG00000087195	0.702299
ENSMUSG00000087270	0.570075
ENSMUSG00000087343	0.698599
ENSMUSG00000087386	0.993144
ENSMUSG00000087443	0.787906
ENSMUSG00000087520	0.993144
ENSMUSG00000087557	0.818948
ENSMUSG00000087638	0.993144
ENSMUSG00000089634	0.993144
ENSMUSG00000089711	0.993144
ENSMUSG00000089975	0.926774
ENSMUSG00000090026	0.993144
ENSMUSG00000090027	0.781064
ENSMUSG00000090243	0.838965
ENSMUSG00000090404	0.993144
ENSMUSG00000090631	0.993144
ENSMUSG00000090855	0.993144
ENSMUSG00000090952	0.596053
ENSMUSG00000090965	0.899073
ENSMUSG00000091119	0.993144
ENSMUSG00000091340	0.993144
ENSMUSG00000091443	0.993144
ENSMUSG00000091762	0.993144
ENSMUSG00000091906	0.993144
ENSMUSG00000091942	0.916896
ENSMUSG00000092097	0.70634
ENSMUSG00000092224	0.993144
ENSMUSG00000092261	0.835303
ENSMUSG00000092448	0.74749
ENSMUSG00000092600	0.993144
ENSMUSG00000093205	0.993144
ENSMUSG00000093386	0.916896
ENSMUSG00000093436	0.919119
ENSMUSG00000093721	0.950071
ENSMUSG00000094792	0.993144
ENSMUSG00000095556	0.897521
ENSMUSG00000095646	0.916896
ENSMUSG00000096010	0.993144
ENSMUSG00000096299	0.75338
ENSMUSG00000096948	0.878527
ENSMUSG00000097005	0.776409
ENSMUSG00000097268	0.993144
ENSMUSG00000097275	0.906487
ENSMUSG00000097284	0.726808
ENSMUSG00000097308	0.99238
ENSMUSG00000097441	0.993144
ENSMUSG00000097467	0.791392
ENSMUSG00000097487	0.676204
ENSMUSG00000097591	0.768774
ENSMUSG00000097596	0.993144
ENSMUSG00000097695	0.872923
ENSMUSG00000097705	0.954294
ENSMUSG00000097727	0.923327
ENSMUSG00000097771	0.664583
ENSMUSG00000097810	0.847558
ENSMUSG00000097837	0.793248
ENSMUSG00000097853	0.993144
ENSMUSG00000097855	0.993144
ENSMUSG00000097920	0.698599
ENSMUSG00000097943	0.993144
ENSMUSG00000097981	0.697164
ENSMUSG00000097984	0.698599
ENSMUSG00000097999	0.461952
ENSMUSG00000098115	0.993144
ENSMUSG00000098147	0.993144
ENSMUSG00000098209	0.993144
ENSMUSG00000098229	0.743995

[truncated: 9 more sheets: DarkturquoiseClusterMembership, DodgerblueClusterMembership, GreenyellowClusterMembership, IndianredClusterMembership, LightgoldenrodClusterMembership, LightslateblueClusterMembership, LimegreenClusterMembership, MediumseagreenClusterMembership, NavyClusterMembership]
