# Supplementary material for: A gene expression signature in developing Purkinje cells predicts autism and intellectual disability co-morbidity status
Source: Sci Rep. 2019 Jan 24;9:485. doi: 10.1038/s41598-018-37284-1 (PMC6346046; doi:10.1038/s41598-018-37284-1)
Supplement: Supplementary file 9 — Table S8 [file 41598_2018_37284_MOESM9_ESM.xlsx]

## Sheet: DESeq2
	baseMean	log2FoldChange	lfcSE	stat	pvalue	padj
ENSMUSG00000000001	224.491	-0.103445	0.0231974	17.705	2.57953e-05	0.000208335
ENSMUSG00000000028	22.3332	0.0587606	0.0761603	0.794805	0.372651	0.553011
ENSMUSG00000000031	20.3079	-0.18464	0.100169	3.88766	0.0486421	0.126086
ENSMUSG00000000037	2.51475	-0.100822	0.167693	0.289972	0.590238	0.740083
ENSMUSG00000000049	1.5396	1.42857	1.47093	7.37446	0.00661567	NA
ENSMUSG00000000056	393.152	0.0447222	0.0165266	6.99762	0.0081618	0.0305047
ENSMUSG00000000058	35.8491	-0.0894641	0.0804041	1.50017	0.220645	0.387089
ENSMUSG00000000078	96.0974	-0.0199246	0.0329713	0.324066	0.569174	0.723921
ENSMUSG00000000085	333.724	-0.0602579	0.0165603	13.3895	0.000253033	0.001576
ENSMUSG00000000088	1505.2	0.0631885	0.0191084	10.4663	0.0012157	0.00610616
ENSMUSG00000000093	1.09771	0.0474863	0.200302	0.02594	0.872047	NA
ENSMUSG00000000094	0.0619649	0.254289	0.334354	0.37864	0.538332	NA
ENSMUSG00000000120	313.19	-0.191653	0.0437663	10.8161	0.00100622	0.00520211
ENSMUSG00000000125	418.176	0.0944165	0.0255532	15.3888	8.75043e-05	0.000615279
ENSMUSG00000000126	2.55767	-0.0551745	0.129689	0.104507	0.746486	0.850467
ENSMUSG00000000127	102.418	-0.0452503	0.01913	5.8048	0.0159825	0.0524864
ENSMUSG00000000131	331.253	-0.0445147	0.016847	7.77041	0.0053109	0.0212294
ENSMUSG00000000134	90.4821	0.0264975	0.0239235	1.05977	0.303267	0.480596
ENSMUSG00000000142	42.4664	-0.0554417	0.02523	5.36279	0.0205709	0.0640219
ENSMUSG00000000148	116.891	0.0364137	0.0336519	1.00145	0.316959	0.495803
ENSMUSG00000000149	271.798	-0.00966067	0.0203406	0.243652	0.621581	0.762931
ENSMUSG00000000154	3.1478	0.0619919	0.196649	0.121534	NA	NA
ENSMUSG00000000159	3.58821	0.353685	0.212362	2.32492	0.127317	0.261683
ENSMUSG00000000167	6.72427	0.214649	0.114216	1.26394	0.260907	0.434932
ENSMUSG00000000168	375.427	0.0840019	0.0203749	13.5811	0.00022847	0.00144157
ENSMUSG00000000171	2551.53	0.0163802	0.0118265	1.70294	0.191904	0.350869
ENSMUSG00000000184	517.609	-0.27664	0.025894	71.1068	3.38401e-17	1.87976e-15
ENSMUSG00000000194	256.88	0.0192362	0.0181777	1.19561	0.274201	0.449844
ENSMUSG00000000197	161.22	0.0454368	0.0265131	3.27981	0.0701371	0.167735
ENSMUSG00000000202	94.254	0.0636504	0.0233706	6.4576	0.0110479	0.0390179
ENSMUSG00000000214	114.319	0.603998	0.065665	85.9216	1.87215e-20	1.66145e-18
ENSMUSG00000000215	0.536476	-0.251279	0.250816	0.790279	0.374016	NA
ENSMUSG00000000216	1.82505	0.305935	0.193051	1.62884	0.201864	NA
ENSMUSG00000000223	97.3401	-0.0331841	0.0312016	1.16467	0.2805	0.456234
ENSMUSG00000000244	0.0512627	1.76987	14.2603	1.61471	0.203831	NA
ENSMUSG00000000253	229.093	0.0946653	0.026384	12.3265	0.000446567	0.00260303
ENSMUSG00000000263	1.2656	0.075701	0.199924	0.132984	0.715357	NA
ENSMUSG00000000266	63.8766	0.0372505	0.030116	1.60035	0.205854	0.368397
ENSMUSG00000000275	9.22049	-0.0724457	0.110237	0.550648	0.458053	0.631771
ENSMUSG00000000276	210.31	0.0591834	0.0224152	8.42291	0.00370523	0.0156715
ENSMUSG00000000278	95.0115	-0.0550267	0.0290053	3.98696	0.0458538	0.120251
ENSMUSG00000000282	118.034	-0.00451801	0.0329231	0.020221	0.886922	0.936792
ENSMUSG00000000295	194.82	-0.123413	0.0156321	60.9017	5.99956e-15	2.50644e-13
ENSMUSG00000000296	70.4159	-0.0455982	0.0235938	3.92369	0.0476102	0.12399
ENSMUSG00000000301	21.9314	0.0107334	0.0649759	0.01834	0.892276	0.939325
ENSMUSG00000000303	4.11086	0.231219	0.1525	1.6193	NA	NA
ENSMUSG00000000305	635.328	-0.125453	0.0192891	41.4312	1.22091e-10	2.63851e-09
ENSMUSG00000000308	781.466	0.125674	0.0192465	34.3767	4.54122e-09	7.73969e-08
ENSMUSG00000000317	19.1287	-0.364962	0.088142	14.8469	0.000116602	0.000795631
ENSMUSG00000000318	3.69788	-0.0450207	0.137662	0.0886169	0.765943	0.863532
ENSMUSG00000000320	0.217402	-0.530729	0.503657	1.16221	0.281008	NA
ENSMUSG00000000325	80.4121	-0.161665	0.0385716	17.5308	2.82693e-05	0.000226004
ENSMUSG00000000326	680.809	0.0431009	0.0119518	13.2408	0.000273922	0.00168996
ENSMUSG00000000339	146.617	-0.0449029	0.0221617	3.67641	0.0551877	0.139462
ENSMUSG00000000340	171.943	0.02724	0.0174104	2.46949	0.116075	0.244749
ENSMUSG00000000346	741.404	0.0318194	0.01489	4.34634	0.0370885	0.101747
ENSMUSG00000000355	500.826	0.00446176	0.0121939	0.12964	0.718805	0.832051
ENSMUSG00000000359	3.87333	-0.0492893	0.179858	0.0280155	NA	NA
ENSMUSG00000000365	17.7743	0.0244051	0.0819993	0.049905	0.823229	0.898994
ENSMUSG00000000374	101.499	0.0179573	0.0178371	0.966258	0.325615	0.505494
ENSMUSG00000000378	197.97	0.0634792	0.0203211	9.93758	0.00161939	0.0077745
ENSMUSG00000000384	118.269	-0.0244506	0.0210652	1.36885	0.24201	0.412978
ENSMUSG00000000385	2.68647	0.664921	0.242535	5.11226	0.0237574	0.0717297
ENSMUSG00000000392	19.0567	0.129234	0.0901006	1.14875	0.283811	0.459429
ENSMUSG00000000394	2.8725	-0.274676	0.207435	0.340829	NA	NA
ENSMUSG00000000399	1397.61	0.0533421	0.0137791	13.2329	0.00027508	0.00169571
ENSMUSG00000000402	39.0602	-0.207584	0.0922436	5.1919	0.0226924	0.0691048
ENSMUSG00000000409	22.8104	-0.250468	0.0985843	3.39743	0.065298	0.158863
ENSMUSG00000000411	1.98652	-0.446341	0.286091	2.09837	0.147456	NA
ENSMUSG00000000416	576.493	0.0841126	0.0163078	28.1355	1.13112e-07	1.52559e-06
ENSMUSG00000000420	198.458	0.015677	0.0177605	0.820643	0.364992	0.545802
ENSMUSG00000000439	97.3192	0.01202	0.026552	0.215688	0.642346	0.778371
ENSMUSG00000000440	4.07513	0.332064	0.136379	1.91464	NA	NA
ENSMUSG00000000441	282.372	-0.00766723	0.0206463	0.149829	0.698699	0.818154
ENSMUSG00000000486	2.52487	-0.00889833	0.164721	0.00277248	0.958007	0.975702
ENSMUSG00000000489	52.9564	-0.261684	0.051072	16.1046	5.99384e-05	0.000439373
ENSMUSG00000000530	7.25599	0.0267017	0.126285	0.0261907	0.871435	0.928054
ENSMUSG00000000531	1.32723	0.0492078	0.19952	0.0968973	0.755585	NA
ENSMUSG00000000532	152.04	-0.0458938	0.0331176	2.30449	0.129001	0.264058
ENSMUSG00000000538	406.897	0.0682488	0.0196151	12.5951	0.000386752	0.0022936
ENSMUSG00000000552	254.206	0.144192	0.0255646	26.9153	2.12574e-07	2.71565e-06
ENSMUSG00000000555	132.333	-0.145545	0.0527268	5.15052	0.0232394	0.0704414
ENSMUSG00000000560	36.9269	0.0066913	0.047702	0.0167496	0.897025	0.942192
ENSMUSG00000000561	357.069	0.0135663	0.0165114	0.652064	0.419376	0.597015
ENSMUSG00000000562	1.17098	0.674784	0.314467	2.12763	NA	NA
ENSMUSG00000000563	4270.92	0.00951398	0.0117913	0.56449	0.452457	0.626241
ENSMUSG00000000567	529.178	-0.0148674	0.0164834	0.792818	0.373249	0.553654
ENSMUSG00000000568	276.112	-0.0519231	0.0152916	11.1556	0.000837786	0.00443363
ENSMUSG00000000579	82.3411	-0.12175	0.0201709	29.968	4.39243e-08	6.43336e-07
ENSMUSG00000000581	810.179	-0.0613441	0.00987905	35.644	2.36882e-09	4.20444e-08
ENSMUSG00000000594	1370.03	-0.00358367	0.0125769	0.0708333	0.790127	0.87755
ENSMUSG00000000600	110.447	0.00782941	0.0317972	0.0677837	0.794592	0.880284
ENSMUSG00000000605	1497.97	-0.021447	0.0100952	4.47349	0.0344247	0.0961455
ENSMUSG00000000627	99.0508	0.0442304	0.0324672	2.18442	0.139414	0.279947
ENSMUSG00000000628	50.4655	0.157431	0.0491727	7.37567	0.00661121	0.0255291
ENSMUSG00000000631	403.138	0.0252639	0.0206726	1.59301	0.206897	0.369585
ENSMUSG00000000632	355.604	-0.084209	0.0239346	10.3783	0.00127508	0.00635547
ENSMUSG00000000682	3.04969	-0.282146	0.210158	0.753512	0.385367	0.564757
ENSMUSG00000000686	1.42579	-0.193115	0.208924	0.735999	0.390945	NA
ENSMUSG00000000693	26.0227	-0.141886	0.0522023	5.51276	0.0188782	0.0599609
ENSMUSG00000000706	2.12004	-6.02318	230.873	6.62169	NA	NA
ENSMUSG00000000708	163.069	0.11072	0.0363969	9.45245	NA	NA
ENSMUSG00000000711	304.064	0.0251477	0.0201625	1.57433	0.20958	0.373045
ENSMUSG00000000724	0.0649465	-0.0666907	0.294607	0.0284481	0.86606	NA
ENSMUSG00000000732	27.4174	0.182679	0.0653194	6.44099	0.0111517	0.0393163
ENSMUSG00000000738	184.548	0.0372287	0.0221427	3.05452	0.0805128	0.186175
ENSMUSG00000000739	14.3859	-0.648895	0.281479	3.98586	0.0458836	0.120287
ENSMUSG00000000740	1128.31	-0.126831	0.0102571	137.52	9.2818e-32	2.2453e-29
ENSMUSG00000000743	468.532	-0.0250036	0.0166821	2.07009	0.150213	0.296277
ENSMUSG00000000751	329.165	0.0551573	0.0216304	7.74744	0.00537888	0.0214383
ENSMUSG00000000753	19.9838	-0.211285	0.0767107	4.28421	0.0384681	0.104652
ENSMUSG00000000759	185.222	0.019381	0.0253927	0.675917	0.410996	0.589563
ENSMUSG00000000766	0.16725	-0.0784504	0.240777	0.0741991	0.785318	NA
ENSMUSG00000000776	95.5485	-0.0421793	0.0265217	2.84661	0.0915667	0.205267
ENSMUSG00000000782	13.5439	-0.0957514	0.0836175	1.15883	0.281709	0.457754
ENSMUSG00000000787	865.843	-0.00931766	0.0130032	0.533947	0.464952	0.637943
ENSMUSG00000000791	0.0512627	1.76987	14.2603	1.61471	0.203831	NA
ENSMUSG00000000792	8.58563	0.0723343	0.114763	0.465054	NA	NA
ENSMUSG00000000794	9.39413	-0.515327	0.143318	13.8985	0.000192951	0.00124898
ENSMUSG00000000804	214.736	0.00311729	0.0215964	0.0219566	0.882203	0.934457
ENSMUSG00000000805	245.87	0.0464134	0.0466121	0.710682	0.399217	0.578723
ENSMUSG00000000811	64.8735	-0.0958829	0.0337	8.93887	0.00279166	0.0123181
ENSMUSG00000000823	460.766	-0.0809412	0.0128672	37.307	1.0092e-09	1.90883e-08
ENSMUSG00000000826	1646.39	0.0204771	0.00995922	4.39814	0.0359781	0.0993556
ENSMUSG00000000827	481.537	0.00293797	0.0136741	0.0488058	0.825154	0.899852
ENSMUSG00000000838	197.373	-0.0196896	0.0184112	1.17026	0.279348	0.455053
ENSMUSG00000000861	723.838	-0.00845243	0.0140863	0.393386	0.530525	0.692811
ENSMUSG00000000869	1.16056	-0.0531397	0.114145	0.225915	0.63457	NA
ENSMUSG00000000876	135.304	0.0737816	0.0369813	3.65243	0.0559876	0.141008
ENSMUSG00000000881	165.612	0.0241698	0.0186151	1.43943	0.230231	0.398869
ENSMUSG00000000884	48.3032	-0.0713654	0.0491705	1.83807	0.175177	0.329897
ENSMUSG00000000901	12.4538	-0.700592	0.185051	20.4664	6.06885e-06	5.68879e-05
ENSMUSG00000000902	702.267	-0.0556512	0.0137491	16.366	5.22144e-05	0.000388063
ENSMUSG00000000915	170.255	0.0322456	0.0250215	1.98402	0.158968	0.308003
ENSMUSG00000000916	97.304	-0.0769762	0.0490936	3.41804	0.0644877	0.157368
ENSMUSG00000000934	85.6963	-0.054642	0.048133	0.846598	0.357517	0.538337
ENSMUSG00000000948	9322.9	0.0659066	0.00770301	70.9046	3.74927e-17	2.06733e-15
ENSMUSG00000000957	78.9369	-0.122819	0.0344533	8.56372	0.00342927	0.0146823
ENSMUSG00000000958	5.41628	-0.467534	0.206709	0.764916	0.381795	0.56137
ENSMUSG00000000959	333.079	-0.0177488	0.0188293	0.839218	0.359621	0.54044
ENSMUSG00000000976	213.658	-0.000821881	0.0163129	0.00265657	0.958894	0.976158
ENSMUSG00000000982	0.564438	0.0353241	0.205634	0.0102275	0.919447	NA
ENSMUSG00000001016	650.646	-0.0575945	0.0117973	23.402	1.31445e-06	1.4234e-05
ENSMUSG00000001017	405.84	-0.011027	0.0147969	0.598715	0.439069	0.614516
ENSMUSG00000001018	193.235	0.0294285	0.0191282	2.23779	0.134673	0.272324
ENSMUSG00000001020	3.30892	-0.379337	0.182736	2.18937	0.138966	0.279347
ENSMUSG00000001021	16.4466	0.095037	0.0940909	1.0237	0.311644	0.49002
ENSMUSG00000001023	0.184397	0.391108	0.310534	0.861721	0.353257	NA
ENSMUSG00000001025	74.9307	0.178793	0.0554217	8.0208	0.00462432	0.0188825
ENSMUSG00000001027	0.245863	0.433179	0.309769	1.03027	0.310095	NA
ENSMUSG00000001029	14.5342	-0.13393	0.104914	1.40061	0.236621	0.406883
ENSMUSG00000001034	179.673	-0.0855865	0.028406	7.97311	0.00474772	0.0193023
ENSMUSG00000001036	283.779	-0.000905902	0.0164766	0.0031691	0.955107	0.974704
ENSMUSG00000001039	168.631	-0.0276	0.0181785	1.87367	0.171055	0.324826
ENSMUSG00000001052	230.443	0.0212476	0.0196065	1.34832	0.245573	0.416971
ENSMUSG00000001053	43.6492	-0.00936939	0.0626053	0.0273983	0.868531	0.926145
ENSMUSG00000001054	254.865	0.0354672	0.0216623	2.50124	0.113757	0.241046
ENSMUSG00000001056	591.622	-0.0434107	0.0162746	6.14714	0.0131625	0.0448763
ENSMUSG00000001062	118.355	0.00838919	0.0247845	0.116667	0.732678	0.84108
ENSMUSG00000001065	48.1504	-0.0994486	0.0445669	4.86658	0.0273817	0.080209
ENSMUSG00000001082	102.451	-0.0976685	0.0347686	8.02232	0.00462042	0.0188767
ENSMUSG00000001089	396.478	0.0994497	0.0139154	51.1438	8.5842e-13	2.62211e-11
ENSMUSG00000001098	53.0354	-0.0658066	0.032124	3.81229	0.0508778	0.130729
ENSMUSG00000001100	273.532	0.00641659	0.0123356	0.264823	0.606826	0.752723
ENSMUSG00000001103	5.64423	-0.0487056	0.116592	0.18396	0.667992	0.79699
ENSMUSG00000001105	749.866	0.0123778	0.0116368	1.15374	0.282767	0.458877
ENSMUSG00000001119	19.9385	-0.0267676	0.109815	0.0407559	NA	NA
ENSMUSG00000001120	127.631	-0.0287592	0.0313893	0.68532	0.407761	0.586966
ENSMUSG00000001123	18.6852	-0.0851168	0.0810431	1.10637	NA	NA
ENSMUSG00000001127	1535.7	0.00796416	0.0116026	0.437508	0.508328	0.674383
ENSMUSG00000001128	24.6821	0.0608432	0.0545184	1.20514	0.272296	0.447698
ENSMUSG00000001131	15.7207	-0.234989	0.0971354	2.58385	0.107959	0.231906
ENSMUSG00000001134	58.7759	-0.0392512	0.0260924	2.3321	0.126731	0.260908
ENSMUSG00000001138	101.865	0.0316832	0.026361	1.39942	0.236821	0.406994
ENSMUSG00000001143	247.699	0.0156642	0.0236187	0.429942	0.512017	0.677335
ENSMUSG00000001150	115.23	0.0174634	0.0300674	0.325436	0.568359	0.723129
ENSMUSG00000001151	90.0536	0.0313498	0.024699	1.87591	0.1708	0.324528
ENSMUSG00000001156	71.2547	-0.0529396	0.0464012	1.4981	0.220963	0.387422
ENSMUSG00000001157	113.15	-0.00315969	0.0246941	0.0191006	0.890078	0.938446
ENSMUSG00000001158	500.416	-0.0177927	0.00940576	3.64467	0.0562489	0.141492
ENSMUSG00000001166	1.49711	-0.435497	0.297814	2.07051	0.150171	NA
ENSMUSG00000001173	152.771	0.0350507	0.021881	2.57742	0.108398	0.23265
ENSMUSG00000001175	25012.9	0.0767152	0.00619927	157.412	4.16079e-36	1.78296e-33
ENSMUSG00000001211	599.839	0.0361004	0.0158508	4.48195	0.0342546	0.0957239
ENSMUSG00000001227	77.1413	0.0617015	0.0247832	6.0472	0.0139283	0.046901
ENSMUSG00000001228	69.7206	-0.414244	0.0542994	50.6431	1.10786e-12	3.31652e-11
ENSMUSG00000001229	154.538	0.0340115	0.0261148	1.78178	0.181931	0.338285
ENSMUSG00000001240	124.823	0.00663292	0.0278916	0.061726	0.803788	0.886307
ENSMUSG00000001247	6.3235	-0.168586	0.110706	2.23551	0.134872	0.272617
ENSMUSG00000001248	191.705	-0.081635	0.0213342	13.8824	0.000194617	0.00125922
ENSMUSG00000001249	1.99017	-0.147284	0.202776	0.443066	NA	NA
ENSMUSG00000001260	74.3056	0.0815109	0.0622185	0.861961	0.353191	0.534033
ENSMUSG00000001270	20066.9	0.0909248	0.0145164	36.0276	1.94539e-09	3.50685e-08
ENSMUSG00000001280	114.301	-0.0495887	0.025457	3.64449	0.0562551	0.141492
ENSMUSG00000001281	16.5943	-0.0114498	0.111345	0.00450778	0.94647	0.970587
ENSMUSG00000001285	359.68	-0.0144217	0.0153032	0.969703	0.324754	0.504314
ENSMUSG00000001288	9.29152	-0.0195017	0.0761788	0.0688862	0.792965	0.879437
ENSMUSG00000001289	1467.32	-0.0556744	0.00931287	35.4529	2.61299e-09	4.62143e-08
ENSMUSG00000001300	170.049	-0.0182688	0.0219595	0.634993	0.42553	0.602596
ENSMUSG00000001305	87.791	-0.0738615	0.0274297	7.29626	0.00690982	0.0264709
ENSMUSG00000001313	299.811	-0.0741874	0.0180709	14.2416	0.000160779	0.00106181
ENSMUSG00000001323	211.005	0.0375516	0.0248877	2.12631	0.144789	0.288118
ENSMUSG00000001333	1.66701	-0.310882	0.218391	1.50883	0.219318	NA
ENSMUSG00000001334	851.041	0.200818	0.0303928	35.4658	2.59564e-09	4.59615e-08
ENSMUSG00000001349	2.89746	-0.0917501	0.198137	0.18528	NA	NA
ENSMUSG00000001366	375.518	0.0372424	0.0210664	2.83342	0.0923217	0.206447
ENSMUSG00000001376	140.385	-0.0085221	0.0264275	0.103668	0.747472	0.851042
ENSMUSG00000001379	122.216	0.05436	0.0407617	1.84345	0.174548	0.328919
ENSMUSG00000001380	449.538	-0.0121687	0.0189787	0.384695	0.535101	0.696412
ENSMUSG00000001383	391.012	0.0117842	0.0108298	1.25571	0.262464	0.436751
ENSMUSG00000001403	106.115	-0.291679	0.0474826	31.6818	NA	NA
ENSMUSG00000001415	116.259	-0.00120494	0.0319811	0.00146819	0.969435	0.982467
ENSMUSG00000001416	829.826	-0.0133231	0.0144601	0.769745	0.380296	0.560093
ENSMUSG00000001417	0.179424	0.155821	0.244544	0.586037	0.443956	NA
ENSMUSG00000001418	290.483	0.0570076	0.0261539	4.2346	0.039608	0.106804
ENSMUSG00000001419	279.25	0.0221749	0.0249257	0.913376	0.33922	0.519729
ENSMUSG00000001424	208.317	0.024353	0.0154857	2.36965	0.123715	0.2566
ENSMUSG00000001435	965.622	0.29613	0.0339792	48.2784	3.69803e-12	1.04058e-10
ENSMUSG00000001436	107.354	-0.00556348	0.0362448	0.0219876	0.88212	0.934457
ENSMUSG00000001440	640.488	-0.00324061	0.0161631	0.0431303	0.83548	0.906499
ENSMUSG00000001441	866.139	0.0258355	0.0130478	4.01984	0.044968	0.118238
ENSMUSG00000001445	264.542	0.0416987	0.0226635	2.99002	0.083779	0.191659
ENSMUSG00000001467	344.008	-0.0639299	0.0206053	7.44441	0.00636338	0.0247569
ENSMUSG00000001472	1778.5	0.0538596	0.00754164	52.9418	3.43584e-13	1.10108e-11
ENSMUSG00000001473	87.8955	-0.109419	0.0561959	4.32461	0.0375651	0.102698
ENSMUSG00000001482	182.574	-0.0535457	0.0208424	6.77213	0.00925924	0.0339121
ENSMUSG00000001493	0.233045	0.234608	0.244931	0.580051	0.446292	NA
ENSMUSG00000001504	18.2903	-0.106074	0.0593001	2.98854	0.083856	0.191777
ENSMUSG00000001506	33.8782	-0.138034	0.0849941	2.00231	0.157059	0.30584
ENSMUSG00000001507	338.308	0.0761677	0.0202785	14.2715	0.00015824	0.0010475
ENSMUSG00000001508	2.24439	0.397485	0.239785	3.13227	NA	NA
ENSMUSG00000001510	9.75619	0.0404791	0.0808017	0.0834433	0.772684	0.867419
ENSMUSG00000001517	28.0391	-0.460604	0.0993145	22.1706	2.49461e-06	2.56086e-05
ENSMUSG00000001518	138.356	0.0174528	0.0427168	0.175572	0.675207	0.802032
ENSMUSG00000001520	33.4033	-0.0574556	0.0602892	0.558537	0.45485	0.628963
ENSMUSG00000001521	120.265	-0.0256654	0.0326816	0.675069	0.41129	0.589725
ENSMUSG00000001524	192.245	0.0287158	0.0280567	0.993582	0.318868	0.497751
ENSMUSG00000001525	5719.37	-0.118385	0.00894302	172.194	NA	NA
ENSMUSG00000001542	131.807	0.106659	0.0486382	3.6691	0.0554302	0.13991
ENSMUSG00000001552	199.936	0.0357032	0.0227255	2.92792	0.0870596	0.197567
ENSMUSG00000001555	104.396	-0.0911883	0.0469201	2.2538	0.133286	0.270139
ENSMUSG00000001558	2.25783	-0.110171	0.200624	0.495069	NA	NA
ENSMUSG00000001569	97.8573	-0.00432827	0.0318622	0.0163538	0.898242	0.942548
ENSMUSG00000001576	460.776	0.0433337	0.016437	6.4505	0.0110921	0.0391362
ENSMUSG00000001583	0.123378	0.0830518	0.244046	0.146756	0.701655	NA
ENSMUSG00000001604	3.48663	-0.085392	0.162368	0.24583	0.620027	0.762115
ENSMUSG00000001627	92.2329	-0.0227589	0.0253239	0.810272	0.36804	0.548204
ENSMUSG00000001630	203.562	0.0459624	0.0189012	5.98121	0.0144591	0.0483516
ENSMUSG00000001632	207.435	0.0613291	0.0250031	4.83719	0.0278523	0.0813492
ENSMUSG00000001642	257.882	0.0496709	0.0144135	11.1794	0.000827106	0.00438612
ENSMUSG00000001663	82.3204	0.0400397	0.0366755	0.944491	0.331125	0.511454
ENSMUSG00000001665	3.53718	-0.0679885	0.181384	0.0858006	0.769585	0.865228
ENSMUSG00000001666	439.476	0.0403421	0.0187363	3.92691	0.0475191	0.123774
ENSMUSG00000001672	3.79989	-0.466544	0.216603	2.85353	0.0911735	0.204581
ENSMUSG00000001674	201.404	0.0259727	0.0133279	4.09028	0.0431306	0.114349
ENSMUSG00000001687	1786.99	0.12486	0.00908321	177.555	1.65704e-40	1.08054e-37
ENSMUSG00000001700	64.2424	0.0849334	0.0393734	3.62627	0.0568742	0.142711
ENSMUSG00000001707	721.648	-0.114668	0.013459	58.0356	2.57414e-14	9.65065e-13
ENSMUSG00000001729	572.982	-0.0449965	0.015666	8.80073	0.0030111	0.0131548
ENSMUSG00000001739	2.23976	-0.104392	0.200344	0.47422	NA	NA
ENSMUSG00000001741	92.4577	0.0859967	0.0554894	1.63446	0.201087	0.362136
ENSMUSG00000001750	29.4024	-0.0800677	0.0680723	0.786675	0.375107	0.555366
ENSMUSG00000001751	40.2681	0.0350897	0.0568494	0.343712	0.557694	0.714411
ENSMUSG00000001755	143.469	-0.104403	0.030114	10.1892	0.00141268	0.00693627
ENSMUSG00000001761	223.173	0.0192845	0.0291867	0.442823	0.505763	0.672241
ENSMUSG00000001763	20.9278	0.133933	0.0663163	3.88374	0.048756	0.126305
ENSMUSG00000001767	101.503	-0.0205478	0.02974	0.448982	0.502819	0.67011
ENSMUSG00000001768	34.223	-0.0322491	0.0592217	0.278637	0.597596	0.745219
ENSMUSG00000001773	3.53537	0.0173463	0.196336	0.00845998	NA	NA
ENSMUSG00000001774	310.268	0.0322963	0.0161194	4.10644	0.0427201	0.113441
ENSMUSG00000001783	414.852	-0.0308884	0.0166317	3.32295	0.0683193	0.164365
ENSMUSG00000001785	130.779	-0.0719885	0.03186	5.11883	0.0236675	0.0715368
ENSMUSG00000001786	271.796	-0.0630009	0.0261442	5.55028	0.0184777	0.0590264
ENSMUSG00000001794	742.688	0.0513644	0.0153747	12.0253	0.000524832	0.0029918
ENSMUSG00000001802	145.431	-0.0216322	0.0303745	0.513095	0.473802	0.645597
ENSMUSG00000001827	1.79343	-0.362506	0.229555	0.412896	NA	NA
ENSMUSG00000001829	167.98	-0.0129563	0.0391524	0.108687	0.741644	0.847415
ENSMUSG00000001833	3130.51	0.0645809	0.0104721	35.8541	2.12663e-09	3.80157e-08
ENSMUSG00000001844	245.751	0.016686	0.0177848	0.845599	0.3578	0.538568
ENSMUSG00000001847	1105.12	0.0247511	0.01085	5.3093	0.0212119	0.0655951
ENSMUSG00000001855	250.587	0.0130796	0.0219114	0.370276	0.542854	0.70222
ENSMUSG00000001864	45.9821	-0.237459	0.0708268	8.66793	0.00323859	0.0139817
ENSMUSG00000001870	31.2628	0.00779176	0.0792882	0.00555665	0.940578	0.966881
ENSMUSG00000001891	257.345	0.0146321	0.013949	1.0874	0.297048	0.474354
ENSMUSG00000001901	5.21175	0.040719	0.106164	0.0939403	0.759226	0.85919
ENSMUSG00000001909	200.562	-0.0468774	0.0239279	4.28268	0.0385025	0.104669
ENSMUSG00000001910	169.963	0.0271254	0.0210813	1.8651	0.172037	0.325945
ENSMUSG00000001911	809.61	-0.0304587	0.0271805	0.919444	0.337621	0.518015
ENSMUSG00000001918	3.95743	-0.052595	0.18252	0.0563828	NA	NA
ENSMUSG00000001924	1587.99	-0.00725046	0.00886059	0.711612	0.398909	0.578387
ENSMUSG00000001930	26.7345	-0.145625	0.064524	4.31959	0.037676	0.102964
ENSMUSG00000001942	48.2605	0.0202047	0.0497484	0.159903	0.689246	0.811717
ENSMUSG00000001943	0.0585491	0.251008	0.335964	0.369564	0.543242	NA
ENSMUSG00000001946	35.0474	-0.0578733	0.0565122	1.2115	0.271035	0.446161
ENSMUSG00000001948	28.6625	0.00661334	0.04093	0.0222555	0.881409	0.934298
ENSMUSG00000001962	252.814	0.00321337	0.0171041	0.0330787	0.85568	0.918648
ENSMUSG00000001964	120.083	-0.0467856	0.0218831	4.811	0.0282786	0.082434
ENSMUSG00000001983	49.4432	0.0017156	0.0416832	0.00170035	0.967108	0.981454
ENSMUSG00000001985	58.8154	-0.0603688	0.0451504	1.52404	0.217009	0.382726
ENSMUSG00000001986	852.35	0.15091	0.012069	148.354	3.96993e-34	1.38467e-31
ENSMUSG00000001988	0.568516	-0.433835	0.334279	1.21614	0.270119	NA
ENSMUSG00000001995	106.645	-0.0202801	0.0398533	0.213923	0.64371	0.779205
ENSMUSG00000001998	19.7222	-0.0701306	0.0628825	0.89524	0.344061	0.524894
ENSMUSG00000001999	168.577	0.0379002	0.019678	3.69897	0.0544462	0.13789
ENSMUSG00000002006	104.137	-0.0804569	0.0271791	9.05237	0.00262355	0.0116587
ENSMUSG00000002007	4.62305	-0.0456063	0.1781	0.0820988	NA	NA
ENSMUSG00000002010	1056.64	0.0181336	0.0132422	1.82982	0.176149	0.331105
ENSMUSG00000002012	216.676	-0.138576	0.0189036	49.4387	2.04672e-12	5.90321e-11
ENSMUSG00000002014	816.199	-0.0142863	0.0102404	1.86776	0.171732	0.325682
ENSMUSG00000002015	694.772	0.0828547	0.0160436	24.1426	8.94599e-07	1.00353e-05
ENSMUSG00000002017	153.631	0.0249238	0.0196949	1.65105	0.198816	0.358869
ENSMUSG00000002020	20.8431	-0.315738	0.113274	3.10969	0.0778277	0.181477
ENSMUSG00000002028	529.445	-0.0265875	0.021704	1.80512	0.179094	0.334753
ENSMUSG00000002031	220.892	-0.0376526	0.0199764	4.17707	0.0409744	0.109699
ENSMUSG00000002032	675.058	0.111634	0.0162455	41.6898	1.06967e-10	2.32506e-09
ENSMUSG00000002033	0.275565	0.17052	0.225101	0.308354	0.578692	NA
ENSMUSG00000002043	75.2166	0.0582911	0.0234924	6.79262	0.00915352	0.0335823
ENSMUSG00000002052	634.544	0.0556979	0.0158847	14.3368	0.000152851	0.00101571
ENSMUSG00000002055	299.73	0.154145	0.0273106	24.1083	9.10679e-07	1.0208e-05
ENSMUSG00000002058	137.608	-0.0925487	0.0273721	9.8651	0.00168443	0.00803535
ENSMUSG00000002059	148.042	-0.0478402	0.0216025	4.70933	0.0299993	0.0863257
ENSMUSG00000002064	1007.43	0.0199592	0.0140236	1.99986	0.157313	0.306121
ENSMUSG00000002068	67.3972	0.00433986	0.0418861	0.0110085	0.916438	0.952925
ENSMUSG00000002076	0.984195	0.687486	0.497281	4.29467	0.038232	NA
ENSMUSG00000002083	3.75232	-0.0524257	0.10615	0.235307	0.627616	0.767403
ENSMUSG00000002100	64.658	0.202685	0.0687166	3.60226	0.0577012	0.144234
ENSMUSG00000002102	1085.8	-0.00627395	0.0109549	0.299321	0.584308	0.735189
ENSMUSG00000002103	480.32	0.000811071	0.0181427	0.00234682	0.961362	0.977792
ENSMUSG00000002104	6.20648	-0.00520597	0.0963248	0.000913513	0.975888	0.985659
ENSMUSG00000002105	118.391	0.077125	0.0212123	12.0121	0.000528552	0.00300958
ENSMUSG00000002107	3022.57	-0.0153641	0.00926637	2.87459	0.089988	0.202616
ENSMUSG00000002108	10.3296	0.0809445	0.130884	0.601223	0.438112	0.614086
ENSMUSG00000002109	12.8552	-0.0556958	0.0904555	0.559255	0.45456	0.628688
ENSMUSG00000002111	1.65214	-0.261866	0.227676	1.51677	NA	NA
ENSMUSG00000002129	329.51	-0.0151349	0.0155104	0.980327	0.322118	0.501194
ENSMUSG00000002147	15.5885	-0.0795731	0.0840601	0.683451	0.408401	0.58738
ENSMUSG00000002190	27.6666	-0.0441768	0.0603641	0.633066	0.426233	0.603421
ENSMUSG00000002204	1.68498	-0.482877	0.232434	5.69986	0.0169663	NA
ENSMUSG00000002205	145.764	0.00404068	0.0310743	0.0214288	0.883617	0.935105
ENSMUSG00000002210	99.282	0.0259706	0.0278746	1.13116	0.287527	0.464041
ENSMUSG00000002221	118.249	-0.0754825	0.0260956	7.98494	0.00471681	0.0192079
ENSMUSG00000002222	348.508	0.0472128	0.0222608	4.65992	0.0308746	0.0882013
ENSMUSG00000002227	22.4122	-0.290107	0.0877937	6.61951	0.0100868	0.0362611
ENSMUSG00000002228	57.5642	0.092133	0.0424384	3.02975	0.0817507	0.188254
ENSMUSG00000002233	131.819	-0.0877614	0.0260943	8.75425	0.00308881	0.0134434
ENSMUSG00000002249	11.6084	-0.0650433	0.0833691	0.853076	0.355684	0.536439
ENSMUSG00000002250	94.6363	0.163932	0.0379956	18.8026	1.44968e-05	0.00012474
ENSMUSG00000002257	11.4675	-0.330904	0.109055	6.0974	0.0135381	0.0458961
ENSMUSG00000002265	860.467	0.121128	0.0139022	85.1087	2.82403e-20	2.39293e-18
ENSMUSG00000002266	9.42997	-0.103496	0.119411	0.539246	0.462745	0.636172
ENSMUSG00000002274	49.2354	0.0256562	0.0159589	2.78466	0.0951709	0.210931
ENSMUSG00000002279	125.745	0.00155702	0.0226696	0.00357241	0.952339	0.973378
ENSMUSG00000002280	149.832	0.0219512	0.0290475	0.587189	0.443508	0.619009
ENSMUSG00000002289	48.6196	-0.233712	0.0714166	4.61082	0.0317709	0.090212
ENSMUSG00000002297	12.6772	-0.19067	0.0643269	8.50064	0.00355022	0.0151225
ENSMUSG00000002307	88.2419	-0.0452793	0.0355757	1.87439	0.170973	0.324724
ENSMUSG00000002308	120.749	-0.00752646	0.0341581	0.0438676	0.8341	0.90546
ENSMUSG00000002319	442.154	0.0333121	0.0202284	2.45375	0.117244	0.246762
ENSMUSG00000002320	86.0516	0.00491633	0.0577547	0.00755345	0.930743	0.962045
ENSMUSG00000002324	21.7161	0.0541732	0.0567385	0.581686	0.445652	0.61997
ENSMUSG00000002325	24.6816	0.0252022	0.0530218	0.179562	0.67175	0.799666
ENSMUSG00000002326	120.28	0.0240025	0.0258345	0.847507	0.357259	0.538185
ENSMUSG00000002329	271.444	-0.0328027	0.0160093	4.25459	0.0391443	0.105896
ENSMUSG00000002332	401.752	0.0237512	0.0234715	0.998676	0.317631	0.496594
ENSMUSG00000002341	1711.36	-0.260688	0.0251322	61.8183	3.76654e-15	1.62329e-13
ENSMUSG00000002342	70.4157	0.0198977	0.0436024	0.20272	0.652534	0.784946
ENSMUSG00000002343	230.715	-0.103502	0.0192869	28.9519	7.41975e-08	1.03807e-06
ENSMUSG00000002345	349.104	0.0105034	0.0136485	0.553708	0.456806	0.630764
ENSMUSG00000002346	67.361	0.0668214	0.0396026	3.11043	0.0777925	0.181477
ENSMUSG00000002365	16.891	0.115147	0.0761709	1.30898	0.252579	0.424684
ENSMUSG00000002372	254.192	-0.00495859	0.022634	0.0490106	0.824794	0.899655
ENSMUSG00000002379	1972	0.0340608	0.0110618	8.84518	0.00293864	0.0128908
ENSMUSG00000002384	0.13533	-5.09071	248.56	2.5705	0.108874	NA
ENSMUSG00000002393	96.8775	0.0803143	0.0378926	4.43237	0.0352634	0.0979409
ENSMUSG00000002395	534.275	-0.0291125	0.0136385	4.70538	0.0300683	0.0865076
ENSMUSG00000002396	19.2745	0.0180947	0.0483025	0.187145	0.665303	0.795077
ENSMUSG00000002409	15.5001	0.0466269	0.0637567	0.74404	0.38837	0.568215
ENSMUSG00000002413	491.599	0.0334929	0.0164409	4.86703	0.0273745	0.0802038
ENSMUSG00000002416	1196.95	0.023529	0.0138391	2.74746	0.0974091	0.214755
ENSMUSG00000002428	84.1757	0.0293185	0.0271148	1.29607	0.254933	0.427461
ENSMUSG00000002455	148.819	0.034993	0.0225075	2.2739	0.131568	0.267452
ENSMUSG00000002458	138.937	-0.10728	0.0291588	14.1788	0.00016623	0.00109156
ENSMUSG00000002459	80.2503	-0.0256257	0.0452681	0.253164	0.614856	0.758785
ENSMUSG00000002475	480.679	0.189156	0.0224175	64.1711	1.1407e-15	5.26409e-14
ENSMUSG00000002477	811.429	-0.0360861	0.00687809	27.8461	1.31359e-07	1.74502e-06
ENSMUSG00000002486	65.9187	0.0328298	0.0378855	0.675529	0.41113	0.589609
ENSMUSG00000002489	47.6419	0.0659673	0.036447	3.6237	0.0569619	0.14279
ENSMUSG00000002496	300.544	0.00306497	0.0187419	0.0272802	0.868812	0.926181
ENSMUSG00000002500	2.23453	0.044875	0.19734	0.00788184	NA	NA
ENSMUSG00000002504	92.9949	0.00667625	0.0262499	0.0644953	0.799527	0.883989
ENSMUSG00000002524	1045.26	-0.0137427	0.0106704	1.6916	0.193391	0.352544
ENSMUSG00000002546	196.561	0.0042164	0.0251803	0.0297537	0.86305	0.92286
ENSMUSG00000002550	198.783	0.0259753	0.0205738	1.72973	0.188446	0.346545
ENSMUSG00000002565	9.72143	0.502422	0.0976229	25.1861	5.20571e-07	6.07589e-06
ENSMUSG00000002578	169.868	-0.0166585	0.018338	0.871957	0.350414	0.531021
ENSMUSG00000002580	980.483	0.0071257	0.00688902	1.02764	0.310715	0.48892
ENSMUSG00000002602	81.2325	0.0151939	0.0396085	0.157227	0.691723	0.813525
ENSMUSG00000002603	2.29334	0.110565	0.127745	0.727336	0.393748	0.573343
ENSMUSG00000002608	245.875	0.0196526	0.0333227	0.388005	0.53335	0.694856
ENSMUSG00000002617	107.984	-0.0729099	0.026821	7.49554	0.00618521	0.0241452
ENSMUSG00000002625	157.141	0.0871066	0.0386566	5.7597	0.0163979	0.0535691
ENSMUSG00000002633	54.8048	0.0261165	0.033074	0.695324	0.404359	0.583919
ENSMUSG00000002635	136.081	-0.0341088	0.019821	3.09126	0.0787136	0.182917
ENSMUSG00000002658	236.799	-0.00339206	0.0198043	0.0295047	0.863619	0.92327
ENSMUSG00000002660	783.077	0.00200967	0.0126277	0.0240112	0.876856	0.931644
ENSMUSG00000002661	401.38	0.0999666	0.0151178	38.7309	4.86443e-10	9.58696e-09
ENSMUSG00000002668	1.82107	0.146242	0.199148	0.202942	0.652357	NA
ENSMUSG00000002679	189.812	-0.0120345	0.0194218	0.320828	0.57111	0.725022
ENSMUSG00000002688	16.3663	0.314775	0.0780064	8.57196	0.0034138	0.0146328
ENSMUSG00000002699	1.32956	-0.332033	0.263534	1.9462	NA	NA
ENSMUSG00000002718	349.456	-0.00176813	0.0143647	0.013604	0.907148	0.947695
ENSMUSG00000002728	804.692	0.0457435	0.0122968	12.4826	0.000410757	0.002414
ENSMUSG00000002731	374.443	-0.124554	0.0172764	48.1268	3.99528e-12	1.11793e-10
ENSMUSG00000002732	23.3977	0.0964893	0.0571184	3.07069	0.0797156	0.184759
ENSMUSG00000002733	110.075	0.10347	0.0212042	26.9132	2.12796e-07	2.71618e-06
ENSMUSG00000002741	449.978	-0.0383011	0.0125681	9.64427	0.00189943	0.00887743
ENSMUSG00000002748	234.646	-0.0226429	0.0237581	1.0279	0.310652	0.488894
ENSMUSG00000002763	116.766	0.0199421	0.0172083	1.22587	0.268211	0.44326
ENSMUSG00000002767	398.026	0.0156583	0.0155631	1.01085	0.314699	0.493038
ENSMUSG00000002768	626.32	-0.0472501	0.011932	15.8195	6.96819e-05	0.000503415
ENSMUSG00000002769	5.25224	0.0313271	0.137463	0.0360269	0.84946	0.914385
ENSMUSG00000002771	44.5282	-0.185753	0.0470113	12.7025	0.000365167	0.00218546
ENSMUSG00000002778	215.796	-0.00360144	0.0174363	0.0410002	0.839538	0.909191
ENSMUSG00000002781	44.0587	0.0323571	0.0350322	0.933241	0.334022	0.514736
ENSMUSG00000002791	0.167078	-0.100921	0.247905	0.161906	0.687408	NA
ENSMUSG00000002797	124.123	0.0893689	0.0289881	7.12126	0.00761751	0.0287632
ENSMUSG00000002799	28.0513	-0.0515545	0.0494585	1.04042	0.307724	0.485815
ENSMUSG00000002803	108.836	0.00398698	0.032889	0.0153314	0.901458	0.944336
ENSMUSG00000002804	77.9107	-0.0215974	0.0245796	0.805925	0.369328	0.549398
ENSMUSG00000002808	309.188	0.153166	0.0155831	95.3134	1.62506e-22	1.74091e-20
ENSMUSG00000002812	182.361	0.040266	0.0230222	3.57818	0.0585431	0.145779
ENSMUSG00000002814	47.107	-0.121958	0.0529273	6.16234	0.0130499	0.0445633
ENSMUSG00000002820	59.9898	0.140787	0.0453398	7.46563	0.00628879	0.0245167
ENSMUSG00000002825	137.49	-0.0855939	0.0209305	17.5541	2.79251e-05	0.00022361
ENSMUSG00000002831	0.893717	-0.3096	0.275865	1.86588	NA	NA
ENSMUSG00000002833	141.89	-0.0307912	0.0178898	3.09499	0.0785336	0.182612
ENSMUSG00000002835	13.2858	-0.135438	0.0955525	1.78703	0.181289	0.337261
ENSMUSG00000002844	625.877	-0.0106883	0.013161	0.684863	0.407917	0.587134
ENSMUSG00000002845	42.9373	-0.0200626	0.0520379	0.12802	0.720493	0.83315
ENSMUSG00000002846	110.247	0.062897	0.016151	14.6493	0.000129482	0.000875553
ENSMUSG00000002847	0.0585491	0.251008	0.335964	0.369564	0.543242	NA
ENSMUSG00000002870	60.1912	-0.322585	0.0640603	21.1919	4.15524e-06	4.0494e-05
ENSMUSG00000002871	246.121	0.0645955	0.0197636	11.2094	0.000813843	0.00433145
ENSMUSG00000002881	207.038	0.00780129	0.0230509	0.114171	0.735444	0.842814
ENSMUSG00000002885	16.7874	-0.0448985	0.0829935	0.411843	0.521035	0.685181
ENSMUSG00000002897	3.60149	0.201605	0.0948764	3.83319	0.0502472	0.129486
ENSMUSG00000002900	185.562	-0.00415826	0.0311725	0.0183352	0.89229	0.939325
ENSMUSG00000002908	20.8102	-0.0486191	0.0756548	0.344919	0.557003	0.713829
ENSMUSG00000002910	9.78946	0.293106	0.0901014	11.5125	0.000691302	0.0037525
ENSMUSG00000002930	3080.92	0.521331	0.0705385	18.9878	NA	NA
ENSMUSG00000002944	0.947991	0.0339419	0.201189	0.0108322	0.917107	NA
ENSMUSG00000002948	211.812	0.0513701	0.0244859	4.89487	0.0269366	0.0791372
ENSMUSG00000002949	337.201	0.0105174	0.0157376	0.479354	0.488715	0.658026
ENSMUSG00000002957	1576.05	0.0471638	0.0130156	15.0255	0.000106067	0.00073106
ENSMUSG00000002963	107.203	0.00592448	0.0274405	0.0543567	0.815649	0.894375
ENSMUSG00000002968	91.7063	-0.0432247	0.0380492	1.5538	0.212575	0.37699
ENSMUSG00000002980	1.16302	0.0436543	0.200082	0.0525758	0.81864	NA
ENSMUSG00000002981	278.731	0.0600506	0.0158478	13.3813	0.000254152	0.00158165
ENSMUSG00000002983	16.6151	0.0607677	0.087887	0.726519	0.394014	0.573619
ENSMUSG00000002984	120.783	0.037714	0.0303036	1.38046	0.240023	0.410615
ENSMUSG00000002985	3831.82	0.13543	0.0406697	6.81721	0.00902835	0.0332043
ENSMUSG00000002996	293.547	-0.055555	0.016505	10.2648	0.00135591	0.00670197
ENSMUSG00000002997	346.994	-0.0727976	0.020511	10.138	0.0014524	0.0070981
ENSMUSG00000003031	211.491	0.0649111	0.0178334	13.4949	0.000239208	0.00149909
ENSMUSG00000003032	15.7847	-0.0828525	0.0757541	1.37253	0.241378	0.412207
ENSMUSG00000003033	590.138	-0.00695773	0.0159815	0.196418	0.657627	0.78891
ENSMUSG00000003037	332.292	-0.0462539	0.0150223	8.64631	0.00327725	0.0141283
ENSMUSG00000003038	457.002	-0.13771	0.0119675	120.089	6.04937e-28	1.09311e-25
ENSMUSG00000003039	424.829	-0.035348	0.0172348	4.03251	0.0446315	0.117633
ENSMUSG00000003051	2.70962	0.291802	0.13528	3.822	0.0505839	0.130151
ENSMUSG00000003062	404.552	-0.0784992	0.0164968	18.875	1.39571e-05	0.00012072
ENSMUSG00000003068	204.935	0.00489613	0.0189592	0.0685891	0.793402	0.879579
ENSMUSG00000003070	28.9616	-0.145749	0.0412623	11.7993	0.000592544	0.00329147
ENSMUSG00000003072	2002.29	0.0404643	0.00920109	18.0407	2.16234e-05	0.000178978
ENSMUSG00000003099	406.515	-0.0186366	0.0159685	1.23979	0.265511	0.44012
ENSMUSG00000003119	226.552	0.0189375	0.0281176	0.364683	0.545917	0.704679
ENSMUSG00000003123	27.0378	0.0301119	0.0577181	0.303088	0.581953	0.733335
ENSMUSG00000003131	851.953	-0.00739447	0.0132243	0.299111	0.58444	0.735293
ENSMUSG00000003134	18.7708	0.0299465	0.0554101	0.382272	0.53639	0.697519
ENSMUSG00000003135	35.4299	0.0354626	0.0445752	0.376226	0.53963	0.699997
ENSMUSG00000003153	295.057	0.088505	0.01934	19.8766	8.26049e-06	7.53135e-05
ENSMUSG00000003154	100.941	-0.0130208	0.0276395	0.212914	0.644493	0.77944
ENSMUSG00000003161	591.578	-0.0413849	0.0133538	8.73866	0.00311533	0.0135353
ENSMUSG00000003166	669.343	0.0637478	0.011324	34.1706	5.04858e-09	8.55577e-08
ENSMUSG00000003178	19.9365	-0.0798267	0.101867	0.772618	0.379408	0.559284
ENSMUSG00000003184	88.7416	0.0109194	0.0346124	0.104508	0.746486	0.850467
ENSMUSG00000003190	37.9001	-0.0683757	0.0581593	1.4264	0.232353	0.401755
ENSMUSG00000003198	30.8028	-0.156855	0.0708119	4.63225	0.0313764	0.0893455
ENSMUSG00000003199	156.99	-0.0325076	0.0242111	1.99199	0.158133	0.306735
ENSMUSG00000003200	228.752	-0.0275436	0.0219487	1.58373	0.208224	0.371276
ENSMUSG00000003206	14.0949	-0.208135	0.0835497	3.94514	0.0470068	0.122802
ENSMUSG00000003208	19.088	-0.0833412	0.0792791	1.06493	0.302093	0.479196
ENSMUSG00000003226	113.748	0.0556088	0.0204542	7.41204	0.00647887	0.025115
ENSMUSG00000003227	0.128487	-5.07484	248.898	2.5194	0.112453	NA
ENSMUSG00000003228	27.2338	0.0336946	0.0545327	0.320604	0.571245	0.725022
ENSMUSG00000003233	52.6408	-0.0237247	0.0304304	0.682097	0.408866	0.587823
ENSMUSG00000003234	333.335	-0.017315	0.0183903	0.930351	0.334772	0.515426
ENSMUSG00000003235	175.716	0.00228769	0.0200739	0.0134105	0.907808	0.948035
ENSMUSG00000003269	120.003	-0.0221761	0.0188504	1.29601	0.254943	0.427461
ENSMUSG00000003271	21.7804	0.0566566	0.0763279	0.467788	0.494006	0.662652
ENSMUSG00000003273	76.5919	0.0203908	0.0298855	0.532514	0.465552	0.63859
ENSMUSG00000003279	814.164	0.119896	0.0149922	62.366	2.85204e-15	1.25073e-13
ENSMUSG00000003282	2.89549	0.114826	0.179709	0.615579	0.432695	0.609577
ENSMUSG00000003283	9.02028	-0.412787	0.15044	3.25237	0.0713205	0.169788
ENSMUSG00000003299	490.163	0.0631568	0.0120603	26.6961	2.38099e-07	3.01861e-06
ENSMUSG00000003308	294.517	-0.018876	0.019077	1.00526	0.316041	0.494776
ENSMUSG00000003309	40.8151	-0.135059	0.0905552	3.04635	0.0809189	0.186999
ENSMUSG00000003316	1404.82	0.0438019	0.0129191	13.0502	0.000303252	0.00185174
ENSMUSG00000003344	369.923	0.0165251	0.0121326	1.76472	0.184037	0.340763
ENSMUSG00000003345	148.104	-0.00159229	0.0156856	0.00963762	0.921796	0.9564
ENSMUSG00000003346	404.156	0.0559883	0.0207577	6.38033	0.0115392	0.0403327
ENSMUSG00000003348	36.8754	-0.0194288	0.0540175	0.0878665	0.766907	0.864059
ENSMUSG00000003352	113.775	-0.0764388	0.0332225	3.89644	0.0483886	0.125542
ENSMUSG00000003354	6.62444	-0.0335628	0.0960534	0.162557	0.686813	0.810004
ENSMUSG00000003355	14.028	-0.194321	0.0741499	5.43064	0.0197864	0.0620441
ENSMUSG00000003360	58.5916	-0.00363321	0.0379817	0.0116818	0.91393	0.951355
ENSMUSG00000003363	658.893	-0.0594372	0.0166999	11.8736	0.00056935	0.00319577
ENSMUSG00000003378	51.1672	-0.0545324	0.0249948	4.97926	0.025653	0.0762774
ENSMUSG00000003379	1.92092	-0.273371	0.181654	0.621542	0.430475	NA
ENSMUSG00000003380	1232.13	0.0493942	0.014451	11.0122	0.000905163	0.00474289
ENSMUSG00000003382	42.8285	0.0803417	0.0389772	4.22786	0.0397655	0.107151
ENSMUSG00000003402	178.407	0.0572883	0.0219611	7.7782	0.00528805	0.0211663
ENSMUSG00000003410	2827.08	-0.0333656	0.0109666	9.59078	0.00195557	0.00910858
ENSMUSG00000003411	188.753	-0.218683	0.0301903	41.3838	1.25092e-10	2.69172e-09
ENSMUSG00000003418	2.47512	-0.101866	0.189971	0.129792	0.718647	0.832051
ENSMUSG00000003420	63.6028	0.1198	0.0755413	1.38931	0.238522	0.409121
ENSMUSG00000003421	372.423	0.0119308	0.0134358	0.81227	0.36745	0.547869
ENSMUSG00000003423	167.274	-0.0727209	0.0145066	25.204	5.15752e-07	6.02434e-06
ENSMUSG00000003429	2211.66	-0.0891365	0.0091281	88.4797	5.13603e-21	4.69696e-19
ENSMUSG00000003435	285.319	0.03694	0.0155551	5.67192	0.0172386	0.055781
ENSMUSG00000003436	5.48227	-0.141811	0.0764592	2.24052	0.134436	0.271991
ENSMUSG00000003437	291.844	-0.0182274	0.0174929	1.10487	0.2932	0.46996
ENSMUSG00000003438	216.863	-0.0345241	0.0182105	3.503	0.0612578	0.15096
ENSMUSG00000003444	188.91	0.0173862	0.0174374	1.04565	0.30651	0.484511
ENSMUSG00000003452	232.536	-0.00817928	0.0211827	0.140855	0.707432	0.824595
ENSMUSG00000003458	320.779	-0.000967671	0.0207574	0.00216091	0.962923	0.978848
ENSMUSG00000003464	746.903	0.00933135	0.0137598	0.410317	0.521809	0.685772
ENSMUSG00000003469	255.951	0.135139	0.0434155	8.2727	0.00402456	0.0168275
ENSMUSG00000003484	0.177781	0.0716863	0.227943	0.0583805	0.809074	NA
ENSMUSG00000003500	121.581	0.0364244	0.026279	1.79937	0.179789	0.335296
ENSMUSG00000003518	655.892	0.0192805	0.0135548	1.86697	0.171823	0.325708
ENSMUSG00000003526	26.5011	0.139181	0.0714095	4.30104	0.0380891	0.103828
ENSMUSG00000003527	161.101	-0.0313261	0.0214085	2.33859	0.126204	0.260072
ENSMUSG00000003528	100.122	-0.0534165	0.0256391	4.17711	0.0409734	0.109699
ENSMUSG00000003531	379.597	-0.037765	0.0117816	9.77733	0.00176676	0.00834317
ENSMUSG00000003534	132.181	-0.0535565	0.031718	3.02265	0.0821093	0.188848
ENSMUSG00000003541	161.304	0.272127	0.0388178	33.8332	6.00469e-09	1.00511e-07
ENSMUSG00000003545	3.66181	0.191769	0.197772	0.515233	NA	NA
ENSMUSG00000003546	71.4591	0.0400489	0.0336792	1.2889	0.256251	0.428887
ENSMUSG00000003549	191.907	-0.0355723	0.0171432	4.40214	0.0358939	0.0991595
ENSMUSG00000003559	49.8482	-0.0446077	0.0393791	1.51331	0.218634	0.384552
ENSMUSG00000003573	1614.63	0.262814	0.024758	81.5967	1.66894e-19	1.26418e-17
ENSMUSG00000003575	393.875	0.010652	0.0200923	0.351402	0.553321	0.710736
ENSMUSG00000003581	87.7881	0.0548661	0.0297776	3.69998	0.054413	0.137838
ENSMUSG00000003585	32.3586	-0.018103	0.0419594	0.178847	0.672366	0.799948
ENSMUSG00000003604	27.673	0.198762	0.0490502	9.25015	0.00235476	0.0106247
ENSMUSG00000003617	17.0175	0.120003	0.0947575	1.03614	0.30872	0.486875
ENSMUSG00000003623	156.54	0.0544252	0.0413851	1.2389	0.265684	0.440299
ENSMUSG00000003644	85.2067	-0.0231537	0.0297228	0.603808	0.437129	0.613516
ENSMUSG00000003657	217.678	0.20698	0.0374117	20.8172	5.05262e-06	4.81749e-05
ENSMUSG00000003660	384.421	-0.0304223	0.0173055	3.25505	0.0712037	0.169618
ENSMUSG00000003662	226.191	0.0349514	0.0201786	3.26272	0.0708715	0.169125
ENSMUSG00000003665	17.8183	0.0836767	0.0781799	1.42352	0.232825	0.402386
ENSMUSG00000003680	6.34849	0.0402218	0.0617516	0.577547	0.447276	0.621594
ENSMUSG00000003721	467.048	0.0977445	0.0239544	13.9572	0.000187018	0.00121477
ENSMUSG00000003731	130.253	0.0667073	0.0374259	3.3732	0.0662649	0.160634
ENSMUSG00000003746	110.141	0.127175	0.0438971	7.57656	0.0059132	0.0232224
ENSMUSG00000003752	22.808	0.0931225	0.0724804	1.7715	0.183196	0.33971
ENSMUSG00000003762	60.5327	0.0226802	0.0481692	0.224236	0.635831	0.773476
ENSMUSG00000003778	533.968	-0.0245154	0.0186206	1.95968	0.161547	0.311505
ENSMUSG00000003779	30.9751	-0.51644	0.116526	25.1351	5.34515e-07	6.21446e-06
ENSMUSG00000003808	243.111	-0.0337674	0.0173927	3.71743	0.0538473	0.136673
ENSMUSG00000003809	108.175	-0.0134864	0.0361617	0.138585	0.709692	0.825817
ENSMUSG00000003810	194.478	-0.0746607	0.0221548	9.5726	0.00197503	0.00918494
ENSMUSG00000003812	36.9516	0.0331339	0.0592958	0.278044	0.597986	0.745581
ENSMUSG00000003813	360.451	0.0798794	0.0203258	12.7692	0.000352368	0.00211603
ENSMUSG00000003814	2030.23	0.051366	0.0133564	13.6337	0.000222167	0.00140831
ENSMUSG00000003824	185.839	-0.117779	0.0191166	33.8746	5.87818e-09	9.86139e-08
ENSMUSG00000003847	171.391	0.0267613	0.0310746	0.760321	0.383228	0.562668
ENSMUSG00000003848	298.948	-0.0331415	0.0284368	1.26797	0.260148	0.434052
ENSMUSG00000003849	89.48	-0.0968963	0.0264833	12.8853	0.00033117	0.00200523
ENSMUSG00000003863	93.4679	0.0202927	0.0282645	0.563257	0.452951	0.626809
ENSMUSG00000003865	110.092	0.088849	0.0345607	5.4545	0.019518	0.0614334
ENSMUSG00000003868	269.799	-0.0456129	0.019202	6.15984	0.0130683	0.0446059
ENSMUSG00000003872	111.851	0.00845363	0.0251117	0.0993958	0.752556	0.854934
ENSMUSG00000003873	644.37	-0.0926393	0.011475	60.5113	7.31587e-15	3.03104e-13
ENSMUSG00000003923	180.79	0.00945915	0.0219675	0.164326	0.685205	0.809062
ENSMUSG00000003929	125.482	-0.0489525	0.0266852	3.49659	0.0614952	0.151421
ENSMUSG00000003934	166.895	-0.285733	0.0439462	33.9899	5.53996e-09	9.32529e-08
ENSMUSG00000003948	451.186	0.0119502	0.0142628	0.65797	0.417277	0.595124
ENSMUSG00000003949	501.723	0.228791	0.0457359	15.6683	7.54778e-05	0.000541117
ENSMUSG00000003955	417.9	0.053499	0.0158494	9.72684	0.00181597	0.00853997
ENSMUSG00000003970	2226.34	-0.101416	0.00904701	119.545	7.95675e-28	1.40395e-25
ENSMUSG00000003974	530.343	-0.183492	0.0233353	45.9259	1.22809e-11	3.17021e-10
ENSMUSG00000003992	483.461	-0.0450346	0.015618	8.48283	0.00358513	0.0152366
ENSMUSG00000004018	62.2286	-0.0322846	0.0338272	0.972972	0.32394	0.503318
ENSMUSG00000004031	243.521	0.0943603	0.0269172	11.6958	0.000626422	0.003449
ENSMUSG00000004032	1574.87	-0.0495691	0.00902188	28.2294	1.07753e-07	1.46119e-06
ENSMUSG00000004035	212.247	-0.0797907	0.0205765	15.3798	8.79225e-05	0.000617402
ENSMUSG00000004038	0.0512627	1.76987	14.2603	1.61471	0.203831	NA
ENSMUSG00000004040	138.847	0.0630149	0.021775	8.23054	0.00411912	0.0171687
ENSMUSG00000004043	14.4655	0.117775	0.0602056	4.07099	0.0436256	0.115455
ENSMUSG00000004044	53.0649	-0.157129	0.0520715	6.93814	0.00843769	0.031386
ENSMUSG00000004054	34.2412	-0.0107588	0.0444958	0.0392619	0.842931	0.911221
ENSMUSG00000004056	496.606	0.0698677	0.0228085	7.43682	0.00639029	0.0248423
ENSMUSG00000004069	336.754	0.0793875	0.0159014	24.4224	7.73631e-07	8.79009e-06
ENSMUSG00000004070	699.493	0.0807648	0.0169175	20.2105	6.93718e-06	6.42246e-05
ENSMUSG00000004071	1376.61	0.0725062	0.0134304	31.6174	1.87739e-08	2.89981e-07
ENSMUSG00000004085	32.1813	-0.075362	0.0685806	1.111	0.291865	0.46837
ENSMUSG00000004096	553.763	-0.0174848	0.00958895	3.23471	0.0720931	0.171193
ENSMUSG00000004098	6.48966	-0.110887	0.0973144	1.40101	0.236554	0.406883
ENSMUSG00000004099	170.994	-0.0815693	0.02096	12.697	0.000366252	0.00218847
ENSMUSG00000004100	58.5977	-0.0757728	0.0447341	2.12652	0.144769	0.288116
ENSMUSG00000004105	18.2965	0.151015	0.0770132	5.05457	0.0245611	0.0736293
ENSMUSG00000004110	118.377	-0.0977822	0.0353702	6.30068	0.0120691	0.0417779
ENSMUSG00000004113	282.653	-0.194763	0.0278348	39.4949	3.28914e-10	6.64833e-09
ENSMUSG00000004127	76.9506	0.0245951	0.0422901	0.309135	0.578211	0.73009
ENSMUSG00000004151	202.65	0.0883323	0.0249991	10.5419	0.00116696	0.0058989
ENSMUSG00000004187	308.859	0.0336102	0.0182529	3.21697	0.0728782	0.172674
ENSMUSG00000004207	1727.58	0.0715975	0.0101321	48.7284	2.93979e-12	8.31906e-11
ENSMUSG00000004221	137.598	0.0283993	0.0337053	0.806374	0.369194	0.549323
ENSMUSG00000004231	36.7958	-0.140608	0.0450859	6.98617	0.0082142	0.0306688
ENSMUSG00000004233	48.3185	-0.0208253	0.0571294	0.18014	0.671253	0.799575
ENSMUSG00000004263	146.909	0.0324138	0.0157373	4.07981	0.0433985	0.114917
ENSMUSG00000004264	353.846	-0.0262021	0.0137461	3.62375	0.0569603	0.14279
ENSMUSG00000004266	1.72709	-0.222201	0.202974	0.353019	0.552409	NA
ENSMUSG00000004267	1708.4	0.166055	0.0211718	45.1258	1.84773e-11	4.6497e-10
ENSMUSG00000004268	481.912	-0.0354482	0.0128206	7.76942	0.0053138	0.0212354
ENSMUSG00000004270	159.858	-0.0496339	0.032257	1.86593	0.171942	0.325892
ENSMUSG00000004285	1946.25	0.0145509	0.00922857	2.49073	0.114519	0.242216
ENSMUSG00000004317	158.568	-0.0794844	0.0269456	8.09544	0.00443767	0.0182496
ENSMUSG00000004319	1381.34	0.0194586	0.0112036	3.34671	0.0673393	0.162581
ENSMUSG00000004328	19.6561	0.0242921	0.0873148	0.108161	0.742247	0.847711
ENSMUSG00000004341	1.44911	1.42857	1.5505	5.99554	NA	NA
ENSMUSG00000004344	0.0585491	0.251008	0.335964	0.369564	0.543242	NA
ENSMUSG00000004347	1713.36	-0.142104	0.0225221	31.9382	1.59158e-08	2.4917e-07
ENSMUSG00000004356	67.6956	-0.0208484	0.0347812	0.392214	0.531138	0.693068
ENSMUSG00000004360	452.964	-0.0230262	0.015553	2.42061	0.119748	0.250941
ENSMUSG00000004364	437.609	-0.0185594	0.0123071	2.3316	0.126771	0.260954
ENSMUSG00000004366	372.465	-0.373405	0.076805	23.8602	1.03589e-06	1.14659e-05
ENSMUSG00000004371	1.10622	-0.0473358	0.20147	0.0140586	0.905617	NA
ENSMUSG00000004383	765.719	0.147209	0.0117499	145.62	1.57223e-33	4.71607e-31
ENSMUSG00000004393	242.904	0.0237765	0.0190026	1.71833	0.189908	0.348281
ENSMUSG00000004394	565.466	0.0250112	0.019066	1.64008	0.200314	0.360965
ENSMUSG00000004415	32.9934	-0.204295	0.0742217	6.89025	0.00866669	0.0320708
ENSMUSG00000004446	78.3051	-0.171222	0.0419724	10.6202	0.00111858	0.00568117
ENSMUSG00000004451	530.458	0.0180983	0.0253744	0.326588	0.567675	0.722494
ENSMUSG00000004455	119.863	-0.0490867	0.0197794	5.54725	0.0185097	0.0590956
ENSMUSG00000004460	315.809	0.0405188	0.0132346	9.14596	0.00249268	0.0111731
ENSMUSG00000004462	97.902	-0.0369623	0.0402826	0.827541	0.362985	0.54386
ENSMUSG00000004473	51.4888	-0.0266874	0.053811	0.251879	0.615755	0.759082
ENSMUSG00000004500	30.8787	-0.013013	0.0630082	0.0552332	0.814195	0.893292
ENSMUSG00000004508	53.2559	0.00100399	0.0374219	0.000789194	0.977588	0.986335
ENSMUSG00000004530	393.391	0.00196306	0.0149217	0.0177853	0.893907	0.9405
ENSMUSG00000004535	1032.3	0.0269492	0.00783713	12.1255	0.000497362	0.00286027
ENSMUSG00000004558	1323.26	0.0590233	0.0137815	16.521	4.81151e-05	0.000360166
ENSMUSG00000004561	132.743	0.00448868	0.0368737	0.0159987	0.899347	0.94325
ENSMUSG00000004562	116.485	-0.011991	0.0249475	0.25846	0.61118	0.756097
ENSMUSG00000004565	114.917	-0.0450317	0.0263245	3.35219	0.0671156	0.162119
ENSMUSG00000004567	135.16	-0.000877987	0.0220638	0.00184931	0.965699	0.980894
ENSMUSG00000004568	110.508	0.00148931	0.0251057	0.0034886	0.952901	0.973543
ENSMUSG00000004591	104.12	-0.00518638	0.0264664	0.0447972	0.832377	0.904367
ENSMUSG00000004610	670.27	0.0112398	0.0157448	0.41478	0.519553	0.683831
ENSMUSG00000004626	50.0288	0.114123	0.0355644	10.0435	0.00152889	0.0073921
ENSMUSG00000004630	24655.8	0.138082	0.0192449	44.2377	2.90828e-11	7.02389e-10
ENSMUSG00000004631	138.61	-0.0661835	0.0236645	6.58414	0.0102891	0.0369089
ENSMUSG00000004633	148.294	0.125145	0.0294156	15.6671	7.55265e-05	0.000541207
ENSMUSG00000004637	177.902	0.0968723	0.0267374	11.2446	0.000798544	0.00426212
ENSMUSG00000004642	224.083	0.00506209	0.0230896	0.0440554	0.833751	0.905277
ENSMUSG00000004655	1.10638	0.665572	0.314224	2.08308	NA	NA
ENSMUSG00000004661	26.7462	-0.0565173	0.0698997	0.839728	0.359475	0.540383
ENSMUSG00000004665	68.075	-0.0932507	0.0346188	5.81353	0.0159034	0.0522447
ENSMUSG00000004667	699.061	-0.0614774	0.0120301	26.717	2.35534e-07	2.99114e-06
ENSMUSG00000004677	58.8843	-0.0141222	0.0377434	0.153677	0.695046	0.815862
ENSMUSG00000004698	46.5593	0.0421445	0.0425244	1.06724	0.30157	0.478781
ENSMUSG00000004730	0.933331	-0.14033	0.208987	0.234041	0.628543	NA
ENSMUSG00000004748	293.242	0.0594857	0.0350235	2.28074	0.13099	0.266746
ENSMUSG00000004768	86.7159	-0.0555014	0.0241369	5.53308	0.0186602	0.0594427
ENSMUSG00000004771	935.768	-0.00709541	0.0107964	0.398741	0.52774	0.690626
ENSMUSG00000004788	286.813	-0.00297805	0.0206952	0.0218071	0.882601	0.934636
ENSMUSG00000004789	697.092	0.0324773	0.0203505	1.97043	0.160403	0.309944
ENSMUSG00000004791	3.60976	-0.135594	0.160202	0.787453	0.374871	0.555292
ENSMUSG00000004798	240.588	-0.0477538	0.0207854	5.17993	0.0228493	0.0694555
ENSMUSG00000004814	0.413683	-0.645818	0.511086	1.61961	0.203146	NA
ENSMUSG00000004815	36.3745	-0.0234536	0.0531406	0.240167	0.624085	0.764771
ENSMUSG00000004837	8.80115	0.0641006	0.109277	0.399724	0.527232	0.690294
ENSMUSG00000004842	0.40599	-5.46203	241.052	4.08655	0.0432258	NA
ENSMUSG00000004843	397.42	-0.0346926	0.018904	3.64615	0.056199	0.141445
ENSMUSG00000004846	91.1956	-0.04159	0.0298674	1.68841	0.19381	0.353013
ENSMUSG00000004849	641.584	-0.0121246	0.0134396	0.682797	0.408625	0.587533
ENSMUSG00000004864	21.1346	-0.10282	0.0791775	0.930827	0.334648	0.515356
ENSMUSG00000004865	737.977	-0.0697208	0.0139252	25.1751	5.23541e-07	6.10581e-06
ENSMUSG00000004872	158.496	-0.0839456	0.0245213	11.6453	0.000643638	0.00352825
ENSMUSG00000004880	80.332	-0.0552534	0.0275618	3.64011	0.0564032	0.141816
ENSMUSG00000004885	9.47717	-1.18604	0.486195	5.2709	NA	NA
ENSMUSG00000004891	117.217	-0.285962	0.040859	40.0514	2.4737e-10	5.08923e-09
ENSMUSG00000004892	137.397	0.0338534	0.0323121	0.871579	0.350519	0.531125
ENSMUSG00000004894	0.461364	1.42857	2.4889	4.32864	0.0374762	NA
ENSMUSG00000004895	69.4607	0.0517519	0.0288405	3.01049	0.0827271	0.189904
ENSMUSG00000004896	105.33	0.0192858	0.023976	0.72215	0.39544	0.575471
ENSMUSG00000004897	624.43	0.0124091	0.00947848	1.69613	0.192795	0.35194
ENSMUSG00000004902	146.21	0.0533292	0.0464972	0.859454	0.353892	0.53467
ENSMUSG00000004929	126.232	0.0302213	0.0288012	0.972688	0.324011	0.503368
ENSMUSG00000004931	42.2038	0.0754124	0.0436431	2.60947	0.106227	0.229105
ENSMUSG00000004933	128.362	-0.109382	0.0430585	5.32274	0.0210489	0.0651996
ENSMUSG00000004934	102.231	-0.000394485	0.0241985	0.000297587	0.986237	0.99106
ENSMUSG00000004936	451.075	0.144428	0.0152373	82.2403	1.2051e-19	9.26879e-18
ENSMUSG00000004937	543.442	-0.0268572	0.0163114	2.37477	0.12331	0.256083
ENSMUSG00000004939	0.482822	-0.209815	0.232311	0.185862	0.666383	NA
ENSMUSG00000004945	368.652	0.0110949	0.0181865	0.378411	0.538455	0.699199
ENSMUSG00000004947	20.9905	0.0156814	0.055307	0.0831671	0.77305	0.867743
ENSMUSG00000004951	56.2002	0.0104693	0.0477902	0.0265501	0.870564	0.927275
ENSMUSG00000004952	157.407	-0.00982172	0.0313301	0.0906977	0.763292	0.861787
ENSMUSG00000004961	181.635	-0.247527	0.0367258	43.3189	4.65081e-11	1.07643e-09
ENSMUSG00000004980	2704.39	-0.0471516	0.00773884	35.5183	2.52665e-09	4.47929e-08
ENSMUSG00000004994	71.5315	0.00901327	0.0480461	0.0326886	0.856525	0.918937
ENSMUSG00000004996	48.3557	-0.00259105	0.0314556	0.00731854	0.931825	0.9627
ENSMUSG00000005034	543.974	-0.0486496	0.0143524	12.5338	0.000399666	0.00236178
ENSMUSG00000005043	31.855	0.186219	0.0699878	5.74254	0.0165588	0.0539773
ENSMUSG00000005045	134.727	-0.112852	0.0328252	12.4471	0.000418632	0.00245547
ENSMUSG00000005054	542.89	0.0623737	0.0145643	19.2485	1.14763e-05	0.000100774
ENSMUSG00000005057	61.7011	-0.0471852	0.0530672	0.720915	0.395844	0.575719
ENSMUSG00000005069	192.626	0.0206828	0.0193267	1.1188	0.290176	0.466797
ENSMUSG00000005078	1091.53	0.0774623	0.0108491	48.0818	4.08805e-12	1.13964e-10
ENSMUSG00000005087	67.2483	-0.159632	0.0427609	13.6233	0.000223393	0.00141548
ENSMUSG00000005089	1527.65	0.0862364	0.0157172	28.7874	8.07754e-08	1.11862e-06
ENSMUSG00000005102	20.5739	-0.111072	0.0544132	3.64576	0.0562122	0.141445
ENSMUSG00000005103	757.345	0.00577666	0.0144521	0.139087	0.70919	0.82549
ENSMUSG00000005107	1.17253	0.206895	0.205295	0.545206	0.460283	NA
ENSMUSG00000005124	1.20489	0.0257828	0.199817	0.00283131	0.957565	NA
ENSMUSG00000005125	40.6244	-0.257766	0.0476588	28.0539	1.17982e-07	1.58131e-06
ENSMUSG00000005131	2.63755	-0.0783792	0.188409	0.300857	0.583345	0.734409
ENSMUSG00000005142	70.087	0.0666758	0.0258171	7.3588	0.00667352	0.0257167
ENSMUSG00000005148	2.53099	-0.0889597	0.19897	0.358557	NA	NA
ENSMUSG00000005150	129.614	-0.0155907	0.0224168	0.50039	0.479329	0.649849
ENSMUSG00000005161	4231.98	-0.0262391	0.00686462	14.9729	0.000109065	0.000750007
ENSMUSG00000005198	311.664	0.0345588	0.0153365	5.73753	0.0166061	0.0541078
ENSMUSG00000005204	244.811	-0.00303935	0.0211031	0.0222298	0.881477	0.934304
ENSMUSG00000005220	86.0606	0.279699	0.0670695	17.2883	3.21151e-05	0.000251521
ENSMUSG00000005225	80.9982	-0.00380538	0.034977	0.012448	0.911164	0.9499
ENSMUSG00000005232	0.206842	-0.527695	0.503528	1.16048	0.281367	NA
ENSMUSG00000005233	102.322	-0.419103	0.0466782	64.1177	1.17203e-15	5.39205e-14
ENSMUSG00000005237	1.21797	-5.83463	234.155	5.75354	NA	NA
ENSMUSG00000005251	1.21785	-0.228589	0.215726	0.75777	0.384027	NA
ENSMUSG00000005262	257.98	0.0293115	0.0131847	4.63151	0.0313898	0.0893499
ENSMUSG00000005267	46.3144	-0.0576119	0.0449852	1.95115	0.162463	0.31307
ENSMUSG00000005268	25.729	-0.194097	0.195908	1.33698	0.247567	0.419171
ENSMUSG00000005299	301.283	0.0321543	0.0153366	4.53057	0.0332946	0.0936696
ENSMUSG00000005312	554.096	0.0406018	0.0140633	8.24787	0.00407999	0.0170308
ENSMUSG00000005320	0.899412	-5.73192	235.997	5.28826	NA	NA
ENSMUSG00000005338	266.835	0.0512387	0.0193153	7.41391	0.00647215	0.0250955
ENSMUSG00000005354	1546.55	0.00860955	0.009171	0.826825	0.363192	0.544117
ENSMUSG00000005357	3614.09	0.206169	0.037606	16.6116	4.58692e-05	0.000346223
ENSMUSG00000005360	11422.8	0.0450546	0.0131267	10.3588	0.00128856	0.00641413
ENSMUSG00000005362	292.983	0.0502293	0.0157752	9.59019	0.00195619	0.00910865
ENSMUSG00000005370	98.7876	-0.0640683	0.0238585	7.26924	0.00701453	0.0267967
ENSMUSG00000005371	412.725	-0.0159995	0.0109927	2.09098	0.148171	0.293233
ENSMUSG00000005373	2.97349	-0.122825	0.166244	0.312142	0.576369	0.728622
ENSMUSG00000005374	100.005	0.0194117	0.0406698	0.250282	0.616877	0.759834
ENSMUSG00000005378	162.811	0.00464449	0.0153292	0.0905219	0.763515	0.861788
ENSMUSG00000005397	588.802	-0.15777	0.0322425	12.977	0.000315347	0.00191714
ENSMUSG00000005410	47.7054	-0.10973	0.0685701	2.61681	0.105737	0.228409
ENSMUSG00000005413	14.2268	0.02914	0.0906323	0.0714266	0.789271	0.877356
ENSMUSG00000005417	2563.03	0.135549	0.0132544	106.137	6.87992e-25	9.29595e-23
ENSMUSG00000005442	214.806	-0.000206258	0.0206842	0.000310895	0.985932	0.990954
ENSMUSG00000005447	582.943	-0.154558	0.0178329	72.4817	1.68586e-17	9.68759e-16
ENSMUSG00000005465	0.454923	-0.94086	0.866126	3.11849	0.0774087	NA
ENSMUSG00000005469	554.608	0.0410059	0.0116077	13.247	0.000273017	0.00168507
ENSMUSG00000005470	67.1503	-0.145519	0.0736147	4.28006	0.0385619	0.104774
ENSMUSG00000005481	179.546	-0.148312	0.0286439	21.6357	3.29667e-06	3.28965e-05
ENSMUSG00000005483	200.732	0.0350093	0.0282173	1.50029	0.220627	0.387089
ENSMUSG00000005501	44.84	-0.013484	0.0391504	0.0870164	0.768005	0.864435
ENSMUSG00000005505	42.5558	-0.0318141	0.0403852	0.76167	0.382806	0.562269
ENSMUSG00000005506	753.665	0.0354889	0.0128893	8.07458	0.00448905	0.0184154
ENSMUSG00000005510	840.779	0.0504395	0.011653	17.0563	3.62887e-05	0.000281707
ENSMUSG00000005514	247.942	0.00620427	0.0228238	0.0619385	0.803458	0.886204
ENSMUSG00000005533	100.011	-0.0345593	0.0343187	1.17049	0.279302	0.455036
ENSMUSG00000005534	170.744	-0.0338439	0.0207902	2.97953	0.0843239	0.192612
ENSMUSG00000005540	9.51247	-0.0592008	0.123373	0.173597	0.676935	0.803599
ENSMUSG00000005547	2.21961	-0.340571	0.213915	2.25263	NA	NA
ENSMUSG00000005553	18.5825	-0.228935	0.0978835	3.35993	0.0668008	0.161541
ENSMUSG00000005566	661.856	-0.04125	0.014267	9.48582	0.00207066	0.00952925
ENSMUSG00000005575	447.402	0.0455813	0.0122496	14.4929	0.000140686	0.000944079
ENSMUSG00000005580	107.56	0.00561949	0.0293009	0.0333017	0.8552	0.918394
ENSMUSG00000005583	982.895	-0.0147195	0.0143489	1.02004	0.312509	0.490786
ENSMUSG00000005609	259.025	-0.0323815	0.0156039	4.27535	0.0386689	0.104941
ENSMUSG00000005610	3611.48	-0.0655955	0.00998238	40.6055	1.86278e-10	3.8749e-09
ENSMUSG00000005611	3.60511	-0.161097	0.160209	1.03667	0.308597	0.486733
ENSMUSG00000005615	297.73	-0.00267921	0.0140826	0.0372784	0.846899	0.913332
ENSMUSG00000005621	100.265	-0.00238406	0.0342052	0.00471051	0.945282	0.969855
ENSMUSG00000005625	1039.01	-0.0125709	0.0104735	1.48666	0.222735	0.389618
ENSMUSG00000005628	2.53886	-0.172271	0.183723	1.05964	0.303297	0.480596
ENSMUSG00000005640	3.3579	-0.158395	0.201556	0.968084	NA	NA
ENSMUSG00000005656	548.006	-0.0535409	0.0159751	12.2347	0.000469079	0.00272157
ENSMUSG00000005667	120.355	-0.060807	0.0321585	2.74076	0.0978182	0.215479
ENSMUSG00000005672	272.803	-0.0936561	0.0295949	7.17498	0.00739271	0.0280699
ENSMUSG00000005674	131.959	0.00941561	0.0251271	0.119063	0.730053	0.83948
ENSMUSG00000005677	36.6948	0.00688656	0.0273944	0.0636733	0.800782	0.884783
ENSMUSG00000005681	25.147	0.156388	0.0407733	13.4943	0.000239287	0.00149909
ENSMUSG00000005682	87.6711	0.00847132	0.0266213	0.126201	0.722403	0.834212
ENSMUSG00000005683	1277.97	0.0233088	0.0124256	3.30766	0.0689575	0.165608
ENSMUSG00000005686	80.8892	0.0578352	0.0412215	1.62408	0.202523	0.364027
ENSMUSG00000005687	871.521	0.00183035	0.0128322	0.0212887	0.883995	0.935122
ENSMUSG00000005698	312.807	-0.0478582	0.0173519	8.30239	0.00395929	0.0166009
ENSMUSG00000005699	259.427	0.00397325	0.026722	0.0255944	0.872895	0.928936
ENSMUSG00000005705	2.52963	0.608785	0.242955	7.88241	0.0049918	0.0201526
ENSMUSG00000005716	8762.15	0.404033	0.0506697	27.0335	1.99964e-07	2.5743e-06
ENSMUSG00000005718	2.68729	0.0692921	0.126907	0.392134	0.53118	0.693068
ENSMUSG00000005732	760.864	-0.0505096	0.012224	16.2948	5.42139e-05	0.000400345
ENSMUSG00000005763	2.56604	-0.101525	0.19214	0.147694	NA	NA
ENSMUSG00000005774	22.1351	0.127583	0.0732173	1.77246	0.183078	0.339659
ENSMUSG00000005779	663.632	-0.0288639	0.0107086	6.87973	0.00871785	0.0322283
ENSMUSG00000005800	0.0512627	1.76987	14.2603	1.61471	0.203831	NA
ENSMUSG00000005802	134.424	-0.00430281	0.0323036	0.0198981	0.887822	0.937148
ENSMUSG00000005803	26.0625	-0.00438646	0.0859584	0.00151859	0.968915	0.982276
ENSMUSG00000005804	158.946	-0.0547258	0.0239045	4.7806	0.0287821	0.0835827
ENSMUSG00000005813	129.574	0.0185148	0.0247858	0.563975	0.452663	0.626469
ENSMUSG00000005823	144.08	0.0299473	0.0254598	1.44758	0.228917	0.397464
ENSMUSG00000005836	1.2149	-0.315706	0.229572	0.33807	NA	NA
ENSMUSG00000005846	608.475	-0.033324	0.0100786	11.2215	0.000808533	0.00430471
ENSMUSG00000005871	935.768	-0.0966059	0.0119074	62.258	3.0129e-15	1.31359e-13
ENSMUSG00000005873	709.765	-0.1072	0.0121594	74.652	5.61448e-18	3.50858e-16
ENSMUSG00000005881	1087.62	-0.0479506	0.0124712	14.5005	0.000140123	0.000941138
ENSMUSG00000005882	267.473	0.0233118	0.0205441	1.11213	0.29162	0.468128
ENSMUSG00000005886	313.947	0.0364454	0.0178399	4.52652	0.0333735	0.0938563
ENSMUSG00000005892	0.13533	-5.09071	248.56	2.5705	0.108874	NA
ENSMUSG00000005893	181.962	-0.00430791	0.0184716	0.0525121	0.818748	0.896189
ENSMUSG00000005897	33.0517	-0.023812	0.0473679	0.225421	0.63494	0.772832
ENSMUSG00000005899	120.158	-0.0140789	0.0247104	0.373151	0.541292	0.70088
ENSMUSG00000005907	62.9222	0.00394802	0.0422215	0.0104919	0.918415	0.954411
ENSMUSG00000005917	0.117098	0.33018	0.314876	0.635963	0.425177	NA
ENSMUSG00000005936	194.622	-0.0553924	0.0265705	4.15648	0.0414755	0.110685
ENSMUSG00000005947	2.63833	0.0907628	0.125021	0.395133	0.529614	0.692032
ENSMUSG00000005949	54.0513	-0.0261531	0.0418399	0.376125	0.539685	0.700008
ENSMUSG00000005951	13.5254	-0.00614656	0.0914521	0.00619162	0.937282	0.965039
ENSMUSG00000005958	48.6983	-0.216658	0.0584317	14.6771	0.000127589	0.000863137
ENSMUSG00000005968	97.0686	-0.0641368	0.0333051	2.92598	0.0871642	0.197702
ENSMUSG00000005973	46.9414	-0.173671	0.0398842	15.5204	8.16201e-05	0.000578965
ENSMUSG00000005980	8.81833	-0.207581	0.121773	3.53132	NA	NA
ENSMUSG00000005981	489.352	0.072037	0.0190785	12.0217	0.000525847	0.00299531
ENSMUSG00000005982	452.081	-0.00711195	0.0190019	0.126991	0.721572	0.833866
ENSMUSG00000005983	32.2905	0.0180937	0.0724343	0.0520784	0.819485	0.896669
ENSMUSG00000005986	112.401	0.0514468	0.0422692	0.980417	0.322096	0.501194
ENSMUSG00000006005	1080.6	0.0241216	0.0117735	4.3541	0.03692	0.101396
ENSMUSG00000006010	574.82	0.0944722	0.0197837	23.6202	1.17349e-06	1.28186e-05
ENSMUSG00000006014	17.1526	-0.209204	0.100304	2.82984	NA	NA
ENSMUSG00000006019	30.3927	-0.103713	0.0628654	3.06712	0.079891	0.185051
ENSMUSG00000006021	75.7492	0.0124948	0.035078	0.117869	0.731357	0.840399
ENSMUSG00000006024	1516.2	0.00189148	0.0147555	0.0157897	0.900003	0.943406
ENSMUSG00000006050	460.002	0.0460402	0.0119319	13.7956	0.000203817	0.00130746
ENSMUSG00000006057	2529.35	0.0455896	0.0159744	6.90403	0.00860016	0.0318639
ENSMUSG00000006058	89.8575	0.0041222	0.0182502	0.0512759	0.820858	0.897357
ENSMUSG00000006095	1432.13	-0.0356558	0.0103169	11.2407	0.000800239	0.00426661
ENSMUSG00000006127	288.229	0.0035547	0.0268558	0.0203881	0.886459	0.936579
ENSMUSG00000006134	102.14	0.106386	0.0398053	6.99629	0.00816789	0.0305187
ENSMUSG00000006154	12.0485	-0.0140564	0.0692032	0.0493067	0.824274	0.899284
ENSMUSG00000006169	201.823	-0.0449458	0.0175516	6.39113	0.0114692	0.0401528
ENSMUSG00000006179	9.1463	0.384006	0.102854	9.72013	0.00182261	0.00856642
ENSMUSG00000006191	114.541	0.00813538	0.0226068	0.148756	NA	NA
ENSMUSG00000006205	768.399	0.217747	0.0531583	11.0266	0.000898115	0.00470812
ENSMUSG00000006215	104.965	-0.0236661	0.031653	0.65798	0.417274	0.595124
ENSMUSG00000006218	14.9965	-0.0797916	0.0728899	1.70153	0.192087	0.351076
ENSMUSG00000006219	78.1409	-0.335105	0.0604631	32.3501	1.28748e-08	2.05422e-07
ENSMUSG00000006235	33.2112	0.229826	0.0501322	14.2474	NA	NA
ENSMUSG00000006241	12.0785	-0.0130968	0.0995001	0.02219	0.881583	0.934349
ENSMUSG00000006262	137.555	0.111066	0.0298118	12.0547	0.000516631	0.00294954
ENSMUSG00000006269	1.58958	0.578935	0.218612	4.50983	0.0337007	NA
ENSMUSG00000006273	1057.87	0.0880917	0.0136359	38.0936	6.74313e-10	1.30832e-08
ENSMUSG00000006276	162.301	-0.00225153	0.0294099	0.00726401	0.932079	0.962839
ENSMUSG00000006281	28.12	-0.040829	0.0532564	0.553596	0.456852	0.630764
ENSMUSG00000006288	379.669	-0.0585434	0.021711	8.0165	0.0046353	0.0189171
ENSMUSG00000006289	236.247	-0.0335281	0.0213558	2.23892	0.134575	0.272199
ENSMUSG00000006299	940.368	-0.0167299	0.0137872	1.39792	0.237073	0.40738
ENSMUSG00000006301	69.6691	0.0620926	0.0590965	0.977512	0.322814	0.502021
ENSMUSG00000006304	1063.48	-0.00929209	0.009503	0.980225	0.322143	0.501194
ENSMUSG00000006307	147.369	0.00263033	0.0253528	0.0120247	0.912681	0.950649
ENSMUSG00000006310	0.985097	0.270496	0.182202	1.58676	0.20779	NA
ENSMUSG00000006313	3.50041	-0.121609	0.180142	0.497725	0.480501	0.651016
ENSMUSG00000006315	1200.96	0.0348834	0.01341	5.82935	0.0157609	0.0519065
ENSMUSG00000006333	2837.17	-0.0999287	0.00935916	102.549	4.20761e-24	5.34794e-22
ENSMUSG00000006335	66.846	-0.0291375	0.0333744	0.704443	0.401295	0.581004
ENSMUSG00000006342	9.16844	0.0684033	0.110968	0.336247	0.562004	0.717967
ENSMUSG00000006344	3.54939	-0.0144569	0.129688	0.0207113	0.885568	0.935928
ENSMUSG00000006345	10.4022	0.0546921	0.134857	0.159965	NA	NA
ENSMUSG00000006356	432.733	-0.109383	0.0215321	28.4133	9.79918e-08	1.33729e-06
ENSMUSG00000006360	30.8618	-0.0696875	0.0478133	1.88708	0.169531	0.322986
ENSMUSG00000006362	186.108	-0.00263877	0.0198326	0.0177963	0.893875	0.9405
ENSMUSG00000006369	35.6472	-0.28754	0.0555897	26.1396	3.17603e-07	3.90443e-06
ENSMUSG00000006373	945.741	-0.143355	0.0144854	90.3965	1.94909e-21	1.87387e-19
ENSMUSG00000006378	93.3496	-0.067205	0.0348521	3.37722	0.0661036	0.160373
ENSMUSG00000006386	9.68343	-0.237765	0.0874957	3.58977	0.0581364	0.145007
ENSMUSG00000006390	125.922	0.0136903	0.0238789	0.265403	0.606432	0.752297
ENSMUSG00000006392	389.791	-0.0174908	0.0146499	1.42888	0.231948	0.401287
ENSMUSG00000006395	12.3665	-0.180744	0.0694597	7.07745	0.00780599	0.0293714
ENSMUSG00000006398	31.7947	0.037431	0.0430743	0.8696	0.351066	0.53174
ENSMUSG00000006403	500.764	0.116385	0.0135529	81.5522	1.70696e-19	1.28648e-17
ENSMUSG00000006411	20.3597	-0.0599652	0.0931814	0.371228	0.542336	0.701845
ENSMUSG00000006412	440.708	-0.0203458	0.0138795	2.18473	0.139386	0.279929
ENSMUSG00000006418	303.562	0.0218197	0.0205433	1.23713	0.266024	0.440671
ENSMUSG00000006423	228.23	0.0516336	0.0198179	7.63994	0.00570899	0.0225642
ENSMUSG00000006435	96.0591	-0.0846	0.0426701	3.39528	0.0653831	0.159036
ENSMUSG00000006442	244.715	-0.0340569	0.0184184	3.05605	0.0804372	0.186029
ENSMUSG00000006445	0.468393	0.531483	0.310805	1.45729	0.227363	NA
ENSMUSG00000006456	104.977	-0.0622367	0.0256394	6.90052	0.00861707	0.0319187
ENSMUSG00000006457	8.19506	-0.414261	0.144001	1.91884	0.165984	0.318097
ENSMUSG00000006463	152.046	0.112845	0.0387685	8.49171	0.00356769	0.0151753
ENSMUSG00000006464	47.3971	-0.0382904	0.0284265	2.14857	0.142703	0.284798
ENSMUSG00000006471	45.3349	0.0190452	0.0556373	0.124429	0.72428	0.835596
ENSMUSG00000006476	172.399	-0.0510678	0.0258046	3.52091	0.0605992	0.149685
ENSMUSG00000006494	70.8466	-0.0780685	0.0357884	3.36281	0.0666843	0.161389
ENSMUSG00000006498	102.41	-0.1572	0.0312894	16.7727	4.21361e-05	0.00032177
ENSMUSG00000006517	213.432	-0.044591	0.0211259	4.10394	0.0427835	0.113569
ENSMUSG00000006519	36.37	-0.119606	0.0565619	4.86737	0.0273691	0.0802036
ENSMUSG00000006522	96.3651	0.350175	0.0613079	17.5293	2.82913e-05	0.000226059
ENSMUSG00000006526	85.0492	-0.0146066	0.0436476	0.131947	0.716422	0.830748
ENSMUSG00000006527	64.2143	-0.00676492	0.0336684	0.0421011	0.837427	0.907837
ENSMUSG00000006538	0.734383	-5.66297	237.259	4.9757	0.0257059	NA
ENSMUSG00000006542	5.29247	0.725721	0.190969	7.61752	0.00578039	0.0227714
ENSMUSG00000006567	23.5018	0.000984581	0.0506114	0.000264401	0.987027	0.991323
ENSMUSG00000006570	0.0619649	0.254289	0.334354	0.37864	0.538332	NA
ENSMUSG00000006574	1.21094	-0.437205	0.284394	1.20104	0.273114	NA
ENSMUSG00000006575	347.869	0.0714887	0.0139299	26.3523	2.8448e-07	3.53994e-06
ENSMUSG00000006576	378.615	0.0123323	0.0143771	0.755727	0.384669	0.564011
ENSMUSG00000006585	14.0792	-0.112031	0.0819033	1.21498	0.270349	0.445473
ENSMUSG00000006586	415.099	-0.157902	0.0285759	33.1067	8.72377e-09	1.41448e-07
ENSMUSG00000006587	1.10638	0.665572	0.314224	2.08308	NA	NA
ENSMUSG00000006589	477.457	-0.0949898	0.0147649	34.7904	3.67183e-09	6.32263e-08
ENSMUSG00000006599	196.889	0.0295363	0.0163738	3.09039	0.0787561	0.182987
ENSMUSG00000006611	25.7063	0.292053	0.0764255	6.13214	0.0132746	0.0451764
ENSMUSG00000006638	2.18048	0.0620048	0.13242	0.131691	0.716685	NA
ENSMUSG00000006641	52.865	0.0925801	0.0466397	2.75036	0.0972325	0.214486
ENSMUSG00000006642	2.65316	0.182626	0.122587	0.842263	0.35875	0.539572
ENSMUSG00000006649	7.05406	-0.106791	0.110481	1.00513	0.316072	0.494776
ENSMUSG00000006651	1163.1	0.00910923	0.0146557	0.448963	0.502828	0.67011
ENSMUSG00000006673	356.276	-0.00865211	0.0148377	0.352797	NA	NA
ENSMUSG00000006675	201.318	0.181775	0.041991	16.0541	6.15572e-05	0.000449987
ENSMUSG00000006676	140.596	0.0253699	0.0248446	1.04701	0.306196	0.484361
ENSMUSG00000006678	32.4866	-0.135139	0.0769255	3.63008	0.0567439	0.142463
ENSMUSG00000006699	3538.12	-0.0114334	0.00659863	2.8387	0.0920187	0.206015
ENSMUSG00000006705	89.5956	-0.0254707	0.018402	1.81843	0.177501	0.33282
ENSMUSG00000006711	46.7865	-0.0234342	0.0640623	0.126393	0.722202	0.834146
ENSMUSG00000006715	98.7019	-0.0499046	0.0302043	3.03648	0.0814123	0.187763
ENSMUSG00000006717	619.679	0.0889385	0.0113603	56.8866	4.61685e-14	1.64474e-12
ENSMUSG00000006720	10.8204	-0.336406	0.12198	7.78626	0.00526451	0.021089
ENSMUSG00000006728	660.655	-0.150706	0.0142576	99.1235	2.37235e-23	2.77973e-21
ENSMUSG00000006731	142.438	-0.0397982	0.0302286	1.86242	0.172346	0.326306
ENSMUSG00000006732	140.532	-0.0513965	0.0219032	5.62995	0.0176561	0.0569353
ENSMUSG00000006736	415.83	0.0156064	0.0147689	1.03235	0.309608	0.487809
ENSMUSG00000006740	1070.19	0.0218569	0.00949476	5.4746	0.0192947	0.0608856
ENSMUSG00000006763	54.5153	-0.0774466	0.0299673	7.3622	0.00666094	0.0256814
ENSMUSG00000006764	5.31266	0.403005	0.131669	5.72774	0.016699	0.0542808
ENSMUSG00000006782	837.632	0.184901	0.0339561	17.537	2.81768e-05	0.000225384
ENSMUSG00000006784	3.60258	0.0235305	0.196302	0.0276079	0.868034	0.92585
ENSMUSG00000006800	82.0913	0.0105443	0.0402274	0.0405517	0.840406	0.909803
ENSMUSG00000006818	987.964	0.051557	0.0144465	11.102	0.000862324	0.00454912
ENSMUSG00000006850	32.1438	0.00236186	0.0507788	0.00253882	0.959814	0.976681
ENSMUSG00000006906	241.517	0.0178209	0.0150843	1.34014	0.247009	0.418741
ENSMUSG00000006920	163.048	0.0428169	0.0247027	3.24991	0.0714274	0.169889
ENSMUSG00000006930	35.811	-0.0750066	0.0491072	1.81463	0.177954	0.333262
ENSMUSG00000006931	24.3328	-0.0378736	0.0659312	0.310149	0.577589	0.729676
ENSMUSG00000006932	2017.65	-0.0266629	0.00891398	9.5144	0.00203866	0.00941955
ENSMUSG00000006941	626.552	0.0191449	0.0110755	3.11255	0.0776911	0.181299
ENSMUSG00000006958	20.8354	0.0365906	0.0613392	0.276386	0.59908	0.74651
ENSMUSG00000006998	694.1	-1.46833e-05	0.0166893	4.04918e-06	0.998394	0.998461
ENSMUSG00000007021	1117.35	0.00133634	0.0119159	0.0115411	0.914448	0.951696
ENSMUSG00000007029	128.453	0.00447091	0.0284828	0.0273045	0.868754	0.926181
ENSMUSG00000007030	2.41573	0.658138	0.247261	4.75287	NA	NA
ENSMUSG00000007033	4.28056	-0.029248	0.096008	0.114138	0.735481	0.842814
ENSMUSG00000007035	3.44327	-0.253688	0.148267	0.943524	0.331373	0.511679
ENSMUSG00000007036	266.146	0.0362761	0.0167828	4.41812	0.0355592	0.0985797
ENSMUSG00000007038	117.159	0.0705654	0.0258064	6.2886	0.0121517	0.0420224
ENSMUSG00000007039	666.297	-0.18451	0.0250245	41.3987	1.24137e-10	2.67502e-09
ENSMUSG00000007041	141.258	-0.115943	0.0335486	10.5229	0.00117904	0.00595397
ENSMUSG00000007050	80.0979	-0.116042	0.0330198	12.2475	0.000465885	0.00270408
ENSMUSG00000007080	61.8923	-0.447179	0.0899428	26.9778	2.0581e-07	2.64275e-06
ENSMUSG00000007097	2567.55	0.0900455	0.0181207	21.6825	3.21705e-06	3.22092e-05
ENSMUSG00000007107	0.0619649	0.254289	0.334354	0.37864	0.538332	NA
ENSMUSG00000007122	4.40759	-0.475333	0.227311	5.27808	0.0215955	0.0664935
ENSMUSG00000007207	300.146	-0.279198	0.0248423	101.87	5.92816e-24	7.40922e-22
ENSMUSG00000007209	3.45559	0.132277	0.178802	0.361102	0.547895	0.706442
ENSMUSG00000007216	48.578	-0.0247595	0.0563425	0.170252	0.679888	0.805574
ENSMUSG00000007279	57.972	-0.268495	0.0639323	13.6723	0.00021764	0.00138488
ENSMUSG00000007338	447.974	0.0796849	0.0148789	24.9342	5.93222e-07	6.83344e-06
ENSMUSG00000007379	6.65001	-0.0242168	0.118731	0.0221253	NA	NA
ENSMUSG00000007411	343.339	0.018285	0.0161424	1.21858	0.269639	0.444841
ENSMUSG00000007415	1039.13	0.0220759	0.010746	4.01786	0.0450209	0.118344
ENSMUSG00000007440	2227.73	0.0393603	0.00817808	22.6563	1.93727e-06	2.02334e-05
ENSMUSG00000007458	517.944	0.0715666	0.0125798	33.238	8.15433e-09	1.32933e-07
ENSMUSG00000007476	1617.92	0.0616318	0.0123913	26.7247	2.34604e-07	2.98439e-06
ENSMUSG00000007480	3.27685	0.073558	0.19647	0.0199085	NA	NA
ENSMUSG00000007564	2414.27	0.0168962	0.00883006	3.75937	0.0525124	0.134125
ENSMUSG00000007570	21.6519	-0.0761961	0.0467727	3.45302	0.0631362	0.154624
ENSMUSG00000007589	107.437	0.101223	0.0441155	5.47254	0.0193175	0.0609373
ENSMUSG00000007591	3.47855	-0.215774	0.160517	2.47204	NA	NA
ENSMUSG00000007594	698.132	0.397909	0.0550035	28.8068	7.99711e-08	1.10953e-06
ENSMUSG00000007603	274.95	-0.0340016	0.0200888	2.61589	0.105798	0.228457
ENSMUSG00000007610	60.1792	0.0326887	0.0413131	0.622613	0.430078	0.606905
ENSMUSG00000007613	57.0635	-0.042754	0.0284018	2.51908	0.112476	0.238906
ENSMUSG00000007617	117.887	-0.033541	0.0292952	1.22076	0.269212	0.444283
ENSMUSG00000007646	19.3596	0.0355181	0.0689651	0.344937	0.556993	0.713829
ENSMUSG00000007653	219.466	0.0279045	0.025157	1.3211	0.250395	0.422148
ENSMUSG00000007655	45.4523	-0.199521	0.0550502	10.736	0.00105074	0.00538767
ENSMUSG00000007656	890.502	0.0159729	0.0121344	1.82726	0.176451	0.331358
ENSMUSG00000007659	541.129	0.0681689	0.0163135	19.169	1.19639e-05	0.00010481
ENSMUSG00000007670	245.074	0.010554	0.0194558	0.33777	0.56112	0.717359
ENSMUSG00000007682	55.8332	0.12802	0.0635233	3.36024	0.0667882	0.161541
ENSMUSG00000007721	839.233	-0.0145866	0.010068	2.11827	0.14555	0.28902
ENSMUSG00000007739	578.561	-0.0622005	0.0121479	25.3897	4.68407e-07	5.51426e-06
ENSMUSG00000007777	782.788	0.0198623	0.0100843	3.90941	0.0480163	0.124809
ENSMUSG00000007783	261.795	0.0228201	0.0229376	0.968833	0.324972	0.504599
ENSMUSG00000007812	114.121	-0.032334	0.0373187	0.716579	0.397269	0.576957
ENSMUSG00000007815	645.203	-0.00263831	0.0105478	0.0636413	0.800831	0.884783
ENSMUSG00000007817	646.838	-0.0585941	0.0161262	13.6592	0.00021916	0.00139337
ENSMUSG00000007827	213.154	-0.0233855	0.0185621	1.73294	0.188036	0.346075
ENSMUSG00000007833	47.7519	-0.0833183	0.0540001	2.47662	0.11555	0.243848
ENSMUSG00000007836	1168.95	-0.0614737	0.0123851	26.0296	3.36224e-07	4.11648e-06
ENSMUSG00000007837	39.5195	0.0260199	0.0544633	0.216755	0.641524	0.777993
ENSMUSG00000007850	747.204	-0.108291	0.0112886	85.8821	1.90989e-20	1.68498e-18
ENSMUSG00000007867	97.4841	-0.0275363	0.0178657	2.30059	0.129325	0.264613
ENSMUSG00000007872	1737.09	-0.195823	0.0197739	66.1739	4.12839e-16	1.9782e-14
ENSMUSG00000007877	0.184397	0.391108	0.310534	0.861721	0.353257	NA
ENSMUSG00000007880	724.103	-0.0284304	0.0132135	5.01737	0.0250942	0.0749279
ENSMUSG00000007888	2.32379	0.221783	0.143373	1.42294	0.232921	0.402413
ENSMUSG00000007891	979.408	0.053016	0.0131864	15.3797	8.79298e-05	0.000617402
ENSMUSG00000007892	2200.77	-0.097846	0.0106656	81.0206	2.23373e-19	1.65849e-17
ENSMUSG00000007908	78.7229	0.00786889	0.0385242	0.0345743	0.852491	0.916666
ENSMUSG00000007944	137.099	-0.0795447	0.0248712	7.84028	0.00510948	0.0205613
ENSMUSG00000007950	244.848	0.0801032	0.0198008	15.0077	0.000107072	0.000737311
ENSMUSG00000007987	232.688	-0.0493159	0.0173414	8.33391	0.00389118	0.0163473
ENSMUSG00000007989	83.6331	-0.165233	0.0457142	11.7093	0.000621888	0.00342907
ENSMUSG00000008028	6.07665	-0.222165	0.109419	3.65628	0.0558583	0.140787
ENSMUSG00000008035	187.037	0.0805595	0.0183075	19.7425	8.86107e-06	7.98954e-05
ENSMUSG00000008036	643.521	0.01724	0.0097326	3.02354	0.082064	0.188772
ENSMUSG00000008090	22.3214	0.0245372	0.087268	0.04121	0.839133	0.90895
ENSMUSG00000008129	4.07947	-0.655751	0.31813	4.28683	NA	NA
ENSMUSG00000008136	8.67816	-0.230061	0.0917228	3.53288	0.0601634	0.148875
ENSMUSG00000008140	411.827	0.0608132	0.00972148	39.0172	4.2008e-10	8.37815e-09
ENSMUSG00000008153	2763.69	0.13867	0.0134903	93.9257	3.27592e-22	3.38843e-20
ENSMUSG00000008167	168.573	-0.110152	0.0190568	31.3322	2.17442e-08	3.33456e-07
ENSMUSG00000008200	195.508	-0.00939602	0.0172899	0.308579	0.578553	0.730338
ENSMUSG00000008206	218.202	0.00297602	0.0235427	0.0186619	0.89134	0.939204
ENSMUSG00000008226	64.5188	0.139256	0.0557471	5.82016	0.0158435	0.0521211
ENSMUSG00000008301	611.1	-0.0343043	0.00970845	12.2994	0.000453109	0.00263605
ENSMUSG00000008305	130.037	-0.0894742	0.0364719	7.16181	0.00744718	0.0282481
ENSMUSG00000008318	90.7971	0.110552	0.0372338	9.33683	0.00224594	0.0101889
ENSMUSG00000008333	279.1	-0.0199562	0.0159598	1.53603	0.21521	0.380403
ENSMUSG00000008348	2595.57	0.0518116	0.00894248	33.211	8.26806e-09	1.34641e-07
ENSMUSG00000008373	528.883	-0.0131441	0.0134643	0.912584	0.33943	0.519943
ENSMUSG00000008384	30.2066	0.0195522	0.078105	0.0390325	0.843384	0.911514
ENSMUSG00000008393	160.647	-0.098486	0.0278606	14.9633	0.000109625	0.000753161
ENSMUSG00000008398	50.6501	-0.110805	0.0561983	1.9172	0.166166	0.318364
ENSMUSG00000008429	268.303	0.0543433	0.0215374	6.03302	0.0140407	0.0472053
ENSMUSG00000008435	614.319	-0.0701336	0.0135159	25.4297	4.58795e-07	5.41363e-06
ENSMUSG00000008438	4.41929	-0.405871	0.226859	1.82573	NA	NA
ENSMUSG00000008450	243.28	-0.0137162	0.0153272	0.864006	0.35262	0.533447
ENSMUSG00000008475	543.716	-0.111535	0.0118096	84.9725	3.02542e-20	2.54917e-18
ENSMUSG00000008489	141.463	-0.200212	0.0281041	40.5165	1.94964e-10	4.03878e-09
ENSMUSG00000008496	9.81159	-0.221652	0.0767405	6.23265	0.0125416	0.0431023
ENSMUSG00000008540	240.443	-0.115075	0.0223427	27.0236	2.00983e-07	2.58519e-06
ENSMUSG00000008575	1824.11	-0.0989187	0.020271	16.6997	4.37888e-05	0.000332529
ENSMUSG00000008601	0.491725	0.538445	0.310953	1.48808	0.222514	NA
ENSMUSG00000008604	232.654	-0.0578813	0.0148844	14.8731	0.000114993	0.000785368
ENSMUSG00000008658	389.178	0.113434	0.0162356	49.4094	2.07747e-12	5.98039e-11
ENSMUSG00000008668	1995.02	-0.110304	0.00981858	114.686	9.22187e-27	1.45589e-24
ENSMUSG00000008682	62.3149	-0.0730302	0.0234005	9.41057	0.00215738	0.00985574
ENSMUSG00000008683	1225.51	-0.110272	0.0122608	75.0725	4.53739e-18	2.89582e-16
ENSMUSG00000008690	424.997	-0.009108	0.0148904	0.372772	0.541497	0.701055
ENSMUSG00000008730	233.301	0.0143292	0.0222483	0.510288	0.475014	0.64643
ENSMUSG00000008734	440.71	0.344465	0.0618439	16.0503	NA	NA
ENSMUSG00000008763	711.818	0.0541	0.0114605	22.8516	1.75001e-06	1.84836e-05
ENSMUSG00000008822	582.234	0.120272	0.0153247	57.0562	4.23542e-14	1.52333e-12
ENSMUSG00000008845	1.49105	-0.366297	0.244274	0.892253	NA	NA
ENSMUSG00000008855	98.8809	0.101988	0.020444	22.5302	2.06867e-06	2.14861e-05
ENSMUSG00000008859	498	-0.0152675	0.0144504	1.17161	0.279071	0.454958
ENSMUSG00000008892	757.274	-0.00612571	0.00919093	0.437569	0.508298	0.674383
ENSMUSG00000008958	193.615	-0.087599	0.0304164	8.41114	0.00372928	0.0157599
ENSMUSG00000008976	104.946	-0.0327048	0.0279748	1.22191	0.268986	0.444023
ENSMUSG00000008999	51.1613	-0.1041	0.0657498	1.70213	0.19201	0.350976
ENSMUSG00000009013	3719.85	-0.0470061	0.00598882	60.4655	7.48788e-15	3.08525e-13
ENSMUSG00000009030	329.982	0.0561874	0.0233597	6.3803	0.0115394	0.0403327
ENSMUSG00000009035	483.9	0.131557	0.0251211	27.4234	1.63444e-07	2.1242e-06
ENSMUSG00000009070	1.74376	-0.0584107	0.196782	0.0131638	0.908656	NA
ENSMUSG00000009073	376.661	-0.0285813	0.0161273	2.84081	0.0918979	0.205775
ENSMUSG00000009075	259.335	0.348435	0.0395243	42.5203	6.99507e-11	1.56883e-09
ENSMUSG00000009076	211.446	0.0388412	0.0143527	7.41534	0.006467	0.025082
ENSMUSG00000009079	544.872	-0.00211972	0.0147891	0.0219804	0.882139	0.934457
ENSMUSG00000009090	614.399	0.0231171	0.014833	2.58987	0.107549	0.231324
ENSMUSG00000009092	4.0918	0.274011	0.130437	3.47038	0.0624771	0.153385
ENSMUSG00000009093	0.0512627	1.76987	14.2603	1.61471	0.203831	NA
ENSMUSG00000009097	1.0786	0.355716	0.188373	2.62178	0.105406	NA
ENSMUSG00000009112	154.739	-0.0155197	0.0222918	0.537203	0.463594	0.636893
ENSMUSG00000009145	1.88588	-0.364846	0.16658	5.70446	0.0169218	NA
ENSMUSG00000009207	411.423	0.0206889	0.014591	2.09878	0.147416	0.292048
ENSMUSG00000009216	2.58054	-0.113679	0.112436	1.11243	0.291555	0.468128
ENSMUSG00000009246	0.533949	0.125987	0.208372	0.182629	0.669123	NA
ENSMUSG00000009248	0.292746	0.460078	0.309772	1.14387	0.284835	NA
ENSMUSG00000009281	25.531	0.248863	0.0491447	17.7117	2.57035e-05	0.00020793
ENSMUSG00000009291	314.944	-0.0736498	0.026112	7.75947	0.00534316	0.0213186
ENSMUSG00000009292	133.702	0.0680054	0.032427	4.27849	0.0385976	0.104852
ENSMUSG00000009293	232.456	0.00101789	0.018066	0.00350158	0.952813	0.973541
ENSMUSG00000009356	2.29069	0.102125	0.192856	0.0712961	0.789459	0.877356
ENSMUSG00000009378	0.82152	0.0407411	0.202528	0.0782805	0.779641	NA
ENSMUSG00000009394	529.093	0.044621	0.0188075	4.85814	0.027516	0.0805396
ENSMUSG00000009406	46.3992	0.0277386	0.0406622	0.601055	0.438176	0.614086
ENSMUSG00000009418	2139.79	-0.0305302	0.0123222	5.43934	0.0196881	0.0618652
ENSMUSG00000009470	310.725	-0.00897808	0.0150698	0.374555	0.540532	0.700262
ENSMUSG00000009471	1.73922	-0.915612	0.531014	2.71433	NA	NA
ENSMUSG00000009535	557.336	-0.0713553	0.0131949	27.146	1.88654e-07	2.43917e-06
ENSMUSG00000009545	0.153788	1.97343	13.8764	2.83483	0.0922404	NA
ENSMUSG00000009549	1046.78	-0.0136115	0.0085171	2.5812	0.10814	0.232183
ENSMUSG00000009551	10.3978	-0.191911	0.0980715	2.16655	0.141042	0.282273
ENSMUSG00000009555	145.652	-0.00414637	0.0227114	0.0341408	0.853408	0.917148
ENSMUSG00000009563	128.388	-0.0507301	0.0194328	6.04081	0.0139789	0.0470291
ENSMUSG00000009566	24.1528	-0.128536	0.0707601	3.31526	0.0686393	0.165023
ENSMUSG00000009569	228.49	0.00402194	0.0222941	0.0378669	0.845711	0.912581
ENSMUSG00000009575	1185.99	-0.0826483	0.0121071	46.6843	8.33951e-12	2.2335e-10
ENSMUSG00000009585	18.0988	-0.0103411	0.104987	0.0123773	0.911415	0.94999
ENSMUSG00000009596	0.0603527	-0.0655165	0.297279	0.0275723	0.868118	NA
ENSMUSG00000009614	41.2792	0.0150858	0.0561111	0.0496966	0.823592	0.899168
ENSMUSG00000009621	51.6184	-0.0555686	0.0387861	1.63371	0.20119	0.362152
ENSMUSG00000009628	52.6175	-0.17175	0.0600911	6.47517	0.0109392	0.0387404
ENSMUSG00000009630	396.203	0.0630041	0.0145421	20.3214	6.54654e-06	6.09844e-05
ENSMUSG00000009633	66.4031	0.11539	0.0508423	4.46384	0.0346195	0.0966177
ENSMUSG00000009640	141.071	-0.0586056	0.0274016	4.77092	0.0289444	0.0838857
ENSMUSG00000009646	1.87504	0.236284	0.183544	1.4802	0.223744	NA
ENSMUSG00000009647	216.074	-0.0643946	0.0242982	6.43338	0.0111996	0.0394205
ENSMUSG00000009681	318.748	-0.0466023	0.0134323	12.3296	0.000445837	0.00259979
ENSMUSG00000009687	21.9939	-0.304696	0.0981537	4.82257	0.0280895	0.0819623
ENSMUSG00000009731	41.1879	0.124995	0.0454639	9.27058	0.00232864	0.0105259
ENSMUSG00000009733	130.009	0.0265388	0.0251803	0.976753	0.323002	0.502112
ENSMUSG00000009734	3.56664	-0.272794	0.160756	1.73271	0.188066	0.346087
ENSMUSG00000009739	161.248	-0.0808756	0.0239214	13.1415	0.000288828	0.00177171
ENSMUSG00000009741	159.732	-0.0124622	0.0208	0.427413	0.513261	0.677989
ENSMUSG00000009772	5.67008	-0.0297891	0.12103	0.0467535	0.828812	0.902397
ENSMUSG00000009828	113.342	-0.0900294	0.0293259	8.27957	0.00400936	0.016778
ENSMUSG00000009863	2468.95	-0.007452	0.00740463	0.936804	0.333101	0.513628
ENSMUSG00000009876	104.94	0.153067	0.0322741	21.4644	3.60462e-06	3.57317e-05
ENSMUSG00000009894	1527.7	-0.0152657	0.0112219	1.92061	0.165789	0.317806
ENSMUSG00000009905	637.747	0.117712	0.0162236	50.6791	1.08771e-12	3.26682e-11
ENSMUSG00000009907	148.28	0.0352905	0.0270689	1.69979	0.192315	0.351321
ENSMUSG00000009927	825.141	-0.0970467	0.0102153	85.612	2.18944e-20	1.8872e-18
ENSMUSG00000009941	2.29149	0.39919	0.239958	3.14836	0.0760035	0.178367
ENSMUSG00000009995	127.192	0.0297211	0.0276797	1.06693	0.30164	0.478781
ENSMUSG00000010021	1.28794	-0.854874	0.52693	2.46105	NA	NA
ENSMUSG00000010025	173.067	0.0382162	0.0279284	1.64721	0.199339	0.359596
ENSMUSG00000010044	1.86307	-5.97926	231.632	6.41892	NA	NA
ENSMUSG00000010045	314.673	0.0267929	0.0163489	2.61084	0.106136	0.228973
ENSMUSG00000010047	214.598	-0.0727827	0.0239093	9.35808	0.00222004	0.0100928
ENSMUSG00000010048	38.2461	-0.0980121	0.0457262	3.80782	0.0510137	0.130989
ENSMUSG00000010051	24.8227	-0.0530175	0.0686113	0.583713	0.444861	0.619673
ENSMUSG00000010054	254.871	0.0602099	0.0227654	8.74136	0.00311072	0.0135231
ENSMUSG00000010057	223.884	0.0424991	0.0184186	5.14989	0.0232479	0.070453
ENSMUSG00000010064	202.899	0.000750689	0.0364754	0.000370456	0.984644	0.990204
ENSMUSG00000010066	877.747	0.137969	0.0148327	83.8197	5.42014e-20	4.44214e-18
ENSMUSG00000010067	56.782	-0.0560028	0.0506043	1.22941	0.267521	0.442466
ENSMUSG00000010080	6.9739	0.17042	0.124074	1.19957	NA	NA
ENSMUSG00000010086	75.5833	0.0856503	0.0451475	4.32991	0.0374482	0.102482
ENSMUSG00000010095	474.68	-0.0185771	0.0197204	0.882465	0.347527	0.528515
ENSMUSG00000010097	138.377	-0.021699	0.0238095	0.919549	0.337593	0.518015
ENSMUSG00000010110	261.379	0.0217134	0.0256709	0.643739	0.42236	0.599636
ENSMUSG00000010154	44.1516	-0.0253121	0.0583624	0.219458	0.639453	0.776434
ENSMUSG00000010175	38.6855	2.11709e-05	0.0492567	2.38919e-05	0.9961	0.997031
ENSMUSG00000010205	74.6259	-0.0417917	0.0291958	2.12219	0.145179	0.288663
ENSMUSG00000010277	583.513	0.0203582	0.00841149	5.94702	0.0147422	0.0491453
ENSMUSG00000010290	106.559	0.0804944	0.0384638	5.49225	0.0191009	0.0603861
ENSMUSG00000010307	11.5293	0.0880393	0.0826068	0.644247	0.422177	0.59951
ENSMUSG00000010311	6.0473	-0.283146	0.153971	1.82726	0.176451	0.331358
ENSMUSG00000010342	18.6156	0.0896937	0.0674193	1.36637	0.242437	0.413331
ENSMUSG00000010358	3.25442	0.15632	0.18387	0.279529	NA	NA
ENSMUSG00000010362	73.1951	-0.0898463	0.0254023	13.0086	0.000310062	0.0018873
ENSMUSG00000010376	2500.4	-0.00271753	0.00921667	0.0878521	0.766926	0.864059
ENSMUSG00000010392	129.363	-0.0361366	0.0185856	3.54454	0.0597417	0.148027
ENSMUSG00000010406	338.7	-0.0482219	0.0145585	10.7467	0.00104468	0.00536764
ENSMUSG00000010453	219.81	-0.00602178	0.0188574	0.108221	0.742178	0.847711
ENSMUSG00000010461	0.614657	0.573074	0.311761	1.64705	0.19936	NA
ENSMUSG00000010476	488.792	-0.144577	0.0241532	40.5338	1.93245e-10	4.00871e-09
ENSMUSG00000010492	0.863285	0.391529	0.234388	1.04324	0.307069	NA
ENSMUSG00000010505	60.673	-0.108527	0.0388999	7.09702	0.00772121	0.0290961
ENSMUSG00000010517	114.811	0.04676	0.0313141	2.07953	0.149286	0.294877
ENSMUSG00000010529	5.13005	0.195365	0.106916	1.75002	0.185874	0.343445
ENSMUSG00000010538	18.1897	-0.00314405	0.0407924	0.00604156	0.938045	0.965297
ENSMUSG00000010554	236.22	-0.0132975	0.0168016	0.680484	0.40942	0.588169
ENSMUSG00000010592	1.97581	-0.429805	0.252371	0.944542	NA	NA
ENSMUSG00000010607	507.689	0.0302225	0.0137517	4.21917	0.0399697	0.107615
ENSMUSG00000010608	1344.67	-0.0113824	0.0120838	0.94151	0.33189	0.512318
ENSMUSG00000010609	183.631	0.0522473	0.0197705	7.63943	0.00571059	0.0225642
ENSMUSG00000010651	6.04449	0.0126959	0.0551698	0.0473594	0.827724	0.90167
ENSMUSG00000010660	23.8824	-0.114194	0.058141	2.49671	0.114084	0.241564
ENSMUSG00000010663	310.583	-0.0825491	0.0173978	18.787	1.46159e-05	0.000125621
ENSMUSG00000010721	162.479	-0.0508951	0.0214968	5.06972	0.0243473	0.073076
ENSMUSG00000010751	7.30983	0.0153916	0.106859	0.0209824	0.884827	0.935474
ENSMUSG00000010755	114.926	-0.0195354	0.0293678	0.538969	0.46286	0.636172
ENSMUSG00000010760	4.45783	-0.236362	0.176831	1.03414	0.309187	0.487407
ENSMUSG00000010803	4099.15	0.236986	0.0173388	146.833	8.53668e-34	2.78333e-31
ENSMUSG00000010825	51.9297	0.208336	0.0491356	9.99664	0.00156826	0.00755324
ENSMUSG00000010830	14.7172	-0.0345559	0.0937939	0.0799417	0.777376	0.870211
ENSMUSG00000010841	0.491725	0.538445	0.310953	1.48808	0.222514	NA
ENSMUSG00000010911	973.656	0.118492	0.019	31.8156	1.69528e-08	2.64577e-07
ENSMUSG00000010914	515.668	0.014278	0.0187941	0.477615	0.489505	0.658734
ENSMUSG00000010936	137.046	0.0175183	0.0251213	0.492672	0.482738	0.65285
ENSMUSG00000011034	235.183	0.0982671	0.0286258	9.13323	0.00251009	0.0112276
ENSMUSG00000011052	0.0603527	-0.0655165	0.297279	0.0275723	0.868118	NA
ENSMUSG00000011096	34.466	0.00777706	0.0353806	0.0473901	0.827669	0.90167
ENSMUSG00000011114	362.81	-0.0196779	0.0176079	1.14288	0.285045	0.460834
ENSMUSG00000011148	17.5363	-0.122908	0.105639	1.72555	0.18898	0.347089
ENSMUSG00000011154	4.35466	0.763245	0.264998	5.01392	0.0251443	0.0750625
ENSMUSG00000011158	39.864	0.0750832	0.0443528	2.29631	0.129682	0.264946
ENSMUSG00000011171	9.2483	-0.135576	0.166742	0.78974	NA	NA
ENSMUSG00000011179	498.71	0.00472953	0.0205595	0.0556664	0.813481	0.893292
ENSMUSG00000011254	74.6846	-0.0190592	0.04428	0.186695	0.665681	0.795466
ENSMUSG00000011256	104.465	0.0501585	0.0260653	4.27685	0.0386349	0.104906
ENSMUSG00000011257	48.3971	-0.0781945	0.0368529	5.29612	0.021373	0.0659845
ENSMUSG00000011263	3.83275	-0.195912	0.155572	1.28063	0.257782	0.430969
ENSMUSG00000011267	1.15831	-0.837905	0.525773	2.39595	NA	NA
ENSMUSG00000011306	182.155	-0.0174596	0.0247998	0.585586	0.444131	0.619182
ENSMUSG00000011382	88.8025	-0.0752302	0.0282515	7.50142	0.00616503	0.0240789
ENSMUSG00000011427	77.9821	-0.0397045	0.0259229	2.33134	0.126793	0.260963
ENSMUSG00000011463	3.45145	-0.38647	0.180962	2.56691	0.109121	0.233877
ENSMUSG00000011486	1.28564	-5.853	233.829	5.83757	NA	NA
ENSMUSG00000011589	422.548	-0.0908333	0.0150708	34.9674	3.35279e-09	5.81331e-08
ENSMUSG00000011658	28.0995	-0.0107043	0.0648723	0.0304816	0.861402	0.922017
ENSMUSG00000011751	67.1349	0.0472155	0.0263801	3.79553	0.0513895	0.131795
ENSMUSG00000011752	297.175	0.0279038	0.0132755	3.92868	0.0474691	0.12372
ENSMUSG00000011831	190.983	-0.0429655	0.0173424	5.85465	0.0155359	0.051414
ENSMUSG00000011832	250.3	-0.0179832	0.0156345	1.37442	0.241054	0.411861
ENSMUSG00000011837	162.497	0.0264952	0.0257292	1.13718	0.28625	0.462437
ENSMUSG00000011877	254.87	-0.00557184	0.017663	0.10913	0.741136	0.846965
ENSMUSG00000011884	68.6779	-0.0242147	0.0303488	0.528574	0.467207	0.640283
ENSMUSG00000011958	156.947	0.0368439	0.0330011	1.56947	0.210284	0.373899
ENSMUSG00000011960	328.997	-0.0113533	0.0148294	0.611864	0.434087	0.610924
ENSMUSG00000012017	8.86051	0.0685599	0.087205	0.351976	0.552997	0.710527
ENSMUSG00000012076	243.337	-0.0200316	0.0182852	1.16571	0.280285	0.456033
ENSMUSG00000012114	179.739	0.00697832	0.0285588	0.0672189	0.79543	0.880757
ENSMUSG00000012117	216.54	0.0191268	0.0238604	0.602036	0.437802	0.614086
ENSMUSG00000012123	1.65729	-0.912273	0.551197	4.65288	0.0310015	NA
ENSMUSG00000012126	33.5255	-0.0224462	0.0667634	0.107872	0.742581	0.847711
ENSMUSG00000012187	1.18599	0.57948	0.280049	3.62897	0.0567819	NA
ENSMUSG00000012296	57.625	-0.0264785	0.0529092	0.250584	0.616664	0.759711
ENSMUSG00000012350	1.08635	-0.302219	0.229667	0.317154	NA	NA
ENSMUSG00000012405	546.752	-0.073228	0.0110597	37.9504	7.25677e-10	1.40073e-08
ENSMUSG00000012422	900.297	0.0013714	0.0112465	0.0148927	0.902871	0.945053
ENSMUSG00000012429	46.8033	-0.027871	0.0372398	0.53624	0.463995	0.636921
ENSMUSG00000012443	43.4164	-0.305184	0.0470686	33.778	6.17744e-09	1.02829e-07
ENSMUSG00000012483	188.354	-0.0549372	0.0167101	11.2583	0.000792677	0.00423684
ENSMUSG00000012519	8.3805	0.287303	0.12989	2.51955	0.112442	0.238868
ENSMUSG00000012535	347.738	-0.0636984	0.0142539	21.7791	3.05908e-06	3.0792e-05
ENSMUSG00000012609	745.002	0.199182	0.0227914	60.0262	9.36036e-15	3.79423e-13
ENSMUSG00000012640	106.008	0.00937645	0.0273133	0.124759	0.723929	0.835306
ENSMUSG00000012705	3.39723	0.0198641	0.10345	0.0365521	0.84838	0.914128
ENSMUSG00000012777	0.0667621	-4.85332	253.75	1.75344	0.185444	NA
ENSMUSG00000012819	2.50713	-0.702673	0.329866	10.9454	0.000938346	0.00489677
ENSMUSG00000012848	3559.5	-0.121175	0.0088515	173.441	1.31131e-39	7.02394e-37
ENSMUSG00000013033	1299.92	-0.0629163	0.0118585	28.5368	9.19353e-08	1.25807e-06
ENSMUSG00000013076	146.542	-0.029768	0.0228542	1.79023	0.180898	0.33674
ENSMUSG00000013089	394.6	0.0192775	0.0169748	1.41472	0.234274	0.40397
ENSMUSG00000013150	304.488	-0.0289688	0.0199602	2.2012	0.137904	0.277658
ENSMUSG00000013155	27.8218	-0.0593735	0.0513144	1.08403	0.297797	0.474904
ENSMUSG00000013158	0.870777	1.42857	1.8971	5.2422	0.0220454	NA
ENSMUSG00000013160	910.951	0.0181519	0.00840022	4.52389	0.0334247	0.0939828
ENSMUSG00000013236	2077.7	-0.0562413	0.00984263	32.3131	1.31227e-08	2.09154e-07
ENSMUSG00000013275	148.678	0.051802	0.0379614	2.0485	0.152357	0.299325
ENSMUSG00000013338	0.0543505	-0.337206	0.527597	0.463294	0.496089	NA
ENSMUSG00000013367	58.4818	0.0540242	0.0409392	1.70039	0.192236	0.351305
ENSMUSG00000013415	57.083	-0.496316	0.0974901	30.2987	3.70375e-08	5.47279e-07
ENSMUSG00000013419	175.1	0.00811544	0.0186526	0.183928	0.668019	0.79699
ENSMUSG00000013465	196.461	0.00416162	0.0154778	0.0750384	0.784137	0.874191
ENSMUSG00000013483	0.326103	-0.600315	0.507795	1.43312	0.231257	NA
ENSMUSG00000013495	199.805	0.0713641	0.0212289	9.79036	0.00175429	0.00828948
ENSMUSG00000013523	53.9234	-0.00271974	0.0412432	0.00332422	0.954023	0.974169
ENSMUSG00000013539	168.07	-0.0376414	0.0328256	1.04043	0.30772	0.485815
ENSMUSG00000013593	1035.23	0.059542	0.0145799	14.9131	0.000112576	0.000770821
ENSMUSG00000013611	2.23295	-6.04076	230.583	6.70184	NA	NA
ENSMUSG00000013622	755.42	-0.04238	0.0103301	15.8973	6.68753e-05	0.000484773
ENSMUSG00000013629	105.548	-0.0591557	0.0390961	2.86278	0.0906509	0.203652
ENSMUSG00000013646	179.384	0.0844592	0.0225859	14.825	0.000117963	0.000803454
ENSMUSG00000013662	450.667	-0.00387401	0.0173267	0.0470033	0.828362	0.902235
ENSMUSG00000013663	362.603	-0.0173217	0.0129011	1.67677	0.195355	0.354692
ENSMUSG00000013698	2647.94	-0.0112154	0.0126994	0.758835	0.383693	0.563073
ENSMUSG00000013701	160.977	-0.017558	0.0179289	0.889173	0.345702	0.526753
ENSMUSG00000013707	2.81697	-0.498649	0.26858	1.39498	NA	NA
ENSMUSG00000013736	393.374	-0.00432701	0.0220063	0.0308729	0.860524	0.921475
ENSMUSG00000013766	0.43026	0.517914	0.310548	1.39525	0.237521	NA
ENSMUSG00000013787	254.489	-0.0567857	0.019892	8.49654	0.00355822	0.015148
ENSMUSG00000013822	555.443	-0.0308915	0.00916755	11.6862	0.000629644	0.00346547
ENSMUSG00000013833	147.087	0.0750607	0.0244869	8.49262	0.00356591	0.0151721
ENSMUSG00000013846	5.50279	-0.0684658	0.160732	0.325207	0.568495	0.723241
ENSMUSG00000013858	25.5845	0.122135	0.0395906	8.98226	0.00272614	0.0120716
ENSMUSG00000013878	129.852	0.0880107	0.0351478	5.77304	0.0162739	0.0532568
ENSMUSG00000013921	985.273	0.027508	0.00952753	8.19139	0.00420897	0.017472
ENSMUSG00000013928	0.618625	0.212437	0.216602	0.780318	0.377044	NA
ENSMUSG00000013936	6.06718	0.0301712	0.123474	0.053207	NA	NA
ENSMUSG00000013973	34.6662	-0.0449422	0.0281715	2.34125	0.125988	0.25977
ENSMUSG00000013974	5.31654	0.225363	0.171598	1.00598	NA	NA
ENSMUSG00000013997	144.014	0.034667	0.0279741	1.60444	0.205275	0.367644
ENSMUSG00000014039	43.4808	-0.058073	0.0407175	2.47036	0.116012	0.244683
ENSMUSG00000014074	83.0488	0.013168	0.0317135	0.200466	0.654345	0.786178
ENSMUSG00000014075	219.076	0.0173253	0.0145436	1.40045	0.236647	0.406883
ENSMUSG00000014077	416.546	0.0747251	0.0166681	19.0751	1.25671e-05	0.000109774
ENSMUSG00000014158	2.53571	-0.155927	0.203484	0.920585	NA	NA
ENSMUSG00000014164	9.23508	0.129599	0.0915099	1.58784	0.207635	0.370462
ENSMUSG00000014177	211.091	-0.0192394	0.0211197	0.813802	0.366999	0.547523
ENSMUSG00000014195	728.025	-0.0279262	0.0112798	6.11042	0.0134387	0.045652
ENSMUSG00000014198	879.236	0.101678	0.0127583	59.2787	1.3685e-14	5.33109e-13
ENSMUSG00000014226	907.324	-0.0515034	0.00820679	38.2146	6.33773e-10	1.23606e-08
ENSMUSG00000014232	156.743	-0.00649285	0.0246287	0.0805322	0.776577	0.869561
ENSMUSG00000014243	73.4723	-0.0169469	0.0307808	0.205423	0.650379	0.783359
ENSMUSG00000014245	21.1673	0.0756036	0.0729523	1.09445	0.295488	0.472819
ENSMUSG00000014294	1824.28	-0.0073899	0.0124303	0.335916	0.562196	0.718152
ENSMUSG00000014301	129.216	0.0156527	0.0169361	0.842245	0.358755	0.539572
ENSMUSG00000014303	31.7324	-0.00516257	0.0508352	0.0114683	0.914718	0.951844
ENSMUSG00000014313	6327.2	-0.00946949	0.0113987	0.655013	0.418326	0.596053
ENSMUSG00000014329	9.36457	0.0828691	0.0969389	0.443901	0.505246	0.671958
ENSMUSG00000014349	226.654	-0.0245481	0.0163883	2.39698	0.12157	0.253554
ENSMUSG00000014353	132.153	-0.00339663	0.0316563	0.0132951	0.908204	0.948356
ENSMUSG00000014355	321.766	-0.0288618	0.0193693	1.91066	0.16689	0.319425
ENSMUSG00000014361	41.6215	0.27836	0.0611963	15.4044	8.67873e-05	0.000610523
ENSMUSG00000014402	497.08	-0.00293978	0.0141742	0.0467681	0.828786	0.902397
ENSMUSG00000014418	42.1555	-0.0789665	0.042396	3.02903	0.0817869	0.188308
ENSMUSG00000014426	102.049	-0.00894906	0.022241	0.164926	0.684661	0.808547
ENSMUSG00000014444	0.965271	-0.194854	0.216515	0.466389	0.494653	NA
ENSMUSG00000014470	90.4959	0.10904	0.0281684	12.5741	0.000391139	0.00231748
ENSMUSG00000014496	56.5125	-0.0610176	0.0539527	1.80144	0.179539	0.335083
ENSMUSG00000014498	96.2552	0.0838161	0.0326316	7.16021	0.00745385	0.0282604
ENSMUSG00000014503	11.9984	-0.0748683	0.0485936	2.52127	0.11232	0.238709
ENSMUSG00000014504	527.831	-0.0389716	0.00919537	16.4841	4.90609e-05	0.000366078
ENSMUSG00000014529	0.844305	-0.272123	0.230076	0.271902	0.602058	NA
ENSMUSG00000014547	2.18124	0.0117194	0.135716	0.00246715	0.960385	NA
ENSMUSG00000014550	208.316	-0.0179274	0.0239592	0.585543	0.444148	0.619182
ENSMUSG00000014551	453.981	0.0761994	0.0124345	38.9945	4.24992e-10	8.46219e-09
ENSMUSG00000014554	131.8	0.031786	0.018436	3.15958	0.0754824	0.177471
ENSMUSG00000014592	680.37	-0.0311299	0.0106168	8.69202	0.00319606	0.0138419
ENSMUSG00000014599	8.91623	-0.0935558	0.0919321	1.5116	NA	NA
ENSMUSG00000014601	310.085	-0.0482866	0.019125	6.11702	0.0133887	0.0455258
ENSMUSG00000014602	4106.34	0.0256386	0.0101119	6.88105	0.00871143	0.0322125
ENSMUSG00000014603	5.53893	0.22501	0.12291	1.1682	NA	NA
ENSMUSG00000014606	638.07	0.00950431	0.0222653	0.166859	0.682918	0.807634
ENSMUSG00000014609	0.247859	0.434217	0.309763	1.03437	0.309134	NA
ENSMUSG00000014633	180.779	0.0169684	0.0213728	0.574133	0.448621	0.623117
ENSMUSG00000014668	150.446	-0.035191	0.0235183	2.24332	0.134193	0.271572
ENSMUSG00000014686	4.05885	0.702192	0.269212	14.7399	0.000123405	0.000837477
ENSMUSG00000014725	0.33381	-5.39594	242.335	3.80355	0.051144	NA
ENSMUSG00000014747	4.96869	0.127759	0.102326	1.78086	0.182043	0.338409
ENSMUSG00000014748	1629.38	0.17111	0.0153807	114.945	8.09277e-27	1.30511e-24
ENSMUSG00000014763	210.365	-0.0134766	0.0315874	0.168134	0.681775	0.807211
ENSMUSG00000014767	112.15	0.0213111	0.0268807	0.668045	0.413734	0.59238
ENSMUSG00000014769	1866.24	0.00280742	0.00675506	0.167491	0.682351	0.807495
ENSMUSG00000014773	10.9094	-0.264576	0.0815127	6.27876	0.0122193	0.0421979
ENSMUSG00000014776	34.0118	0.00361558	0.0386748	0.00791814	0.929095	0.960938
ENSMUSG00000014778	2.8624	-0.0475024	0.115186	0.152803	0.695871	0.816322
ENSMUSG00000014782	2.22436	0.0626209	0.144869	0.233379	0.62903	NA
ENSMUSG00000014786	72.8729	-0.0699791	0.026177	6.09788	0.0135344	0.0458961
ENSMUSG00000014791	2.68753	-0.209795	0.203527	0.376898	0.539268	0.699787
ENSMUSG00000014813	10.65	-0.248832	0.0969001	4.68523	0.0304229	0.0872012
ENSMUSG00000014837	99.0719	-0.204768	0.036359	26.4653	2.68317e-07	3.36754e-06
ENSMUSG00000014846	175.858	-0.0611836	0.0263037	5.92389	0.0149369	0.0496948
ENSMUSG00000014850	65.8968	0.0120312	0.0242058	0.240253	0.624024	0.764771
ENSMUSG00000014856	632.525	-0.029805	0.00984966	8.40705	0.00373769	0.0157865
ENSMUSG00000014859	94.1949	0.0757771	0.0307605	5.83411	0.0157183	0.0518345
ENSMUSG00000014867	513.365	0.0235881	0.018048	1.65275	0.198585	0.35871
ENSMUSG00000014873	140.382	0.0117864	0.0220904	0.276179	0.599217	0.746557
ENSMUSG00000014905	122.566	0.0425879	0.0385381	1.09141	0.296158	0.473467
ENSMUSG00000014907	31.4755	-0.000598332	0.0421533	0.000173371	0.989495	0.992883
ENSMUSG00000014932	61.9863	-0.102556	0.0414534	6.63125	0.0100205	0.036118
ENSMUSG00000014956	933.524	0.00514255	0.0116489	0.179556	0.671755	0.799666
ENSMUSG00000014959	389.185	-0.0146321	0.0160264	0.944071	0.331233	0.511568
ENSMUSG00000014980	158.378	-0.0122608	0.0196703	0.415245	0.519319	0.683583
ENSMUSG00000015002	1128.47	0.124074	0.0142385	86.7177	1.2517e-20	1.12413e-18
ENSMUSG00000015013	554.616	-0.0179623	0.01002	3.1714	0.0749383	0.176481
ENSMUSG00000015016	89.765	0.0375858	0.0441015	0.789073	0.37438	0.554893
ENSMUSG00000015023	47.2275	-0.0293878	0.026903	1.11784	0.290385	0.466995
ENSMUSG00000015027	19.8043	-0.156346	0.164456	0.892049	0.344923	0.525944
ENSMUSG00000015053	3.06713	0.35971	0.137834	3.76752	0.052257	0.133564
ENSMUSG00000015083	17.7555	0.0387905	0.0654063	0.298435	0.584865	0.735381
ENSMUSG00000015085	89.8393	-0.0113802	0.0468354	0.0395846	0.842295	0.911089
ENSMUSG00000015087	437.116	0.0988247	0.0170126	28.7662	8.16641e-08	1.12885e-06
ENSMUSG00000015090	881.613	-0.298593	0.103579	5.17462	NA	NA
ENSMUSG00000015092	1072.68	0.0316013	0.0108678	8.38352	0.00378638	0.0159652
ENSMUSG00000015093	0.422453	0.0607126	0.209633	0.105981	0.744766	NA
ENSMUSG00000015094	1581.97	-0.0099212	0.0118588	0.688736	0.406595	0.585926
ENSMUSG00000015095	537.028	0.0116692	0.0134155	0.76968	0.380316	0.560093
ENSMUSG00000015112	14.6664	-0.026396	0.104733	0.0854803	NA	NA
ENSMUSG00000015120	187.612	-0.0882369	0.0142733	38.8911	4.48112e-10	8.88993e-09
ENSMUSG00000015126	135.806	0.0238687	0.0298911	0.653489	0.418868	0.596485
ENSMUSG00000015127	13.1946	-0.0116155	0.055382	0.0384965	0.844449	0.911811
ENSMUSG00000015133	15.7319	0.0127568	0.0846207	0.021225	0.884168	0.935209
ENSMUSG00000015134	21.6971	0.00828533	0.0617073	0.0139205	0.906079	0.946863
ENSMUSG00000015143	43.8185	-0.033596	0.0255029	1.45964	0.226988	0.394754
ENSMUSG00000015149	635.291	0.00859519	0.0124465	0.446723	0.503895	0.670914
ENSMUSG00000015165	473.429	-0.010341	0.0125259	0.670457	0.412892	0.591401
ENSMUSG00000015176	323.347	0.00361872	0.019349	0.0352707	0.85103	0.915357
ENSMUSG00000015189	244.117	-0.00693091	0.0235155	0.102545	0.748796	0.852212
ENSMUSG00000015202	34.5253	0.154893	0.0571503	4.47898	0.0343143	0.0958728
ENSMUSG00000015214	98.0566	0.0414181	0.0287193	1.93086	0.164665	0.316135
ENSMUSG00000015217	256.337	-0.131412	0.0191333	45.0577	1.91313e-11	4.79017e-10
ENSMUSG00000015222	1645.46	-0.0799726	0.00986509	66.2475	3.97711e-16	1.92415e-14
ENSMUSG00000015224	112.307	0.115208	0.0290588	16.5401	4.76316e-05	0.000357189
ENSMUSG00000015243	134.468	-0.00905837	0.025261	0.114308	0.735291	0.842744
ENSMUSG00000015247	320.661	-0.160257	0.0191475	59.0223	1.55895e-14	6.04164e-13
ENSMUSG00000015289	347.227	-0.00851565	0.0125389	0.469894	0.493036	0.661844
ENSMUSG00000015290	606.381	0.0537831	0.0191291	8.25616	0.00406139	0.0169579
ENSMUSG00000015291	3929.44	0.0177231	0.0123196	2.28	0.131052	0.266836
ENSMUSG00000015305	58.4665	0.0691591	0.0266257	6.05834	0.0138408	0.0466795
ENSMUSG00000015312	10.855	0.131417	0.0733321	3.75135	0.0527649	0.134563
ENSMUSG00000015335	36.703	-0.096452	0.0690631	1.67753	0.195253	0.354687
ENSMUSG00000015337	28.2101	0.0650901	0.0590143	0.955089	0.328427	0.508859
ENSMUSG00000015340	2.59957	0.695146	0.367133	5.54136	0.0185721	0.0592271
ENSMUSG00000015341	523.449	0.021589	0.0137551	2.63677	0.104416	0.226402
ENSMUSG00000015342	88.7233	0.106429	0.022052	20.3735	6.37044e-06	5.94918e-05
ENSMUSG00000015354	18.833	0.146217	0.0968584	0.814444	0.36681	0.54735
ENSMUSG00000015357	174.951	0.0559757	0.0214954	6.88475	0.00869341	0.0321618
ENSMUSG00000015363	85.0453	-0.00515698	0.0293239	0.0306981	0.860916	0.921655
ENSMUSG00000015377	171.512	-0.00802397	0.0232403	0.146487	0.701916	0.820461
ENSMUSG00000015396	60.544	-0.105765	0.0677136	2.73528	0.0981543	0.216043
ENSMUSG00000015401	0.33441	1.42857	2.9235	3.74191	0.0530638	NA
ENSMUSG00000015405	2.06687	-0.106022	0.20089	0.487846	NA	NA
ENSMUSG00000015451	0.130494	0.387169	0.377426	1.2462	0.26428	NA
ENSMUSG00000015452	6.58823	-0.813932	0.295971	13.157	0.00028644	0.0017585
ENSMUSG00000015461	171.294	0.00165079	0.020322	0.00658112	0.935343	0.964242
ENSMUSG00000015467	4.90712	0.117263	0.121282	0.471094	0.492484	0.661619
ENSMUSG00000015468	14.315	-0.154577	0.0570541	5.30812	0.0212263	0.0656261
ENSMUSG00000015474	69.7445	0.0704676	0.0234742	9.11325	0.00253764	0.0113272
ENSMUSG00000015476	351.65	0.199029	0.0259167	43.3543	4.56721e-11	1.06036e-09
ENSMUSG00000015478	423.857	-0.00841095	0.01455	0.372729	0.541521	0.701055
ENSMUSG00000015484	8.8708	-0.341417	0.18673	2.4521	NA	NA
ENSMUSG00000015488	219.101	0.0414633	0.0257164	2.8544	0.0911244	0.20452
ENSMUSG00000015501	167.769	0.0480864	0.0203366	5.81464	0.0158933	0.0522393
ENSMUSG00000015522	55.5997	0.0193698	0.0356343	0.238296	0.625439	0.765639
ENSMUSG00000015536	588.662	-0.026766	0.0124124	4.2003	0.0404169	0.108594
ENSMUSG00000015542	74.4024	-0.0108452	0.0422973	0.0735728	0.786204	0.875652
ENSMUSG00000015568	13.0485	-0.226225	0.0930671	5.28934	0.0214564	0.06616
ENSMUSG00000015575	480.895	-0.0117097	0.0181435	0.370586	0.542685	0.702139
ENSMUSG00000015597	242.472	-0.0234326	0.0170207	1.87807	0.170554	0.324192
ENSMUSG00000015599	83.4852	0.0189414	0.0401248	0.173432	0.67708	0.803707
ENSMUSG00000015605	35.805	0.0788904	0.0448424	3.13006	0.0768608	0.179641
ENSMUSG00000015619	1.21545	-1.15649	0.900907	4.4808	0.0342777	NA
ENSMUSG00000015647	5.88394	0.0501518	0.143477	0.0452779	NA	NA
ENSMUSG00000015652	14.2093	0.264937	0.115369	1.31806	0.25094	0.422822
ENSMUSG00000015653	1148.07	0.158183	0.0172697	68.1046	1.55051e-16	7.77744e-15
ENSMUSG00000015656	4308.37	0.0404891	0.0120795	11.7781	0.000599314	0.0033217
ENSMUSG00000015659	34.2315	0.143401	0.0536521	6.62553	0.0100527	0.0361821
ENSMUSG00000015668	549.975	0.0223909	0.0106577	4.29815	0.038154	0.103929
ENSMUSG00000015671	1150.13	-0.0231316	0.00903243	6.57832	0.0103228	0.0370033
ENSMUSG00000015672	396.156	0.0154396	0.0173988	0.686922	0.407213	0.586347
ENSMUSG00000015697	192.536	-0.0577319	0.0194822	9.11369	0.00253704	0.0113272
ENSMUSG00000015702	0.706557	-0.742185	0.518659	2.00229	0.157062	NA
ENSMUSG00000015709	244.056	-0.120111	0.0200285	33.7788	6.17494e-09	1.02829e-07
ENSMUSG00000015711	118.313	0.0459037	0.0376264	1.46848	0.225585	0.392953
ENSMUSG00000015714	237.445	-0.114812	0.0220822	26.9581	2.07917e-07	2.66525e-06
ENSMUSG00000015733	1496.74	-0.0286037	0.00764666	13.3689	0.000255825	0.0015914
ENSMUSG00000015745	86.1468	-0.0334343	0.027779	1.58426	0.208148	0.371202
ENSMUSG00000015747	154.58	0.0120929	0.0281652	0.156962	0.691969	0.813653
ENSMUSG00000015748	69.9219	-0.0140679	0.0421369	0.110601	0.739461	0.845759
ENSMUSG00000015749	422.598	-0.0592588	0.0149705	15.9073	6.6522e-05	0.000482445
ENSMUSG00000015750	41.0596	-0.0412654	0.0312228	1.85265	0.173476	0.327433
ENSMUSG00000015755	346.293	-0.0161273	0.0166797	0.877446	0.348902	0.529526
ENSMUSG00000015757	334.529	-0.0392523	0.0161606	5.49138	0.0191105	0.0603918
ENSMUSG00000015759	851.607	-0.00691276	0.0121561	0.308683	0.578489	0.730318
ENSMUSG00000015766	152.315	0.059502	0.0354576	1.98276	0.1591	0.308212
ENSMUSG00000015776	342.907	0.00955057	0.0234197	0.191098	0.662004	0.792554
ENSMUSG00000015790	390.146	0.0220935	0.0136261	2.73651	0.0980785	0.215939
ENSMUSG00000015804	608.173	-0.0240816	0.0111535	4.78812	0.0286567	0.083326
ENSMUSG00000015806	350.426	0.0832576	0.0152466	26.9666	2.07003e-07	2.6558e-06
ENSMUSG00000015812	1.27706	0.0569719	0.175865	0.116695	0.732647	NA
ENSMUSG00000015829	22.0802	0.0474182	0.0740517	0.432636	0.510698	0.676272
ENSMUSG00000015837	448.159	0.0327193	0.0192131	2.82091	0.0930436	0.207585
ENSMUSG00000015839	74.4824	0.0614526	0.0481041	1.69903	0.192415	0.351418
ENSMUSG00000015843	102.491	-0.368958	0.0507497	36.6126	1.44094e-09	2.6582e-08
ENSMUSG00000015846	63.4352	-0.0640563	0.0483574	2.31415	0.128202	0.262961
ENSMUSG00000015850	11.274	-0.606337	0.248612	1.55377	NA	NA
ENSMUSG00000015852	1.74077	-0.160573	0.1734	0.383937	0.535504	NA
ENSMUSG00000015869	280.263	-0.0406986	0.0183111	5.49829	0.0190351	0.0602621
ENSMUSG00000015879	610.468	-0.00402449	0.0186157	0.0391098	0.843231	0.911414
ENSMUSG00000015880	32.4538	-0.23578	0.0744639	10.729	0.00105469	0.00540241
ENSMUSG00000015882	137.423	-0.110523	0.0227172	23.6281	1.16867e-06	1.27869e-05
ENSMUSG00000015889	225.197	-0.0116602	0.0204155	0.336938	0.561602	0.717759
ENSMUSG00000015932	1353.39	-0.0341107	0.0112725	8.83876	0.00294899	0.0129325
ENSMUSG00000015937	980.679	0.0171922	0.0108115	2.66585	0.102523	0.223106
ENSMUSG00000015942	61.0646	-0.0568945	0.045462	1.69794	0.192558	0.351593
ENSMUSG00000015943	210.054	-0.0426927	0.0163297	6.72241	0.00952087	0.0346167
ENSMUSG00000015944	352.689	-0.0125507	0.0200801	0.41866	0.517606	0.681807
ENSMUSG00000015947	72.6161	0.0371577	0.028669	1.28862	0.256303	0.428926
ENSMUSG00000015950	0.0649465	-0.0666907	0.294607	0.0284481	0.86606	NA
ENSMUSG00000015957	3.48068	0.810648	0.282508	3.52593	0.0604159	0.149361
ENSMUSG00000015961	264.444	-0.0064838	0.0194887	0.121314	0.727613	0.837883
ENSMUSG00000015966	0.0543505	-0.337206	0.527597	0.463294	0.496089	NA
ENSMUSG00000015968	66.0454	-0.0550129	0.0507948	1.05834	0.303595	0.481018
ENSMUSG00000015970	5.42452	0.0171999	0.0563565	0.0862237	0.769034	0.864901
ENSMUSG00000015971	177.839	0.0337525	0.0271566	1.24711	0.264105	0.438475
ENSMUSG00000015980	12.0168	-0.0449008	0.101224	0.0675305	0.794967	0.88057
ENSMUSG00000015981	5.21179	-0.146539	0.156978	0.526125	0.468241	0.641282
ENSMUSG00000015994	294.801	0.070173	0.0178499	14.4069	0.000147258	0.000982851
ENSMUSG00000016018	190.951	-0.0700402	0.0200315	11.3679	0.000747259	0.00402275
ENSMUSG00000016024	0.44953	0.0566265	0.20859	0.0381388	0.845165	NA
ENSMUSG00000016028	15.3938	-0.249107	0.0831707	7.98062	0.00472807	0.0192433
ENSMUSG00000016087	20.1293	-0.132107	0.0710886	2.37146	0.123571	0.256373
ENSMUSG00000016128	16.8065	0.0330295	0.0857761	0.232434	0.629725	0.768917
ENSMUSG00000016150	69.4286	0.023099	0.0492544	0.139439	0.708839	0.825248
ENSMUSG00000016179	63.0928	-0.0680214	0.0257897	6.8082	0.00907401	0.0333477
ENSMUSG00000016181	93.3068	-0.0448641	0.0324802	2.26429	0.132387	0.268753
ENSMUSG00000016194	118.548	0.419382	0.0736421	13.0496	0.000303356	0.00185174
ENSMUSG00000016200	11.7641	0.0720298	0.0598068	1.3938	0.237765	0.408242
ENSMUSG00000016206	11.1223	0.197682	0.114655	3.0173	0.0823804	0.189355
ENSMUSG00000016239	2.66936	-0.0641241	0.160818	0.0629912	0.801829	0.885284
ENSMUSG00000016252	3885.77	-0.00551772	0.00954561	0.326521	0.567715	0.722494
ENSMUSG00000016253	287.338	-0.0438934	0.0227525	4.17877	0.0409334	0.109628
ENSMUSG00000016255	0.320165	-0.180077	0.245829	0.452495	0.501153	NA
ENSMUSG00000016256	163.622	-0.112541	0.0278521	17.4049	3.02041e-05	0.000239557
ENSMUSG00000016257	422.825	-0.018428	0.0192427	0.877585	0.348864	0.529526
ENSMUSG00000016262	53.3358	-0.0933493	0.0348841	6.1332	0.0132666	0.0451595
ENSMUSG00000016283	0.0619649	0.254289	0.334354	0.37864	0.538332	NA
ENSMUSG00000016308	491.706	0.0359758	0.016595	4.00789	0.0452878	0.118954
ENSMUSG00000016319	5602.54	0.00745239	0.00998228	0.507576	0.47619	0.647263
ENSMUSG00000016344	591.512	0.0165719	0.0109787	2.13486	0.143983	0.286781
ENSMUSG00000016346	365.02	0.0059217	0.0138896	0.199072	0.655471	0.787027
ENSMUSG00000016349	191.522	0.0963384	0.0200797	23.028	1.59655e-06	1.70306e-05
ENSMUSG00000016356	2.69116	0.150718	0.164	0.178235	0.672894	0.800152
ENSMUSG00000016382	388.215	0.0652513	0.0243283	8.75486	0.00308777	0.0134428
ENSMUSG00000016386	158.839	0.00106715	0.0309753	0.00158392	0.968254	0.981805
ENSMUSG00000016409	193.779	-0.0205848	0.0190059	1.2537	0.262846	0.437024
ENSMUSG00000016427	2364.44	0.0143703	0.0107375	1.84844	0.173965	0.328147
ENSMUSG00000016458	2.11793	1.42857	1.3486	6.58109	NA	NA
ENSMUSG00000016477	60.7378	0.029354	0.0339099	0.747459	0.387282	0.567232
ENSMUSG00000016481	111.777	0.0582355	0.023568	5.06209	0.0244547	0.0733249
ENSMUSG00000016487	27.9563	-0.190155	0.075868	2.84167	0.0918486	0.205727
ENSMUSG00000016493	1.18556	0.361322	0.246916	2.58791	0.107683	NA
ENSMUSG00000016494	43.8935	-0.120844	0.0454571	5.44588	0.0196145	0.0616856
ENSMUSG00000016495	339.749	-0.00158259	0.0142344	0.0130564	0.909028	0.948887
ENSMUSG00000016496	1.60802	0.0569266	0.198555	0.058413	NA	NA
ENSMUSG00000016498	1.38056	1.42857	1.57572	5.94736	NA	NA
ENSMUSG00000016503	15.3835	0.0104831	0.0635105	0.0250642	0.874207	0.92987
ENSMUSG00000016510	188.706	0.0361291	0.0182526	3.69472	0.054585	0.138172
ENSMUSG00000016520	28.8125	0.045975	0.0468854	1.08511	0.297558	0.474796
ENSMUSG00000016526	68.0824	0.0864391	0.0468257	3.93743	0.0472228	0.123324
ENSMUSG00000016528	139.075	0.0367002	0.0235158	2.41342	0.120299	0.251814
ENSMUSG00000016534	277.401	0.0608302	0.0241381	5.58038	0.0181628	0.0582189
ENSMUSG00000016541	1835.95	-0.039581	0.0107923	12.6	0.000385744	0.00229017
ENSMUSG00000016552	20.2456	-0.0280978	0.0645933	0.10814	0.742272	0.847711
ENSMUSG00000016554	441.482	-0.0248686	0.0116563	4.66731	0.030742	0.0878895
ENSMUSG00000016559	4043.49	-0.0945591	0.0106074	70.8587	3.83738e-17	2.10817e-15
ENSMUSG00000016619	196.994	-0.0207417	0.0210923	1.04013	0.30779	0.485869
ENSMUSG00000016624	20.0156	0.132334	0.0579739	4.73638	0.0295312	0.0852568
ENSMUSG00000016637	295.454	-0.0437742	0.013278	10.7277	0.00105543	0.00540433
ENSMUSG00000016664	227.703	0.145305	0.0246824	36.0145	1.95853e-09	3.52629e-08
ENSMUSG00000016756	2.77427	-6.11466	229.341	7.54701	NA	NA
ENSMUSG00000016757	131.21	-0.000659867	0.0190306	0.00146468	0.969472	0.982467
ENSMUSG00000016758	3.31141	0.141414	0.157311	0.318975	0.572224	0.725646
ENSMUSG00000016763	66.1378	-0.23151	0.0474823	11.8669	0.000571411	0.00320255
ENSMUSG00000016831	340.531	-0.0131228	0.018627	0.448494	0.503051	0.670262
ENSMUSG00000016833	461.891	-0.0241855	0.0127798	3.42541	0.0642003	0.156846
ENSMUSG00000016918	40.6425	-0.113205	0.122709	1.29934	0.254333	0.426867
ENSMUSG00000016921	326.153	-0.00926684	0.0128083	0.497697	0.480514	0.651016
ENSMUSG00000016933	183.295	-0.0400031	0.0263589	2.27589	0.131399	0.267324
ENSMUSG00000016940	319.85	0.103695	0.0157146	46.59	8.75074e-12	2.33946e-10
ENSMUSG00000016946	183.437	-0.0138043	0.0185981	0.445357	0.504548	0.67121
ENSMUSG00000016984	38.6581	-0.0667589	0.0493273	1.79556	0.18025	0.3357
ENSMUSG00000016995	4.60736	-0.0745976	0.168006	0.0343017	NA	NA
ENSMUSG00000017007	5.17104	-1.13092	0.542985	3.60276	NA	NA
ENSMUSG00000017009	739.893	0.194946	0.0206976	70.7122	4.13326e-17	2.25421e-15
ENSMUSG00000017057	18.537	-0.157861	0.0624644	5.16536	0.0230417	0.069927
ENSMUSG00000017119	556.409	0.0453529	0.0138201	10.4665	0.0012156	0.00610616
ENSMUSG00000017132	59.2368	-0.00588044	0.0396368	0.0210718	0.884583	0.935348
ENSMUSG00000017144	180.894	-0.0920112	0.0295924	8.50318	0.00354527	0.01511
ENSMUSG00000017146	11.1454	-0.291114	0.135601	2.28648	0.130506	0.266056
ENSMUSG00000017167	209.372	0.110572	0.0339865	6.48447	0.0108821	0.0385657
ENSMUSG00000017176	160.031	-0.114788	0.0396577	6.71156	0.00957897	0.034769
ENSMUSG00000017188	1398.01	0.00572186	0.00880193	0.432716	0.510659	0.676272
ENSMUSG00000017204	1.17904	1.42857	1.67384	5.72063	NA	NA
ENSMUSG00000017210	170.545	0.038616	0.020799	4.01743	0.0450322	0.118345
ENSMUSG00000017221	213.143	0.0187471	0.0188041	0.909224	0.34032	0.520742
ENSMUSG00000017264	167.86	-0.0581843	0.0235706	6.43434	0.0111935	0.0394083
ENSMUSG00000017286	215.855	-0.0679692	0.0128754	26.7976	2.2592e-07	2.87635e-06
ENSMUSG00000017288	333.718	0.0286691	0.0164723	3.46274	0.0627663	0.153869
ENSMUSG00000017291	1820.46	0.001685	0.00955996	0.0315624	0.858991	0.920357
ENSMUSG00000017299	65.1241	-0.0325215	0.0328436	0.818602	0.365589	0.546398
ENSMUSG00000017300	2.86733	0.118494	0.124367	0.472068	0.492037	0.661134
ENSMUSG00000017307	90.5405	0.0766245	0.040247	3.22094	0.072702	0.172366
ENSMUSG00000017314	78.4255	-0.0693288	0.0452207	2.46042	0.116747	0.24582
ENSMUSG00000017344	51.7469	0.0536311	0.061598	0.661322	0.416094	0.594114
ENSMUSG00000017376	452.784	0.0940925	0.0152166	35.975	1.99866e-09	3.59424e-08
ENSMUSG00000017386	151.871	-0.127843	0.0257529	25.8894	3.61557e-07	4.35903e-06
ENSMUSG00000017390	30301.3	0.414741	0.041397	48.9152	2.6727e-12	7.63528e-11
ENSMUSG00000017400	115.324	-0.214142	0.0405702	28.6674	8.59387e-08	1.18248e-06
ENSMUSG00000017404	961.654	-0.0856231	0.00877025	87.4473	8.6557e-21	7.86777e-19
ENSMUSG00000017405	11.56	-0.00838432	0.0701561	0.0185382	0.891699	0.939325
ENSMUSG00000017412	1250.76	0.143953	0.0169193	62.6082	2.52195e-15	1.11576e-13
ENSMUSG00000017417	746.968	0.335103	0.0617814	14.1026	0.000173101	0.0011337
ENSMUSG00000017418	103.854	-0.0665304	0.0294165	5.7648	0.0163503	0.053441
ENSMUSG00000017421	921.846	-0.0396866	0.0107331	13.8571	0.000197251	0.00127296
ENSMUSG00000017428	679.847	-0.0172854	0.00829638	4.24017	0.0394783	0.10653
ENSMUSG00000017446	0.924801	-0.299464	0.234904	0.371708	0.542075	NA
ENSMUSG00000017453	6.71454	0.0456303	0.098549	0.13698	0.711301	0.827105
ENSMUSG00000017466	283.567	-0.0968536	0.0221114	19.5115	9.99978e-06	8.89015e-05
ENSMUSG00000017478	76.4508	-0.0438732	0.029499	2.53089	0.111637	0.237596
ENSMUSG00000017485	404.401	-0.0245681	0.00949986	6.40908	0.0113538	0.0398327
ENSMUSG00000017491	7.64816	0.23808	0.11353	1.97446	0.159975	0.309517
ENSMUSG00000017493	41.769	-0.190236	0.0378207	22.813	1.78554e-06	1.87926e-05
ENSMUSG00000017499	15.4431	-0.246681	0.109737	5.20615	0.0225071	0.068638
ENSMUSG00000017548	134.438	0.0382452	0.027302	1.89552	0.16858	0.321791
ENSMUSG00000017550	56.1878	-0.157799	0.0485105	9.09227	0.00256692	0.0114511
ENSMUSG00000017561	68.1129	0.022789	0.0498149	0.234588	0.628142	0.76761
ENSMUSG00000017588	0.221929	0.0391993	0.221129	0.0302757	0.861866	NA
ENSMUSG00000017607	1.29893	-0.323063	0.229529	0.349608	NA	NA
ENSMUSG00000017615	688.179	-0.0445399	0.011496	14.095	0.000173804	0.00113681
ENSMUSG00000017631	1245.44	0.0797207	0.013679	31.9761	1.56085e-08	2.44614e-07
ENSMUSG00000017639	788.154	0.0821936	0.0123859	44.8616	2.11469e-11	5.25102e-10
ENSMUSG00000017652	6.1187	-0.365529	0.181227	4.2699	NA	NA
ENSMUSG00000017664	263.798	0.0519249	0.0208821	6.01059	0.0142203	0.04767
ENSMUSG00000017667	81.1498	-0.0995359	0.0349769	8.44527	0.00365994	0.0155105
ENSMUSG00000017670	631.384	0.0466855	0.0170066	7.38267	0.00658553	0.0254496
ENSMUSG00000017677	241.994	-0.103586	0.0166728	35.2224	2.94126e-09	5.16546e-08
ENSMUSG00000017679	127.861	-0.0100183	0.0336536	0.0999742	0.751861	0.854618
ENSMUSG00000017686	253.775	0.0527836	0.0115922	22.8273	1.77235e-06	1.86931e-05
ENSMUSG00000017692	59.5844	0.0237905	0.0444315	0.216491	0.641727	0.777993
ENSMUSG00000017697	1.64319	-0.902975	0.558656	3.13757	NA	NA
ENSMUSG00000017707	281.131	0.0809815	0.0109126	53.0396	3.26891e-13	1.05208e-11
ENSMUSG00000017713	3.62734	-0.0485217	0.141032	0.139681	0.708598	0.825057
ENSMUSG00000017715	130.326	0.0450907	0.0226432	4.21265	0.0401237	0.107911
ENSMUSG00000017716	43.4185	-0.575672	0.0986332	22.0073	2.71622e-06	2.76007e-05
ENSMUSG00000017718	1.80079	-0.428223	0.264026	1.31051	0.252303	NA
ENSMUSG00000017721	420.175	0.0217963	0.0212136	0.914487	0.338927	0.519385
ENSMUSG00000017724	41.4938	-0.0149288	0.0338082	0.151046	0.697537	0.81742
ENSMUSG00000017734	838.677	0.114736	0.0211079	27.6187	1.47745e-07	1.94035e-06
ENSMUSG00000017737	19.2734	-0.173789	0.0938649	4.07359	0.0435587	0.115321
ENSMUSG00000017740	1196.21	0.162829	0.0169142	85.625	2.17505e-20	1.88563e-18
ENSMUSG00000017747	59.9118	-0.00751712	0.0418924	0.0338253	0.854079	0.917598
ENSMUSG00000017754	257.792	0.0294287	0.0278515	1.16115	0.281227	0.457169
ENSMUSG00000017756	28.2314	-0.478251	0.111636	12.2995	0.000453078	0.00263605
ENSMUSG00000017760	399.758	0.0396287	0.0161873	6.6971	0.00965697	0.0350013
ENSMUSG00000017764	161.54	-0.0490399	0.0185391	7.64253	0.0057008	0.0225642
ENSMUSG00000017765	119.268	0.0320198	0.0412756	0.402138	0.525987	0.689456
ENSMUSG00000017774	51.2828	-0.0332969	0.0400156	0.877944	0.348765	0.529526
ENSMUSG00000017776	409.276	-0.0310015	0.0147112	4.49261	0.0340417	0.0952321
ENSMUSG00000017778	2752.55	0.00277652	0.0097999	0.0760141	0.782773	0.873562
ENSMUSG00000017781	745.479	0.0208793	0.010464	4.0251	0.0448279	0.117932
ENSMUSG00000017801	245.475	0.00490093	0.0224666	0.0395294	0.842403	0.911089
ENSMUSG00000017802	85.8704	0.0285912	0.0346828	0.837633	0.360075	0.540779
ENSMUSG00000017830	7.94476	0.139073	0.0971598	1.15177	0.283179	0.458999
ENSMUSG00000017831	152.202	0.0380243	0.019385	3.67169	0.055344	0.139786
ENSMUSG00000017832	1.21041	-0.32073	0.231381	0.372105	NA	NA
ENSMUSG00000017837	168.812	-0.20825	0.0397087	21.4631	3.60704e-06	3.57321e-05
ENSMUSG00000017843	358.714	-0.00199476	0.0177356	0.0141992	0.905148	0.94622
ENSMUSG00000017858	220.661	-0.00986925	0.02006	0.283268	0.594567	0.743163
ENSMUSG00000017861	1.72987	-0.362008	0.230919	0.440504	0.506879	NA
ENSMUSG00000017897	14.3597	-0.34207	0.113431	4.37643	0.0364393	0.10026
ENSMUSG00000017929	433.643	0.0729715	0.0156166	20.7381	5.26568e-06	5.00474e-05
ENSMUSG00000017943	639.469	-0.0345284	0.0146728	5.43896	0.0196923	0.0618655
ENSMUSG00000017969	33.8471	-0.360908	0.0952021	3.86729	0.049236	0.127274
ENSMUSG00000017978	322.95	-0.0239409	0.0239405	0.826507	0.363284	0.544201
ENSMUSG00000017999	146.22	-0.0152015	0.0201602	0.60463	0.436817	0.613196
ENSMUSG00000018001	556.051	0.135729	0.0177294	61.2232	NA	NA
ENSMUSG00000018008	2.43944	-0.566951	0.313996	1.92963	NA	NA
ENSMUSG00000018012	57.1845	-0.134195	0.050731	8.22752	0.00412598	0.0171893
ENSMUSG00000018040	171.108	-0.0217324	0.0226772	0.737618	0.390425	0.570221
ENSMUSG00000018042	384.691	-0.0540815	0.0263065	5.02247	0.0250205	0.0747376
ENSMUSG00000018068	74.3951	-0.0232889	0.0311596	0.657346	0.417498	0.595326
ENSMUSG00000018076	276.386	-0.00972875	0.0196225	0.285569	0.593074	0.742432
ENSMUSG00000018102	365.303	0.214646	0.0256336	59.4228	1.27189e-14	4.99369e-13
ENSMUSG00000018143	13.6843	-0.0171695	0.0781943	0.0488093	0.825148	0.899852
ENSMUSG00000018160	802.921	-0.0493698	0.0114642	18.7269	1.50836e-05	0.00012905
ENSMUSG00000018166	1.47518	0.711126	0.31539	2.30278	NA	NA
ENSMUSG00000018167	168.684	-0.00624398	0.0239615	0.0730329	0.786971	0.876243
ENSMUSG00000018168	0.242832	0.234382	0.239537	0.410394	0.521769	NA
ENSMUSG00000018169	9.91109	-0.21947	0.132653	0.625292	NA	NA
ENSMUSG00000018171	746.979	0.0422017	0.0155933	6.47165	0.0109609	0.0387989
ENSMUSG00000018189	175.759	0.0103529	0.0197352	0.282055	0.595357	0.743664
ENSMUSG00000018196	278.58	-0.0040622	0.0136218	0.0927394	0.760723	0.86025
ENSMUSG00000018199	762.726	0.0149926	0.00894206	2.86988	0.0902516	0.202998
ENSMUSG00000018209	136.598	0.0193493	0.0280354	0.583548	0.444925	0.619705
ENSMUSG00000018217	238.897	0.0250588	0.0241878	0.948698	0.330051	0.510267
ENSMUSG00000018238	16.2833	-0.0803961	0.0875454	1.24676	0.264172	0.438523
ENSMUSG00000018239	69.2278	0.00468458	0.0334222	0.020374	0.886498	0.936579
ENSMUSG00000018286	2561.93	-0.0382639	0.00789042	22.2133	2.43975e-06	2.50798e-05
ENSMUSG00000018287	1155.02	-0.012165	0.0135596	0.78722	0.374942	0.555292
ENSMUSG00000018293	1589.41	-0.00125533	0.00914291	0.0187589	0.89106	0.939085
ENSMUSG00000018322	277.639	0.0391528	0.0186327	5.30689	0.0212413	0.0656588
ENSMUSG00000018326	2256.28	0.020809	0.00858088	5.8647	0.0154475	0.0511777
ENSMUSG00000018334	52.6245	0.0414484	0.040493	1.21388	0.270566	0.445683
ENSMUSG00000018339	142.375	-0.198341	0.0314026	32.073	1.48484e-08	2.34665e-07
ENSMUSG00000018340	667.29	0.0761409	0.0287333	5.14132	0.0233629	0.0707587
ENSMUSG00000018341	16.5208	-0.043982	0.0688161	0.374575	0.540521	0.700262
ENSMUSG00000018347	31.4425	0.0157849	0.0529804	0.0796517	0.77777	0.870457
ENSMUSG00000018362	111.514	-0.106497	0.0156649	46.4889	9.21393e-12	2.44153e-10
ENSMUSG00000018363	137.757	-0.0762258	0.0304603	6.97421	0.00826928	0.0308361
ENSMUSG00000018372	42.3935	-0.0267179	0.048509	0.287263	0.59198	0.741421
ENSMUSG00000018377	258.933	-0.0344333	0.0184814	4.0264	0.0447934	0.117882
ENSMUSG00000018378	62.0836	-0.0175703	0.0357314	0.195888	0.65806	0.78916
ENSMUSG00000018379	418.388	-0.0548266	0.0143645	14.2655	0.000158749	0.00104932
ENSMUSG00000018381	1.51196	-0.253483	0.2134	0.224833	NA	NA
ENSMUSG00000018387	15.6592	-0.00181841	0.0745519	0.000628569	0.979998	0.98777
ENSMUSG00000018395	1733.03	0.0209482	0.0137247	2.61219	0.106046	0.228812
ENSMUSG00000018398	254.851	0.0834657	0.0154662	27.7295	1.39515e-07	1.8371e-06
ENSMUSG00000018401	314.435	0.0193511	0.0179932	1.09598	0.295151	0.47233
ENSMUSG00000018405	66.3926	-0.0528483	0.0577105	0.737865	0.390346	0.570213
ENSMUSG00000018411	4567.87	-0.0176122	0.0135801	1.93466	0.164249	0.315498
ENSMUSG00000018412	280.42	-0.0269584	0.0214462	1.73446	0.187843	0.345889
ENSMUSG00000018415	344.48	0.037211	0.0175802	5.25625	0.0218681	0.0670761
ENSMUSG00000018417	178.408	0.0249421	0.0185136	1.9153	0.166376	0.318564
ENSMUSG00000018425	98.6923	-0.0462635	0.0284194	2.37448	0.123333	0.256083
ENSMUSG00000018427	59.9036	0.0738316	0.0412019	3.38676	0.0657219	0.159705
ENSMUSG00000018428	209.839	-0.0326438	0.0192382	3.12308	0.0771905	0.180215
ENSMUSG00000018433	242.18	-0.010348	0.0187549	0.291385	0.589335	0.739281
ENSMUSG00000018442	181.876	-0.0170577	0.0204604	0.724728	0.394597	0.574301
ENSMUSG00000018446	219.496	-0.0102386	0.0138749	0.548605	0.458888	0.632609
ENSMUSG00000018449	178.571	-0.0376576	0.0181145	4.23061	0.0397013	0.107016
ENSMUSG00000018451	411.358	-0.250115	0.0284194	70.7467	4.06168e-17	2.22325e-15
ENSMUSG00000018459	40.2122	0.279397	0.0684805	9.59559	0.00195045	0.00909037
ENSMUSG00000018470	62.8879	0.0235659	0.0524586	0.10653	0.74413	0.848758
ENSMUSG00000018474	658.035	-0.0627634	0.0135094	18.2949	1.89216e-05	0.000158806
ENSMUSG00000018476	266.843	-0.0418948	0.0171676	5.64395	0.0175157	0.0565313
ENSMUSG00000018481	661.768	-0.0151276	0.0141256	1.17624	0.278123	0.45424
ENSMUSG00000018486	20.6286	-0.065171	0.0657449	1.01978	0.312571	0.490832
ENSMUSG00000018500	10.127	-0.0794138	0.11339	0.645398	0.421763	0.599128
ENSMUSG00000018501	943.715	0.0124765	0.0106251	1.44301	0.229653	0.398281
ENSMUSG00000018507	106.112	-0.149055	0.0351697	14.0618	0.000176901	0.00115455
ENSMUSG00000018509	53.1963	-0.0246691	0.0267727	0.917847	0.338041	0.518399
ENSMUSG00000018537	55.0408	-0.147592	0.0341441	16.6129	4.58371e-05	0.000346155
ENSMUSG00000018541	116.958	0.0130008	0.0252518	0.254823	0.613699	0.757989
ENSMUSG00000018543	0.563472	-0.694723	0.514861	1.80491	0.17912	NA
ENSMUSG00000018547	124.843	-0.0211872	0.0218262	1.05749	0.303789	0.481274
ENSMUSG00000018548	751.166	0.101397	0.0132122	58.2413	2.31862e-14	8.78147e-13
ENSMUSG00000018554	8.54647	0.0985198	0.0922262	1.27269	0.259263	0.432913
ENSMUSG00000018559	165.057	0.0220617	0.0145863	2.37756	0.12309	0.255869
ENSMUSG00000018565	826.305	-0.0274685	0.00974496	8.14285	0.00432314	0.0178668
ENSMUSG00000018566	27.5673	0.0708953	0.0848398	1.16256	0.280935	0.456892
ENSMUSG00000018567	1580.95	-0.0135484	0.00852573	2.63439	0.104572	0.226644
ENSMUSG00000018569	0.271753	-0.568481	0.505673	1.30839	0.252686	NA
ENSMUSG00000018570	12.7505	-0.215249	0.101869	5.18201	0.022822	0.0694006
ENSMUSG00000018572	148.628	0.0187373	0.0170247	1.37519	0.240922	0.411731
ENSMUSG00000018574	215.231	-0.0250716	0.0245891	0.872745	0.350197	0.530852
ENSMUSG00000018581	2.4019	-0.226709	0.207419	0.675639	0.411092	0.589609
ENSMUSG00000018583	446.532	-0.00502702	0.01436	0.134089	0.714229	0.829103
ENSMUSG00000018585	1417.27	0.0287614	0.0103513	7.88848	0.00497506	0.0200959
ENSMUSG00000018589	35.1936	-0.235929	0.0676991	7.5121	0.0061286	0.0239616
ENSMUSG00000018593	5136.24	0.0229919	0.00773603	8.81503	0.00298759	0.0130698
ENSMUSG00000018599	104.224	0.0255449	0.0345315	0.585052	0.444339	0.619291
ENSMUSG00000018604	4.74248	-0.315215	0.167618	0.572483	0.449274	0.623608
ENSMUSG00000018620	12.4003	0.522912	0.107009	11.8687	0.000570858	0.00320184
ENSMUSG00000018634	62.2583	-0.0267662	0.0293011	0.855083	0.355118	0.535787
ENSMUSG00000018648	91.0437	0.107312	0.0496036	4.03234	0.0446359	0.117633
ENSMUSG00000018651	195.944	0.00811055	0.0222915	0.153614	0.695105	0.815862
ENSMUSG00000018654	0.56615	-0.0721431	0.210495	0.172088	0.678262	NA
ENSMUSG00000018659	292.854	0.117845	0.0352319	8.19719	0.00419554	0.0174355
ENSMUSG00000018661	117.266	-0.00062974	0.0245684	0.000708533	0.978764	0.987072
ENSMUSG00000018666	592.908	-0.0185306	0.010599	3.21489	0.0729712	0.172867
ENSMUSG00000018669	246.36	-0.06003	0.0190502	9.84309	0.00170471	0.00810629
ENSMUSG00000018672	5.79834	0.036015	0.0836149	0.148091	0.700366	0.819097
ENSMUSG00000018677	289.781	0.00944195	0.0195606	0.218332	0.640314	0.777165
ENSMUSG00000018678	47.2788	0.037658	0.0445908	0.703956	0.401458	0.581138
ENSMUSG00000018697	278.365	0.0519174	0.0202405	5.967	0.0145761	0.0486994
ENSMUSG00000018698	1547.31	0.0446235	0.0153261	10.2548	0.00136332	0.00673277
ENSMUSG00000018707	1083.23	-0.0390033	0.0111598	13.1842	0.000282325	0.00173823
ENSMUSG00000018727	22.5406	0.412	0.10501	11.7452	0.000609994	0.00336968
ENSMUSG00000018733	58.2108	-0.0518529	0.0479957	1.42821	0.232058	0.40143
ENSMUSG00000018736	327.26	0.0577301	0.0169007	12.0549	0.000516556	0.00294954
ENSMUSG00000018740	44.2816	0.0679718	0.0431544	1.80599	0.17899	0.334634
ENSMUSG00000018750	220.672	0.0618567	0.0141676	19.5117	9.99862e-06	8.89015e-05
ENSMUSG00000018761	449.797	-0.00461417	0.0165201	0.0701807	0.791074	0.878396
ENSMUSG00000018765	146.304	0.0948938	0.0191859	23.7405	1.10236e-06	1.21478e-05
ENSMUSG00000018770	4785.26	0.0327505	0.0119609	6.82366	0.00899579	0.0331252
ENSMUSG00000018774	14.8501	-0.00162672	0.0812718	0.000471415	0.982678	0.9889
ENSMUSG00000018776	0.133524	-5.0866	248.647	2.55716	0.109795	NA
ENSMUSG00000018796	123.079	0.0057057	0.0266401	0.0530616	0.817819	0.895695
ENSMUSG00000018800	138.382	0.068447	0.0200932	11.5308	0.00068453	0.00371978
ENSMUSG00000018809	124.031	-0.0580954	0.01608	12.8411	0.000339092	0.00204738
ENSMUSG00000018819	7.34133	0.00888356	0.101079	0.00612755	0.937606	0.965039
ENSMUSG00000018820	322.023	0.0375241	0.0174323	4.91182	0.0266736	0.0785645
ENSMUSG00000018821	166.787	0.0528016	0.0168724	8.48658	0.00357776	0.0152096
ENSMUSG00000018830	7.7721	-0.156021	0.174136	0.234585	NA	NA
ENSMUSG00000018841	54.822	0.0494405	0.035522	1.87275	0.17116	0.324903
ENSMUSG00000018845	3.85634	-0.10644	0.14307	0.255633	0.613136	0.757453
ENSMUSG00000018846	248.213	0.00893881	0.0207269	0.190264	0.662697	0.79288
ENSMUSG00000018848	211.95	-0.00387396	0.0189016	0.0404943	0.840517	0.909858
ENSMUSG00000018849	104.869	-0.0723786	0.0264751	8.67834	0.00322015	0.0139301
ENSMUSG00000018858	609.126	0.00495265	0.0163821	0.096571	0.755984	0.857162
ENSMUSG00000018861	44.8096	0.00404443	0.0434776	0.00587226	0.938917	0.965868
ENSMUSG00000018862	0.584519	-0.229998	0.231294	0.212512	0.644806	NA
ENSMUSG00000018865	509.121	0.0928247	0.0166547	27.9645	1.2356e-07	1.64725e-06
ENSMUSG00000018882	649.651	0.0298453	0.0120768	6.13015	0.0132896	0.045217
ENSMUSG00000018893	1.18129	-0.838198	0.525806	2.39184	0.12197	NA
ENSMUSG00000018899	0.302812	-0.0298475	0.21738	0.0346747	0.852279	NA
ENSMUSG00000018900	22.2548	0.0512686	0.0661621	0.409889	0.522026	0.685882
ENSMUSG00000018906	77.1907	0.148285	0.0560821	7.63956	0.00571018	0.0225642
ENSMUSG00000018909	433.398	0.0043767	0.0199947	0.0494734	0.823982	0.899206
ENSMUSG00000018919	4.28578	-0.987946	0.445112	6.8505	0.00886164	0.0327054
ENSMUSG00000018920	4.15904	-0.21568	0.156683	1.18388	0.276567	0.452389
ENSMUSG00000018921	82.614	-0.0273692	0.0253482	1.09321	0.295761	0.473004
ENSMUSG00000018923	125.79	-0.0426645	0.0240608	3.74258	0.0530426	0.13518
ENSMUSG00000018931	122.777	-0.0469523	0.036089	1.7118	0.190752	0.349487
ENSMUSG00000018932	49.8272	-0.109049	0.0519925	4.45401	0.0348193	0.096997
ENSMUSG00000018965	7265.21	0.188983	0.0127532	189.95	3.25989e-43	2.71621e-40
ENSMUSG00000018973	0.0512627	1.76987	14.2603	1.61471	0.203831	NA
ENSMUSG00000018974	83.4182	0.0060279	0.0320363	0.0378017	0.845842	0.912592
ENSMUSG00000018983	7.49199	-0.165212	0.133352	1.8546	0.17325	0.32723
ENSMUSG00000018986	2.63102	-0.162385	0.201705	0.517929	NA	NA
ENSMUSG00000018995	43.8142	0.0122587	0.0448577	0.0836425	0.772421	0.867253
ENSMUSG00000018999	143.312	0.0636688	0.0289088	3.77397	0.0520559	0.133186
ENSMUSG00000019027	6.50534	-0.0458421	0.127915	0.202961	0.652342	0.784804
ENSMUSG00000019039	181.534	0.000527272	0.0280237	0.000461417	0.982862	0.988928
ENSMUSG00000019054	1986.87	0.00670948	0.00757252	0.783331	0.376124	0.556213
ENSMUSG00000019055	79.0602	0.0224748	0.0403884	0.32811	0.566774	0.721909
ENSMUSG00000019066	277.825	0.104211	0.0333147	6.03931	0.0139908	0.0470584
ENSMUSG00000019080	86.3498	-0.0681689	0.0513421	1.15122	0.283293	0.459035
ENSMUSG00000019082	633.92	0.114308	0.0177274	39.3756	3.49643e-10	7.03885e-09
ENSMUSG00000019087	2378.6	0.0295762	0.012558	5.49415	0.0190802	0.0603469
ENSMUSG00000019088	16.0331	-0.0934701	0.116052	0.658564	0.417067	0.594938
ENSMUSG00000019102	5.13633	0.114356	0.173045	0.192931	NA	NA
ENSMUSG00000019122	0.0543505	-0.337206	0.527597	0.463294	0.496089	NA
ENSMUSG00000019124	577.703	-0.0305041	0.0145554	4.26977	0.0387963	0.105142
ENSMUSG00000019132	863.225	0.0283089	0.0123281	4.77623	0.0288552	0.0836917
ENSMUSG00000019139	161.861	0.0254294	0.0289648	0.8159	0.366382	0.547092
ENSMUSG00000019143	124.198	-0.0558799	0.023388	6.08747	0.0136144	0.0461025
ENSMUSG00000019146	2231.86	0.025922	0.01168	4.78617	0.0286891	0.0833875
ENSMUSG00000019158	62.0716	0.022098	0.0218066	0.960242	0.327126	0.507314
ENSMUSG00000019173	247.105	-0.0195208	0.0207473	0.877394	0.348916	0.529526
ENSMUSG00000019178	0.278173	0.447501	0.330857	1.56036	0.211612	NA
ENSMUSG00000019179	3885.27	0.0324476	0.0143507	4.25876	0.0390484	0.105655
ENSMUSG00000019188	202.817	-0.0175096	0.0190808	0.936751	0.333115	0.513628
ENSMUSG00000019189	395.291	0.0607855	0.0208928	9.08913	0.00257133	0.0114642
ENSMUSG00000019194	524.83	0.2192	0.0280649	51.622	6.72842e-13	2.08498e-11
ENSMUSG00000019210	1542.08	0.0409442	0.00995374	16.3343	5.30936e-05	0.000393039
ENSMUSG00000019214	20.5188	-0.0507954	0.0648122	0.636198	0.425091	0.602259
ENSMUSG00000019232	8.58115	0.653254	0.193988	27.8096	1.3386e-07	1.76728e-06
ENSMUSG00000019235	78.8123	-0.0896984	0.0382497	4.84326	0.0277543	0.0811248
ENSMUSG00000019254	190.023	0.0610154	0.0178457	12.7983	0.000346933	0.00208884
ENSMUSG00000019256	19.6927	-0.0817094	0.0841003	0.554648	0.456425	0.630488
ENSMUSG00000019261	96.9447	-0.00728808	0.0389305	0.0301652	0.862116	0.922321
ENSMUSG00000019295	219.995	0.0115711	0.0289196	0.163813	0.68567	0.809293
ENSMUSG00000019297	56.9597	0.00105827	0.0253108	0.00160651	0.968028	0.981709
ENSMUSG00000019302	1255.7	0.0341254	0.0122759	8.09863	0.00442987	0.0182275
ENSMUSG00000019303	55.5851	-0.11638	0.0304886	11.923	0.000554439	0.00312847
ENSMUSG00000019312	31.9761	0.0288212	0.0632242	0.189403	0.663414	0.793515
ENSMUSG00000019320	0.617162	0.0674567	0.205912	0.202582	0.652645	NA
ENSMUSG00000019326	0.761775	0.249996	0.225328	1.42264	0.232969	NA
ENSMUSG00000019338	100.948	-0.0118231	0.0247868	0.246303	0.61969	0.762
ENSMUSG00000019359	15.6298	-0.423389	0.0980551	7.50843	0.00614107	0.0239979
ENSMUSG00000019362	742.908	-0.00388447	0.00868462	0.195853	0.65809	0.78916
ENSMUSG00000019370	3455.81	0.0131847	0.00835729	2.60386	0.106604	0.229588
ENSMUSG00000019373	542.388	0.0196477	0.010795	3.26003	0.0709879	0.169346
ENSMUSG00000019428	660.08	0.00676203	0.0126899	0.305345	0.580551	0.731997
ENSMUSG00000019432	1095.23	-0.0442154	0.0163144	7.86501	0.00504006	0.0203256
ENSMUSG00000019433	146.818	-0.0331096	0.0217531	2.33483	0.126508	0.260557
ENSMUSG00000019437	516.238	0.0464985	0.0213375	4.17133	0.0411135	0.110012
ENSMUSG00000019461	87.4735	-0.0491633	0.0334152	2.08626	0.148629	0.293772
ENSMUSG00000019464	7.69612	-0.0334341	0.0779158	0.169857	0.680239	0.805895
ENSMUSG00000019467	66.5186	-0.103267	0.0313887	9.21402	0.00240169	0.0108137
ENSMUSG00000019470	201.951	0.0147257	0.0236318	0.410201	0.521868	0.685772
ENSMUSG00000019471	283.607	-0.00662492	0.0199225	0.115635	0.733817	0.841808
ENSMUSG00000019478	235.492	-0.0469975	0.0154552	9.33554	0.00224752	0.010193
ENSMUSG00000019487	12.6689	-0.00676555	0.0973046	0.00434302	0.947456	0.970824
ENSMUSG00000019489	40.5447	0.176215	0.0702099	4.34529	0.0371114	0.101765
ENSMUSG00000019494	1498.9	-0.00831285	0.0102958	0.610477	0.434608	0.611583
ENSMUSG00000019505	23612.6	0.0193428	0.00881774	5.17501	0.022914	0.0696099
ENSMUSG00000019518	25.6048	-0.0754538	0.0705921	1.38151	0.239844	0.410355
ENSMUSG00000019528	409.916	0.00158355	0.0170761	0.00866586	0.925832	0.958888
ENSMUSG00000019539	68.6124	-0.246857	0.0621176	13.0292	0.000306674	0.00186895
ENSMUSG00000019558	279.079	0.0569837	0.0167877	10.5211	0.00118019	0.00595777
ENSMUSG00000019564	22.1857	0.0518497	0.0533748	0.590823	0.442101	0.617566
ENSMUSG00000019577	12.1164	0.121231	0.102923	1.99772	0.157536	0.306143
ENSMUSG00000019578	224.653	-0.0447614	0.0208395	4.4059	0.0358147	0.0989954
ENSMUSG00000019579	600.063	-0.00569559	0.0181041	0.0881311	0.766567	0.863849
ENSMUSG00000019590	170.027	0.0802653	0.0302242	6.51977	0.0106682	0.0379869
ENSMUSG00000019647	713.71	-0.127113	0.023305	22.8217	1.77746e-06	1.8734e-05
ENSMUSG00000019659	231.464	-0.00563758	0.0215123	0.0666546	0.796271	0.881456
ENSMUSG00000019689	627.866	-0.0239505	0.0134814	2.82568	0.0927675	0.207166
ENSMUSG00000019699	146.955	0.0542654	0.0217811	5.98418	0.0144348	0.0482919
ENSMUSG00000019710	316.104	-0.00367115	0.0154678	0.0539765	0.816283	0.894797
ENSMUSG00000019715	185.998	-0.0838509	0.0245687	10.5868	0.00113901	0.00577123
ENSMUSG00000019718	38.1538	-0.05704	0.0513082	1.21961	0.269436	0.444604
ENSMUSG00000019726	78.3903	0.00832032	0.026742	0.115388	0.734091	0.841864
ENSMUSG00000019731	137.394	0.127602	0.0282806	18.6715	1.5529e-05	0.000132633
ENSMUSG00000019732	4.33177	0.133421	0.164494	0.110604	0.739457	0.845759
ENSMUSG00000019734	5.38358	-0.0508648	0.124657	0.22295	0.636801	0.774334
ENSMUSG00000019737	27.5493	-0.0862075	0.153754	0.297893	0.585206	0.735496
ENSMUSG00000019738	674.233	-0.0370174	0.0123698	9.6435	0.00190022	0.00887837
ENSMUSG00000019761	214.806	-0.00455808	0.0125729	0.12892	0.719555	0.83245
ENSMUSG00000019762	2.08376	0.109121	0.198039	0.155541	NA	NA
ENSMUSG00000019763	154.967	0.0571067	0.0239105	5.36176	0.020583	0.0640433
ENSMUSG00000019768	1.47358	0.163233	0.200747	0.261451	0.609125	NA
ENSMUSG00000019769	527.219	0.131366	0.015126	73.6502	9.32633e-18	5.59505e-16
ENSMUSG00000019772	0.922729	1.42857	1.84793	5.35195	NA	NA
ENSMUSG00000019773	37.3285	-0.285361	0.0630856	19.2868	1.12481e-05	9.90014e-05
ENSMUSG00000019774	16.4823	0.0495459	0.068709	0.695066	0.404446	0.583988
ENSMUSG00000019775	150.972	-0.0533032	0.0144836	13.3341	0.00026062	0.00161586
ENSMUSG00000019777	322.258	-0.0341903	0.0134337	6.64486	0.00994424	0.0359123
ENSMUSG00000019779	0.520673	-0.218394	0.231829	0.197201	0.65699	NA
ENSMUSG00000019782	200.94	-0.000709284	0.00932075	0.00565701	0.940045	0.966551
ENSMUSG00000019785	84.9448	-0.0077748	0.0260007	0.107039	0.743541	0.84842
ENSMUSG00000019789	39.5832	0.0028559	0.0698298	0.00251051	0.960039	0.976843
ENSMUSG00000019790	90.5418	-0.125497	0.0250699	21.839	2.96509e-06	2.99062e-05
ENSMUSG00000019791	44.8155	0.0484216	0.0250876	3.60456	0.0576212	0.144106
ENSMUSG00000019792	59.2464	0.00580189	0.0233066	0.0578662	0.809901	0.890796
ENSMUSG00000019794	75.5354	-0.0210367	0.0303451	0.453283	0.50078	0.668807
ENSMUSG00000019795	654.53	0.046993	0.00890745	29.3614	6.00609e-08	8.57493e-07
ENSMUSG00000019796	372.664	0.070688	0.0190817	13.6072	0.000225323	0.0014253
ENSMUSG00000019797	350.549	0.0204029	0.0152551	1.64299	0.199915	0.360419
ENSMUSG00000019802	258.066	0.017651	0.0145874	1.6494	0.19904	0.359144
ENSMUSG00000019804	1236.27	0.00409144	0.00966188	0.166555	0.683191	0.807757
ENSMUSG00000019806	228.351	0.0394625	0.0150474	7.12296	0.00761031	0.0287505
ENSMUSG00000019808	22.1761	-0.106169	0.0625136	1.8875	0.169484	0.322947
ENSMUSG00000019809	180.862	-0.0210611	0.0178243	1.35622	0.244193	0.41521
ENSMUSG00000019810	220.667	0.0105055	0.0201995	0.298277	0.584965	0.735381
ENSMUSG00000019813	17.2102	-0.0921755	0.0829442	1.37876	0.240312	0.411049
ENSMUSG00000019814	128.801	0.0026976	0.0296798	0.00664868	0.935013	0.964101
ENSMUSG00000019817	159.53	0.0516369	0.025124	3.90572	0.0481219	0.125062
ENSMUSG00000019818	348.008	-0.00134626	0.0186606	0.00514243	0.942832	0.968202
ENSMUSG00000019820	76.3586	-0.0358894	0.0329619	1.109	0.2923	0.468894
ENSMUSG00000019822	76.044	-0.00773073	0.0413917	0.0278746	0.867404	0.925535
ENSMUSG00000019823	43.5785	-0.154519	0.0597346	7.24598	0.00710599	0.0271047
ENSMUSG00000019826	40.4304	-0.0231916	0.0421111	0.245814	0.620038	0.762115
ENSMUSG00000019828	3185.11	0.198092	0.0235939	54.7769	1.35017e-13	4.57107e-12
ENSMUSG00000019831	253.714	-0.0567322	0.0173795	10.8492	0.000988408	0.00512591
ENSMUSG00000019832	0.514812	-0.0751202	0.211807	0.119474	0.729606	NA
ENSMUSG00000019836	0.130993	0.387153	0.377002	1.24606	0.264306	NA
ENSMUSG00000019837	163.698	-0.0200344	0.0194153	1.12217	0.289451	0.465941
ENSMUSG00000019838	2.63948	-0.175802	0.166238	0.774462	0.37884	0.558632
ENSMUSG00000019841	435.386	-0.0992468	0.0158189	41.7778	1.02256e-10	2.22912e-09
ENSMUSG00000019842	35.58	0.107264	0.0498638	4.90089	0.0268428	0.0789081
ENSMUSG00000019843	711.303	-0.00835081	0.0125733	0.445401	0.504527	0.67121
ENSMUSG00000019845	24.5232	0.149671	0.0525088	5.49191	0.0191047	0.0603861
ENSMUSG00000019846	43.0325	-0.199196	0.0546597	10.3564	0.00129027	0.00641839
ENSMUSG00000019849	125.733	0.0169976	0.0177574	0.892673	0.344754	0.52579
ENSMUSG00000019850	9.852	0.0124846	0.0879601	0.0190467	0.890233	0.938543
ENSMUSG00000019851	34.9742	-0.00863165	0.0756811	0.0168548	0.896704	0.941922
ENSMUSG00000019852	147.611	0.0451964	0.0213974	4.41695	0.0355837	0.0986112
ENSMUSG00000019853	62.7337	0.0102937	0.0391151	0.0844717	0.771327	0.866608
ENSMUSG00000019854	113.815	0.00147764	0.0424737	0.00109439	0.97361	0.984772
ENSMUSG00000019856	62.522	0.0425526	0.0297071	2.22846	0.135489	0.273494
ENSMUSG00000019857	86.2953	-0.0196256	0.0219649	0.811863	0.36757	0.547988
ENSMUSG00000019861	138.416	0.0165128	0.0259605	0.392247	0.531121	0.693068
ENSMUSG00000019863	128.232	0.00104751	0.0268899	0.00149514	0.969156	0.982387
ENSMUSG00000019864	92.1238	0.0750013	0.0281341	7.08435	0.00777599	0.0292879
ENSMUSG00000019865	4.26617	-1.09234	0.563772	6.42098	NA	NA
ENSMUSG00000019866	0.291279	-0.168043	0.245844	0.40127	0.526434	NA
ENSMUSG00000019868	508.424	-0.0173035	0.015508	1.22407	0.268562	0.443601
ENSMUSG00000019872	198.659	0.00883382	0.021121	0.151711	0.696906	0.817152
ENSMUSG00000019873	290.847	-0.025649	0.0207541	1.20472	0.272381	0.447788
ENSMUSG00000019874	12780.6	-0.216284	0.0276605	30.5831	3.19863e-08	4.77344e-07
ENSMUSG00000019876	101.066	0.166816	0.043587	11.2078	0.000814523	0.00433353
ENSMUSG00000019877	3572.3	0.0823108	0.0108877	58.4912	2.042e-14	7.79283e-13
ENSMUSG00000019878	320.225	0.0032699	0.0151593	0.050755	0.821755	0.897842
ENSMUSG00000019880	87.8508	0.519362	0.0629522	36.5587	1.4814e-09	2.7239e-08
ENSMUSG00000019883	52.5103	0.029975	0.0491604	0.318838	0.572307	0.72569
ENSMUSG00000019888	117.149	-0.223944	0.0241504	85.8138	1.97704e-20	1.73402e-18
ENSMUSG00000019889	28.9929	-0.356336	0.0665775	18.5734	1.63487e-05	0.000138844
ENSMUSG00000019890	31.6049	-0.100347	0.0662333	2.33584	0.126427	0.260449
ENSMUSG00000019891	50.6279	-0.0853813	0.0563215	3.00837	0.0828354	0.19008
ENSMUSG00000019892	8.13779	-0.313821	0.0940989	7.91474	0.00490337	0.0198437
ENSMUSG00000019894	244.847	-0.0498383	0.0218505	5.64568	0.0174984	0.0564875
ENSMUSG00000019897	315.294	-0.0100586	0.0155809	0.458858	0.498158	0.666492
ENSMUSG00000019899	43.9319	0.017049	0.0533961	0.0840964	0.771821	0.866904
ENSMUSG00000019906	383.681	0.119574	0.0283073	13.2693	0.000269789	0.00166651
ENSMUSG00000019907	124.832	-0.00615423	0.0244678	0.0673119	0.795292	0.880749
ENSMUSG00000019916	106.272	0.0648289	0.0289461	4.9086	0.0267233	0.0786527
ENSMUSG00000019917	48.1882	-0.126672	0.0520435	6.66113	0.00985382	0.0356201
ENSMUSG00000019920	234.037	-0.0510067	0.017158	7.77567	0.00529546	0.0211847
ENSMUSG00000019923	2276.32	-0.0212828	0.00867405	5.86004	0.0154884	0.0512907
ENSMUSG00000019927	306.329	-0.0256766	0.011231	5.281	0.0215593	0.066423
ENSMUSG00000019929	6.80645	-0.254265	0.120781	2.3819	0.122749	0.255444
ENSMUSG00000019933	2.23054	0.278419	0.125729	2.17783	0.140012	NA
ENSMUSG00000019935	104.18	-0.522416	0.0664807	48.7883	2.85136e-12	8.13017e-11
ENSMUSG00000019942	139.971	-0.387739	0.0439624	56.8332	NA	NA
ENSMUSG00000019943	1108.62	-0.0252882	0.00994004	6.09196	0.0135799	0.0460169
ENSMUSG00000019944	18.0158	-0.0845904	0.08702	0.909703	0.340193	0.520706
ENSMUSG00000019945	15.1494	0.0242873	0.096139	0.0408537	0.839821	0.909259
ENSMUSG00000019947	87.4514	-0.0386605	0.0304642	1.62061	0.203007	0.364592
ENSMUSG00000019948	299.863	-0.030657	0.0144616	4.06114	0.0438809	0.115908
ENSMUSG00000019951	658.369	0.0476765	0.0160483	9.20897	0.00240832	0.0108371
ENSMUSG00000019952	37.2903	-0.109287	0.0472956	5.14037	0.0233757	0.0707831
ENSMUSG00000019960	163.903	0.00414165	0.0247145	0.0265178	0.870642	0.927275
ENSMUSG00000019961	160.544	-0.123246	0.0158018	63.1166	1.9483e-15	8.72257e-14
ENSMUSG00000019966	4265.19	0.0210351	0.012528	2.92525	0.0872038	0.197745
ENSMUSG00000019969	203.3	0.00983668	0.0166379	0.356445	0.550487	0.708583
ENSMUSG00000019970	197.734	-0.103794	0.0284528	12.4125	0.000426462	0.00249457
ENSMUSG00000019971	95.8536	0.00425639	0.0261328	0.0323767	0.857203	0.919342
ENSMUSG00000019975	93.3977	0.0441527	0.0308855	1.70965	0.191031	0.349713
ENSMUSG00000019977	225.893	-0.0226955	0.0142488	2.51871	0.112502	0.238928
ENSMUSG00000019978	72.2281	-0.0637868	0.0431216	1.75666	0.185042	0.342455
ENSMUSG00000019979	54.0226	-0.133852	0.0583976	4.62095	0.0315837	0.0897994
ENSMUSG00000019982	2.6723	-0.288934	0.158846	1.92707	0.16508	0.316769
ENSMUSG00000019984	132.631	-0.0406627	0.0378366	1.35364	0.244642	0.415909
ENSMUSG00000019986	296.521	0.0138276	0.0191533	0.63646	0.424996	0.602181
ENSMUSG00000019987	14.9981	-0.15096	0.0898906	2.19858	0.138138	0.278018
ENSMUSG00000019988	35.0423	-0.0880817	0.0505469	2.65089	0.103492	0.224757
ENSMUSG00000019989	0.0603527	-0.0655165	0.297279	0.0275723	0.868118	NA
ENSMUSG00000019990	21.9144	0.152846	0.0705627	4.44008	0.0351047	0.0976437
ENSMUSG00000019992	1.41185	-0.355152	0.282201	2.37908	NA	NA
ENSMUSG00000019996	28.9683	-0.0896872	0.0661497	2.41974	0.119815	0.251016
ENSMUSG00000019997	19.9769	-0.100608	0.0682569	1.86967	0.171513	0.325408
ENSMUSG00000019998	485.33	-0.0618869	0.0181533	12.0317	0.000523033	0.00298307
ENSMUSG00000020000	21.6431	-0.638132	0.132766	26.9351	2.10406e-07	2.69026e-06
ENSMUSG00000020003	108.074	0.0778242	0.0306067	5.55969	0.0183787	0.0587727
ENSMUSG00000020007	0.0619649	0.254289	0.334354	0.37864	0.538332	NA
ENSMUSG00000020009	77.7754	0.0534553	0.0325764	2.32559	0.127262	0.261646
ENSMUSG00000020014	3.85951	-1.17441	0.636382	7.54087	NA	NA
ENSMUSG00000020015	165.507	-0.0116951	0.0166822	0.552384	0.457345	0.631143
ENSMUSG00000020017	0.737588	0.601854	0.312578	1.77997	NA	NA
ENSMUSG00000020018	285.925	-0.0424561	0.00984426	18.5058	1.6939e-05	0.000143605
ENSMUSG00000020019	9.61549	0.161901	0.0791789	2.62215	0.105381	0.227783
ENSMUSG00000020021	28.7015	0.0234329	0.0581872	0.145282	0.703085	0.821379
[truncated: 18,929 more rows]
